# Supplementary material for: Respiratory Syncytial Virus Vaccine Design Using Structure-Based Machine-Learning Models
Source: Viruses. 2024 May 22;16(6):821. doi: 10.3390/v16060821 (PMC11209532; doi:10.3390/v16060821)
Supplement: Supplementary file 1 [file viruses-16-00821-s001.zip]

Archive with 20 entries (20 files):
- 5vj2_m0_all.txt
- All_NS1_mutation_changes_in_5vj2_m0_all.xlsx
- Apoptosis table 01.xlsx
- Custom RSV TaqMan Assays.txt
- ddG_5vj2_m2_all_out.txt
- Growth level calculations.xlsx
- Host ELISA table_01.xlsx
- Host Protein STAT2 table.xlsx
- Host RT_PCR table.xlsx
- model1_m0_wo_68.txt
- NS1 mutant F western blots.pdf
- NS1 mutant N western blots.pdf
- NS1 mutant NS1 western blots.pdf
- NS1 mutant STAT2 western blots.pdf
- RSV N and F and STAT2 protein expression percentage.xlsx
- RSV N and F protein expression percentage.xlsx
- Vero and A549 timecourse table.xlsx
- Vero and A549 timecourse.xlsx
- Virus Protein table.xlsx
- Virus RT_PCR table.xlsx
