# Supplementary material for: Respiratory Syncytial Virus Vaccine Design Using Structure-Based Machine-Learning Models
Source: Viruses. 2024 May 22;16(6):821. doi: 10.3390/v16060821 (PMC11209532; doi:10.3390/v16060821)
Supplement: Supplementary file 1 [file viruses-16-00821-s001.zip › 5vj2_m0_all.txt]

PDB_ID	Chain	Mutation	Stability	Confid	Vol	sT	Loc	Num	SS
5vj2	A	S5A	Decreased	0.98	13.6	0.23	S	7	C
5vj2	A	S5R	Increased	0.75	13.6	0.23	S	7	C
5vj2	A	S5N	Decreased	0.88	13.6	0.23	S	7	C
5vj2	A	S5D	Increased	0.99	13.6	0.23	S	7	C
5vj2	A	S5C	Decreased	1	13.6	0.23	S	7	C
5vj2	A	S5E	Increased	1	13.6	0.23	S	7	C
5vj2	A	S5Q	Decreased	0.85	13.6	0.23	S	7	C
5vj2	A	S5G	Decreased	0.97	13.6	0.23	S	7	C
5vj2	A	S5H	Decreased	1	13.6	0.23	S	7	C
5vj2	A	S5I	Decreased	1	13.6	0.23	S	7	C
5vj2	A	S5L	Decreased	1	13.6	0.23	S	7	C
5vj2	A	S5K	Increased	0.97	13.6	0.23	S	7	C
5vj2	A	S5M	Decreased	1	13.6	0.23	S	7	C
5vj2	A	S5F	Decreased	1	13.6	0.23	S	7	C
5vj2	A	S5P	Decreased	0.97	13.6	0.23	S	7	C
5vj2	A	S5T	Decreased	0.97	13.6	0.23	S	7	C
5vj2	A	S5W	Decreased	1	13.6	0.23	S	7	C
5vj2	A	S5Y	Decreased	0.99	13.6	0.23	S	7	C
5vj2	A	S5V	Decreased	1	13.6	0.23	S	7	C
5vj2	A	L6A	Decreased	1	15.2	0.15	B	0	S
5vj2	A	L6R	Decreased	0.93	15.2	0.15	B	0	S
5vj2	A	L6N	Decreased	0.93	15.2	0.15	B	0	S
5vj2	A	L6D	Decreased	1	15.2	0.15	B	0	S
5vj2	A	L6C	Decreased	1	15.2	0.15	B	0	S
5vj2	A	L6E	Decreased	0.99	15.2	0.15	B	0	S
5vj2	A	L6Q	Decreased	0.97	15.2	0.15	B	0	S
5vj2	A	L6G	Decreased	1	15.2	0.15	B	0	S
5vj2	A	L6H	Decreased	1	15.2	0.15	B	0	S
5vj2	A	L6I	Decreased	0.97	15.2	0.15	B	0	S
5vj2	A	L6K	Decreased	0.99	15.2	0.15	B	0	S
5vj2	A	L6M	Decreased	0.97	15.2	0.15	B	0	S
5vj2	A	L6F	Decreased	1	15.2	0.15	B	0	S
5vj2	A	L6P	Decreased	0.97	15.2	0.15	B	0	S
5vj2	A	L6S	Decreased	0.97	15.2	0.15	B	0	S
5vj2	A	L6T	Decreased	0.93	15.2	0.15	B	0	S
5vj2	A	L6W	Decreased	1	15.2	0.15	B	0	S
5vj2	A	L6Y	Decreased	1	15.2	0.15	B	0	S
5vj2	A	L6V	Decreased	1	15.2	0.15	B	0	S
5vj2	A	S7A	Decreased	1	13.1	0.14	U	1	S
5vj2	A	S7R	Decreased	0.99	13.1	0.14	U	1	S
5vj2	A	S7N	Decreased	0.96	13.1	0.14	U	1	S
5vj2	A	S7D	Decreased	0.96	13.1	0.14	U	1	S
5vj2	A	S7C	Increased	0.65	13.1	0.14	U	1	S
5vj2	A	S7E	Decreased	0.89	13.1	0.14	U	1	S
5vj2	A	S7Q	Decreased	1	13.1	0.14	U	1	S
5vj2	A	S7G	Decreased	1	13.1	0.14	U	1	S
5vj2	A	S7H	Decreased	1	13.1	0.14	U	1	S
5vj2	A	S7I	Decreased	0.99	13.1	0.14	U	1	S
5vj2	A	S7L	Decreased	0.73	13.1	0.14	U	1	S
5vj2	A	S7K	Decreased	0.99	13.1	0.14	U	1	S
5vj2	A	S7M	Decreased	0.73	13.1	0.14	U	1	S
5vj2	A	S7F	Decreased	0.97	13.1	0.14	U	1	S
5vj2	A	S7P	Decreased	0.99	13.1	0.14	U	1	S
5vj2	A	S7T	Decreased	1	13.1	0.14	U	1	S
5vj2	A	S7W	Decreased	0.76	13.1	0.14	U	1	S
5vj2	A	S7Y	Increased	0.79	13.1	0.14	U	1	S
5vj2	A	S7V	Decreased	0.73	13.1	0.14	U	1	S
5vj2	A	M8A	Decreased	1	15.6	0.15	B	0	S
5vj2	A	M8R	Decreased	0.93	15.6	0.15	B	0	S
5vj2	A	M8N	Decreased	0.94	15.6	0.15	B	0	S
5vj2	A	M8D	Increased	0.76	15.6	0.15	B	0	S
5vj2	A	M8C	Increased	1	15.6	0.15	B	0	S
5vj2	A	M8E	Decreased	0.83	15.6	0.15	B	0	S
5vj2	A	M8Q	Decreased	1	15.6	0.15	B	0	S
5vj2	A	M8G	Decreased	1	15.6	0.15	B	0	S
5vj2	A	M8H	Decreased	0.98	15.6	0.15	B	0	S
5vj2	A	M8I	Increased	1	15.6	0.15	B	0	S
5vj2	A	M8L	Decreased	0.95	15.6	0.15	B	0	S
5vj2	A	M8K	Decreased	1	15.6	0.15	B	0	S
5vj2	A	M8F	Increased	0.68	15.6	0.15	B	0	S
5vj2	A	M8P	Increased	0.53	15.6	0.15	B	0	S
5vj2	A	M8S	Decreased	0.91	15.6	0.15	B	0	S
5vj2	A	M8T	Decreased	1	15.6	0.15	B	0	S
5vj2	A	M8W	Decreased	0.99	15.6	0.15	B	0	S
5vj2	A	M8Y	Increased	0.85	15.6	0.15	B	0	S
5vj2	A	M8V	Decreased	0.76	15.6	0.15	B	0	S
5vj2	A	I9A	Decreased	1	20.3	0.15	B	0	S
5vj2	A	I9R	Decreased	1	20.3	0.15	B	0	S
5vj2	A	I9N	Decreased	1	20.3	0.15	B	0	S
5vj2	A	I9D	Decreased	0.97	20.3	0.15	B	0	S
5vj2	A	I9C	Decreased	1	20.3	0.15	B	0	S
5vj2	A	I9E	Decreased	1	20.3	0.15	B	0	S
5vj2	A	I9Q	Decreased	1	20.3	0.15	B	0	S
5vj2	A	I9G	Decreased	1	20.3	0.15	B	0	S
5vj2	A	I9H	Decreased	1	20.3	0.15	B	0	S
5vj2	A	I9L	Decreased	0.95	20.3	0.15	B	0	S
5vj2	A	I9K	Decreased	1	20.3	0.15	B	0	S
5vj2	A	I9M	Decreased	1	20.3	0.15	B	0	S
5vj2	A	I9F	Decreased	1	20.3	0.15	B	0	S
5vj2	A	I9P	Decreased	0.99	20.3	0.15	B	0	S
5vj2	A	I9S	Decreased	0.99	20.3	0.15	B	0	S
5vj2	A	I9T	Decreased	0.95	20.3	0.15	B	0	S
5vj2	A	I9W	Decreased	1	20.3	0.15	B	0	S
5vj2	A	I9Y	Decreased	0.99	20.3	0.15	B	0	S
5vj2	A	I9V	Decreased	1	20.3	0.15	B	0	S
5vj2	A	K10A	Increased	1	8.6	0.14	B	0	S
5vj2	A	K10R	Increased	0.99	8.6	0.14	B	0	S
5vj2	A	K10N	Increased	0.99	8.6	0.14	B	0	S
5vj2	A	K10D	Increased	0.99	8.6	0.14	B	0	S
5vj2	A	K10C	Increased	1	8.6	0.14	B	0	S
5vj2	A	K10E	Increased	1	8.6	0.14	B	0	S
5vj2	A	K10Q	Increased	0.97	8.6	0.14	B	0	S
5vj2	A	K10G	Increased	0.72	8.6	0.14	B	0	S
5vj2	A	K10H	Increased	0.81	8.6	0.14	B	0	S
5vj2	A	K10I	Increased	1	8.6	0.14	B	0	S
5vj2	A	K10L	Increased	0.85	8.6	0.14	B	0	S
5vj2	A	K10M	Increased	1	8.6	0.14	B	0	S
5vj2	A	K10F	Increased	0.97	8.6	0.14	B	0	S
5vj2	A	K10P	Increased	1	8.6	0.14	B	0	S
5vj2	A	K10S	Increased	0.97	8.6	0.14	B	0	S
5vj2	A	K10T	Increased	0.99	8.6	0.14	B	0	S
5vj2	A	K10W	Increased	0.57	8.6	0.14	B	0	S
5vj2	A	K10Y	Increased	0.98	8.6	0.14	B	0	S
5vj2	A	K10V	Increased	0.93	8.6	0.14	B	0	S
5vj2	A	V11A	Decreased	1	21.7	0.14	B	0	S
5vj2	A	V11R	Decreased	1	21.7	0.14	B	0	S
5vj2	A	V11N	Decreased	1	21.7	0.14	B	0	S
5vj2	A	V11D	Decreased	0.99	21.7	0.14	B	0	S
5vj2	A	V11C	Decreased	1	21.7	0.14	B	0	S
5vj2	A	V11E	Increased	0.74	21.7	0.14	B	0	S
5vj2	A	V11Q	Decreased	0.99	21.7	0.14	B	0	S
5vj2	A	V11G	Decreased	1	21.7	0.14	B	0	S
5vj2	A	V11H	Decreased	1	21.7	0.14	B	0	S
5vj2	A	V11I	Increased	0.88	21.7	0.14	B	0	S
5vj2	A	V11L	Increased	0.99	21.7	0.14	B	0	S
5vj2	A	V11K	Decreased	1	21.7	0.14	B	0	S
5vj2	A	V11M	Decreased	1	21.7	0.14	B	0	S
5vj2	A	V11F	Decreased	1	21.7	0.14	B	0	S
5vj2	A	V11P	Decreased	0.95	21.7	0.14	B	0	S
5vj2	A	V11S	Decreased	1	21.7	0.14	B	0	S
5vj2	A	V11T	Decreased	1	21.7	0.14	B	0	S
5vj2	A	V11W	Decreased	1	21.7	0.14	B	0	S
5vj2	A	V11Y	Decreased	1	21.7	0.14	B	0	S
5vj2	A	R12A	Decreased	1	9.1	0.14	U	1	S
5vj2	A	R12N	Decreased	1	9.1	0.14	U	1	S
5vj2	A	R12D	Decreased	0.96	9.1	0.14	U	1	S
5vj2	A	R12C	Decreased	1	9.1	0.14	U	1	S
5vj2	A	R12E	Increased	0.71	9.1	0.14	U	1	S
5vj2	A	R12Q	Decreased	0.93	9.1	0.14	U	1	S
5vj2	A	R12G	Decreased	0.99	9.1	0.14	U	1	S
5vj2	A	R12H	Decreased	0.98	9.1	0.14	U	1	S
5vj2	A	R12I	Decreased	0.96	9.1	0.14	U	1	S
5vj2	A	R12L	Decreased	1	9.1	0.14	U	1	S
5vj2	A	R12K	Decreased	0.98	9.1	0.14	U	1	S
5vj2	A	R12M	Decreased	1	9.1	0.14	U	1	S
5vj2	A	R12F	Decreased	1	9.1	0.14	U	1	S
5vj2	A	R12P	Decreased	0.54	9.1	0.14	U	1	S
5vj2	A	R12S	Decreased	0.98	9.1	0.14	U	1	S
5vj2	A	R12T	Decreased	1	9.1	0.14	U	1	S
5vj2	A	R12W	Decreased	1	9.1	0.14	U	1	S
5vj2	A	R12Y	Decreased	0.99	9.1	0.14	U	1	S
5vj2	A	R12V	Decreased	1	9.1	0.14	U	1	S
5vj2	A	L13A	Decreased	1	15	0.13	B	0	S
5vj2	A	L13R	Decreased	0.99	15	0.13	B	0	S
5vj2	A	L13N	Decreased	1	15	0.13	B	0	S
5vj2	A	L13D	Decreased	1	15	0.13	B	0	S
5vj2	A	L13C	Decreased	1	15	0.13	B	0	S
5vj2	A	L13E	Decreased	0.98	15	0.13	B	0	S
5vj2	A	L13Q	Decreased	1	15	0.13	B	0	S
5vj2	A	L13G	Decreased	1	15	0.13	B	0	S
5vj2	A	L13H	Decreased	1	15	0.13	B	0	S
5vj2	A	L13I	Decreased	1	15	0.13	B	0	S
5vj2	A	L13K	Decreased	1	15	0.13	B	0	S
5vj2	A	L13M	Decreased	1	15	0.13	B	0	S
5vj2	A	L13F	Decreased	1	15	0.13	B	0	S
5vj2	A	L13P	Decreased	1	15	0.13	B	0	S
5vj2	A	L13S	Decreased	1	15	0.13	B	0	S
5vj2	A	L13T	Decreased	0.99	15	0.13	B	0	S
5vj2	A	L13W	Decreased	1	15	0.13	B	0	S
5vj2	A	L13Y	Decreased	1	15	0.13	B	0	S
5vj2	A	L13V	Decreased	1	15	0.13	B	0	S
5vj2	A	Q14A	Decreased	0.99	10.8	0.12	B	0	S
5vj2	A	Q14R	Increased	0.92	10.8	0.12	B	0	S
5vj2	A	Q14N	Increased	0.84	10.8	0.12	B	0	S
5vj2	A	Q14D	Decreased	0.94	10.8	0.12	B	0	S
5vj2	A	Q14C	Decreased	0.69	10.8	0.12	B	0	S
5vj2	A	Q14E	Decreased	0.98	10.8	0.12	B	0	S
5vj2	A	Q14G	Decreased	0.99	10.8	0.12	B	0	S
5vj2	A	Q14H	Increased	0.58	10.8	0.12	B	0	S
5vj2	A	Q14I	Increased	0.99	10.8	0.12	B	0	S
5vj2	A	Q14L	Decreased	0.52	10.8	0.12	B	0	S
5vj2	A	Q14K	Decreased	0.89	10.8	0.12	B	0	S
5vj2	A	Q14M	Decreased	0.65	10.8	0.12	B	0	S
5vj2	A	Q14F	Decreased	0.82	10.8	0.12	B	0	S
5vj2	A	Q14P	Increased	0.91	10.8	0.12	B	0	S
5vj2	A	Q14S	Decreased	0.67	10.8	0.12	B	0	S
5vj2	A	Q14T	Decreased	0.96	10.8	0.12	B	0	S
5vj2	A	Q14W	Decreased	0.82	10.8	0.12	B	0	S
5vj2	A	Q14Y	Increased	0.9	10.8	0.12	B	0	S
5vj2	A	Q14V	Increased	0.71	10.8	0.12	B	0	S
5vj2	A	N15A	Decreased	1	20.4	0.14	B	0	S
5vj2	A	N15R	Increased	0.74	20.4	0.14	B	0	S
5vj2	A	N15D	Decreased	0.98	20.4	0.14	B	0	S
5vj2	A	N15C	Decreased	0.98	20.4	0.14	B	0	S
5vj2	A	N15E	Increased	1	20.4	0.14	B	0	S
5vj2	A	N15Q	Increased	0.82	20.4	0.14	B	0	S
5vj2	A	N15G	Decreased	1	20.4	0.14	B	0	S
5vj2	A	N15H	Decreased	0.98	20.4	0.14	B	0	S
5vj2	A	N15I	Increased	0.62	20.4	0.14	B	0	S
5vj2	A	N15L	Increased	0.95	20.4	0.14	B	0	S
5vj2	A	N15K	Increased	0.72	20.4	0.14	B	0	S
5vj2	A	N15M	Decreased	0.67	20.4	0.14	B	0	S
5vj2	A	N15F	Increased	0.84	20.4	0.14	B	0	S
5vj2	A	N15P	Decreased	0.98	20.4	0.14	B	0	S
5vj2	A	N15S	Decreased	0.98	20.4	0.14	B	0	S
5vj2	A	N15T	Decreased	1	20.4	0.14	B	0	S
5vj2	A	N15W	Decreased	1	20.4	0.14	B	0	S
5vj2	A	N15Y	Decreased	0.99	20.4	0.14	B	0	S
5vj2	A	N15V	Decreased	0.7	20.4	0.14	B	0	S
5vj2	A	L16A	Decreased	1	21.4	0.16	B	0	C
5vj2	A	L16R	Decreased	0.97	21.4	0.16	B	0	C
5vj2	A	L16N	Decreased	1	21.4	0.16	B	0	C
5vj2	A	L16D	Decreased	1	21.4	0.16	B	0	C
5vj2	A	L16C	Decreased	1	21.4	0.16	B	0	C
5vj2	A	L16E	Decreased	0.99	21.4	0.16	B	0	C
5vj2	A	L16Q	Decreased	0.99	21.4	0.16	B	0	C
5vj2	A	L16G	Decreased	1	21.4	0.16	B	0	C
5vj2	A	L16H	Decreased	1	21.4	0.16	B	0	C
5vj2	A	L16I	Decreased	1	21.4	0.16	B	0	C
5vj2	A	L16K	Decreased	1	21.4	0.16	B	0	C
5vj2	A	L16M	Decreased	1	21.4	0.16	B	0	C
5vj2	A	L16F	Decreased	1	21.4	0.16	B	0	C
5vj2	A	L16P	Decreased	1	21.4	0.16	B	0	C
5vj2	A	L16S	Decreased	1	21.4	0.16	B	0	C
5vj2	A	L16T	Decreased	1	21.4	0.16	B	0	C
5vj2	A	L16W	Decreased	1	21.4	0.16	B	0	C
5vj2	A	L16Y	Decreased	0.99	21.4	0.16	B	0	C
5vj2	A	L16V	Decreased	1	21.4	0.16	B	0	C
5vj2	A	F17A	Increased	1	17.4	0.2	U	2	C
5vj2	A	F17R	Increased	0.71	17.4	0.2	U	2	C
5vj2	A	F17N	Increased	0.68	17.4	0.2	U	2	C
5vj2	A	F17D	Increased	0.71	17.4	0.2	U	2	C
5vj2	A	F17C	Increased	0.99	17.4	0.2	U	2	C
5vj2	A	F17E	Decreased	0.83	17.4	0.2	U	2	C
5vj2	A	F17Q	Decreased	0.65	17.4	0.2	U	2	C
5vj2	A	F17G	Decreased	0.56	17.4	0.2	U	2	C
5vj2	A	F17H	Decreased	0.95	17.4	0.2	U	2	C
5vj2	A	F17I	Increased	0.72	17.4	0.2	U	2	C
5vj2	A	F17L	Decreased	0.8	17.4	0.2	U	2	C
5vj2	A	F17K	Increased	0.9	17.4	0.2	U	2	C
5vj2	A	F17M	Increased	0.99	17.4	0.2	U	2	C
5vj2	A	F17P	Decreased	0.84	17.4	0.2	U	2	C
5vj2	A	F17S	Increased	0.7	17.4	0.2	U	2	C
5vj2	A	F17T	Increased	0.9	17.4	0.2	U	2	C
5vj2	A	F17W	Increased	0.61	17.4	0.2	U	2	C
5vj2	A	F17Y	Increased	0.96	17.4	0.2	U	2	C
5vj2	A	F17V	Decreased	0.61	17.4	0.2	U	2	C
5vj2	A	D18A	Decreased	1	17.4	0.17	S	3	S
5vj2	A	D18R	Decreased	0.8	17.4	0.17	S	3	S
5vj2	A	D18N	Increased	0.71	17.4	0.17	S	3	S
5vj2	A	D18C	Decreased	0.98	17.4	0.17	S	3	S
5vj2	A	D18E	Increased	0.99	17.4	0.17	S	3	S
5vj2	A	D18Q	Decreased	0.95	17.4	0.17	S	3	S
5vj2	A	D18G	Decreased	1	17.4	0.17	S	3	S
5vj2	A	D18H	Decreased	0.98	17.4	0.17	S	3	S
5vj2	A	D18I	Decreased	0.69	17.4	0.17	S	3	S
5vj2	A	D18L	Decreased	0.67	17.4	0.17	S	3	S
5vj2	A	D18K	Increased	0.96	17.4	0.17	S	3	S
5vj2	A	D18M	Decreased	0.98	17.4	0.17	S	3	S
5vj2	A	D18F	Decreased	0.61	17.4	0.17	S	3	S
5vj2	A	D18P	Decreased	1	17.4	0.17	S	3	S
5vj2	A	D18S	Decreased	0.82	17.4	0.17	S	3	S
5vj2	A	D18T	Decreased	0.98	17.4	0.17	S	3	S
5vj2	A	D18W	Decreased	1	17.4	0.17	S	3	S
5vj2	A	D18Y	Decreased	0.83	17.4	0.17	S	3	S
5vj2	A	D18V	Decreased	1	17.4	0.17	S	3	S
5vj2	A	N19A	Increased	0.76	11.5	0.13	U	1	S
5vj2	A	N19R	Increased	0.94	11.5	0.13	U	1	S
5vj2	A	N19D	Decreased	0.96	11.5	0.13	U	1	S
5vj2	A	N19C	Increased	0.77	11.5	0.13	U	1	S
5vj2	A	N19E	Increased	0.87	11.5	0.13	U	1	S
5vj2	A	N19Q	Increased	0.87	11.5	0.13	U	1	S
5vj2	A	N19G	Decreased	0.9	11.5	0.13	U	1	S
5vj2	A	N19H	Increased	0.97	11.5	0.13	U	1	S
5vj2	A	N19I	Increased	1	11.5	0.13	U	1	S
5vj2	A	N19L	Increased	1	11.5	0.13	U	1	S
5vj2	A	N19K	Increased	0.98	11.5	0.13	U	1	S
5vj2	A	N19M	Increased	1	11.5	0.13	U	1	S
5vj2	A	N19F	Increased	0.96	11.5	0.13	U	1	S
5vj2	A	N19P	Increased	0.53	11.5	0.13	U	1	S
5vj2	A	N19S	Increased	1	11.5	0.13	U	1	S
5vj2	A	N19T	Increased	0.55	11.5	0.13	U	1	S
5vj2	A	N19W	Increased	0.76	11.5	0.13	U	1	S
5vj2	A	N19Y	Increased	0.97	11.5	0.13	U	1	S
5vj2	A	N19V	Increased	0.86	11.5	0.13	U	1	S
5vj2	A	D20A	Increased	0.92	9	0.2	S	9	S
5vj2	A	D20R	Increased	0.55	9	0.2	S	9	S
5vj2	A	D20N	Increased	0.82	9	0.2	S	9	S
5vj2	A	D20C	Decreased	1	9	0.2	S	9	S
5vj2	A	D20E	Decreased	1	9	0.2	S	9	S
5vj2	A	D20Q	Decreased	0.99	9	0.2	S	9	S
5vj2	A	D20G	Decreased	1	9	0.2	S	9	S
5vj2	A	D20H	Increased	0.55	9	0.2	S	9	S
5vj2	A	D20I	Increased	0.51	9	0.2	S	9	S
5vj2	A	D20L	Increased	0.93	9	0.2	S	9	S
5vj2	A	D20K	Increased	0.81	9	0.2	S	9	S
5vj2	A	D20M	Decreased	0.91	9	0.2	S	9	S
5vj2	A	D20F	Decreased	0.79	9	0.2	S	9	S
5vj2	A	D20P	Decreased	1	9	0.2	S	9	S
5vj2	A	D20S	Decreased	1	9	0.2	S	9	S
5vj2	A	D20T	Decreased	0.87	9	0.2	S	9	S
5vj2	A	D20W	Decreased	0.98	9	0.2	S	9	S
5vj2	A	D20Y	Decreased	0.79	9	0.2	S	9	S
5vj2	A	D20V	Decreased	0.98	9	0.2	S	9	S
5vj2	A	E21A	Decreased	0.99	16.7	0.15	U	1	S
5vj2	A	E21R	Decreased	0.99	16.7	0.15	U	1	S
5vj2	A	E21N	Decreased	0.96	16.7	0.15	U	1	S
5vj2	A	E21D	Decreased	1	16.7	0.15	U	1	S
5vj2	A	E21C	Decreased	0.99	16.7	0.15	U	1	S
5vj2	A	E21Q	Decreased	1	16.7	0.15	U	1	S
5vj2	A	E21G	Decreased	1	16.7	0.15	U	1	S
5vj2	A	E21H	Decreased	1	16.7	0.15	U	1	S
5vj2	A	E21I	Decreased	0.66	16.7	0.15	U	1	S
5vj2	A	E21L	Decreased	0.95	16.7	0.15	U	1	S
5vj2	A	E21K	Decreased	0.96	16.7	0.15	U	1	S
5vj2	A	E21M	Decreased	0.66	16.7	0.15	U	1	S
5vj2	A	E21F	Decreased	0.99	16.7	0.15	U	1	S
5vj2	A	E21P	Decreased	0.96	16.7	0.15	U	1	S
5vj2	A	E21S	Decreased	0.99	16.7	0.15	U	1	S
5vj2	A	E21T	Decreased	0.95	16.7	0.15	U	1	S
5vj2	A	E21W	Decreased	1	16.7	0.15	U	1	S
5vj2	A	E21Y	Decreased	0.88	16.7	0.15	U	1	S
5vj2	A	E21V	Decreased	1	16.7	0.15	U	1	S
5vj2	A	V22A	Decreased	0.99	8.9	0.16	B	0	S
5vj2	A	V22R	Decreased	1	8.9	0.16	B	0	S
5vj2	A	V22N	Decreased	1	8.9	0.16	B	0	S
5vj2	A	V22D	Decreased	1	8.9	0.16	B	0	S
5vj2	A	V22C	Decreased	1	8.9	0.16	B	0	S
5vj2	A	V22E	Decreased	0.99	8.9	0.16	B	0	S
5vj2	A	V22Q	Decreased	1	8.9	0.16	B	0	S
5vj2	A	V22G	Decreased	1	8.9	0.16	B	0	S
5vj2	A	V22H	Decreased	1	8.9	0.16	B	0	S
5vj2	A	V22I	Decreased	1	8.9	0.16	B	0	S
5vj2	A	V22L	Decreased	1	8.9	0.16	B	0	S
5vj2	A	V22K	Decreased	1	8.9	0.16	B	0	S
5vj2	A	V22M	Increased	0.92	8.9	0.16	B	0	S
5vj2	A	V22F	Decreased	1	8.9	0.16	B	0	S
5vj2	A	V22P	Decreased	1	8.9	0.16	B	0	S
5vj2	A	V22S	Decreased	0.88	8.9	0.16	B	0	S
5vj2	A	V22T	Decreased	1	8.9	0.16	B	0	S
5vj2	A	V22W	Decreased	1	8.9	0.16	B	0	S
5vj2	A	V22Y	Decreased	1	8.9	0.16	B	0	S
5vj2	A	A23R	Decreased	0.99	20.2	0.17	B	0	S
5vj2	A	A23N	Decreased	0.99	20.2	0.17	B	0	S
5vj2	A	A23D	Decreased	1	20.2	0.17	B	0	S
5vj2	A	A23C	Decreased	0.99	20.2	0.17	B	0	S
5vj2	A	A23E	Decreased	0.98	20.2	0.17	B	0	S
5vj2	A	A23Q	Decreased	1	20.2	0.17	B	0	S
5vj2	A	A23G	Decreased	1	20.2	0.17	B	0	S
5vj2	A	A23H	Decreased	1	20.2	0.17	B	0	S
5vj2	A	A23I	Decreased	0.89	20.2	0.17	B	0	S
5vj2	A	A23L	Decreased	0.88	20.2	0.17	B	0	S
5vj2	A	A23K	Decreased	1	20.2	0.17	B	0	S
5vj2	A	A23M	Decreased	0.99	20.2	0.17	B	0	S
5vj2	A	A23F	Decreased	1	20.2	0.17	B	0	S
5vj2	A	A23P	Decreased	0.93	20.2	0.17	B	0	S
5vj2	A	A23S	Decreased	1	20.2	0.17	B	0	S
5vj2	A	A23T	Decreased	0.99	20.2	0.17	B	0	S
5vj2	A	A23W	Decreased	0.99	20.2	0.17	B	0	S
5vj2	A	A23Y	Decreased	0.92	20.2	0.17	B	0	S
5vj2	A	A23V	Decreased	0.97	20.2	0.17	B	0	S
5vj2	A	L24A	Decreased	0.98	8.4	0.15	B	0	S
5vj2	A	L24R	Decreased	0.91	8.4	0.15	B	0	S
5vj2	A	L24N	Decreased	0.98	8.4	0.15	B	0	S
5vj2	A	L24D	Decreased	0.85	8.4	0.15	B	0	S
5vj2	A	L24C	Decreased	1	8.4	0.15	B	0	S
5vj2	A	L24E	Decreased	0.66	8.4	0.15	B	0	S
5vj2	A	L24Q	Decreased	0.96	8.4	0.15	B	0	S
5vj2	A	L24G	Decreased	1	8.4	0.15	B	0	S
5vj2	A	L24H	Decreased	0.97	8.4	0.15	B	0	S
5vj2	A	L24I	Decreased	1	8.4	0.15	B	0	S
5vj2	A	L24K	Decreased	0.99	8.4	0.15	B	0	S
5vj2	A	L24M	Decreased	0.66	8.4	0.15	B	0	S
5vj2	A	L24F	Decreased	1	8.4	0.15	B	0	S
5vj2	A	L24P	Decreased	0.96	8.4	0.15	B	0	S
5vj2	A	L24S	Decreased	0.95	8.4	0.15	B	0	S
5vj2	A	L24T	Decreased	0.91	8.4	0.15	B	0	S
5vj2	A	L24W	Decreased	1	8.4	0.15	B	0	S
5vj2	A	L24Y	Decreased	0.99	8.4	0.15	B	0	S
5vj2	A	L24V	Decreased	0.99	8.4	0.15	B	0	S
5vj2	A	L25A	Decreased	1	26.8	0.15	B	0	S
5vj2	A	L25R	Decreased	1	26.8	0.15	B	0	S
5vj2	A	L25N	Decreased	1	26.8	0.15	B	0	S
5vj2	A	L25D	Decreased	1	26.8	0.15	B	0	S
5vj2	A	L25C	Decreased	1	26.8	0.15	B	0	S
5vj2	A	L25E	Decreased	1	26.8	0.15	B	0	S
5vj2	A	L25Q	Decreased	1	26.8	0.15	B	0	S
5vj2	A	L25G	Decreased	1	26.8	0.15	B	0	S
5vj2	A	L25H	Decreased	1	26.8	0.15	B	0	S
5vj2	A	L25I	Decreased	1	26.8	0.15	B	0	S
5vj2	A	L25K	Decreased	1	26.8	0.15	B	0	S
5vj2	A	L25M	Decreased	1	26.8	0.15	B	0	S
5vj2	A	L25F	Decreased	1	26.8	0.15	B	0	S
5vj2	A	L25P	Decreased	1	26.8	0.15	B	0	S
5vj2	A	L25S	Decreased	1	26.8	0.15	B	0	S
5vj2	A	L25T	Decreased	1	26.8	0.15	B	0	S
5vj2	A	L25W	Decreased	1	26.8	0.15	B	0	S
5vj2	A	L25Y	Decreased	1	26.8	0.15	B	0	S
5vj2	A	L25V	Decreased	1	26.8	0.15	B	0	S
5vj2	A	K26A	Decreased	1	14.7	0.14	B	0	S
5vj2	A	K26R	Decreased	0.95	14.7	0.14	B	0	S
5vj2	A	K26N	Decreased	0.57	14.7	0.14	B	0	S
5vj2	A	K26D	Decreased	1	14.7	0.14	B	0	S
5vj2	A	K26C	Decreased	0.88	14.7	0.14	B	0	S
5vj2	A	K26E	Decreased	1	14.7	0.14	B	0	S
5vj2	A	K26Q	Decreased	1	14.7	0.14	B	0	S
5vj2	A	K26G	Decreased	1	14.7	0.14	B	0	S
5vj2	A	K26H	Decreased	1	14.7	0.14	B	0	S
5vj2	A	K26I	Decreased	0.57	14.7	0.14	B	0	S
5vj2	A	K26L	Decreased	0.93	14.7	0.14	B	0	S
5vj2	A	K26M	Increased	0.9	14.7	0.14	B	0	S
5vj2	A	K26F	Decreased	0.57	14.7	0.14	B	0	S
5vj2	A	K26P	Decreased	0.99	14.7	0.14	B	0	S
5vj2	A	K26S	Decreased	0.99	14.7	0.14	B	0	S
5vj2	A	K26T	Increased	0.76	14.7	0.14	B	0	S
5vj2	A	K26W	Decreased	0.98	14.7	0.14	B	0	S
5vj2	A	K26Y	Decreased	0.59	14.7	0.14	B	0	S
5vj2	A	K26V	Decreased	0.84	14.7	0.14	B	0	S
5vj2	A	I27A	Decreased	1	23	0.15	B	0	S
5vj2	A	I27R	Decreased	1	23	0.15	B	0	S
5vj2	A	I27N	Decreased	1	23	0.15	B	0	S
5vj2	A	I27D	Decreased	1	23	0.15	B	0	S
5vj2	A	I27C	Decreased	1	23	0.15	B	0	S
5vj2	A	I27E	Decreased	0.63	23	0.15	B	0	S
5vj2	A	I27Q	Decreased	1	23	0.15	B	0	S
5vj2	A	I27G	Decreased	1	23	0.15	B	0	S
5vj2	A	I27H	Decreased	1	23	0.15	B	0	S
5vj2	A	I27L	Decreased	0.63	23	0.15	B	0	S
5vj2	A	I27K	Decreased	1	23	0.15	B	0	S
5vj2	A	I27M	Decreased	1	23	0.15	B	0	S
5vj2	A	I27F	Decreased	1	23	0.15	B	0	S
5vj2	A	I27P	Decreased	0.99	23	0.15	B	0	S
5vj2	A	I27S	Decreased	1	23	0.15	B	0	S
5vj2	A	I27T	Decreased	1	23	0.15	B	0	S
5vj2	A	I27W	Decreased	1	23	0.15	B	0	S
5vj2	A	I27Y	Decreased	1	23	0.15	B	0	S
5vj2	A	I27V	Decreased	1	23	0.15	B	0	S
5vj2	A	T28A	Decreased	1	17.9	0.14	B	0	S
5vj2	A	T28R	Decreased	1	17.9	0.14	B	0	S
5vj2	A	T28N	Decreased	1	17.9	0.14	B	0	S
5vj2	A	T28D	Decreased	1	17.9	0.14	B	0	S
5vj2	A	T28C	Decreased	1	17.9	0.14	B	0	S
5vj2	A	T28E	Decreased	1	17.9	0.14	B	0	S
5vj2	A	T28Q	Decreased	1	17.9	0.14	B	0	S
5vj2	A	T28G	Decreased	1	17.9	0.14	B	0	S
5vj2	A	T28H	Decreased	1	17.9	0.14	B	0	S
5vj2	A	T28I	Decreased	0.82	17.9	0.14	B	0	S
5vj2	A	T28L	Decreased	0.8	17.9	0.14	B	0	S
5vj2	A	T28K	Decreased	1	17.9	0.14	B	0	S
5vj2	A	T28M	Decreased	0.99	17.9	0.14	B	0	S
5vj2	A	T28F	Decreased	1	17.9	0.14	B	0	S
5vj2	A	T28P	Decreased	1	17.9	0.14	B	0	S
5vj2	A	T28S	Decreased	1	17.9	0.14	B	0	S
5vj2	A	T28W	Decreased	1	17.9	0.14	B	0	S
5vj2	A	T28Y	Decreased	1	17.9	0.14	B	0	S
5vj2	A	T28V	Decreased	1	17.9	0.14	B	0	S
5vj2	A	C29A	Decreased	0.99	18.2	0.12	B	0	S
5vj2	A	C29R	Increased	0.66	18.2	0.12	B	0	S
5vj2	A	C29N	Decreased	0.96	18.2	0.12	B	0	S
5vj2	A	C29D	Increased	0.88	18.2	0.12	B	0	S
5vj2	A	C29E	Decreased	0.96	18.2	0.12	B	0	S
5vj2	A	C29Q	Decreased	0.9	18.2	0.12	B	0	S
5vj2	A	C29G	Decreased	0.96	18.2	0.12	B	0	S
5vj2	A	C29H	Decreased	0.96	18.2	0.12	B	0	S
5vj2	A	C29I	Increased	0.53	18.2	0.12	B	0	S
5vj2	A	C29L	Increased	0.55	18.2	0.12	B	0	S
5vj2	A	C29K	Decreased	0.9	18.2	0.12	B	0	S
5vj2	A	C29M	Decreased	0.97	18.2	0.12	B	0	S
5vj2	A	C29F	Decreased	0.99	18.2	0.12	B	0	S
5vj2	A	C29P	Increased	0.95	18.2	0.12	B	0	S
5vj2	A	C29S	Decreased	0.68	18.2	0.12	B	0	S
5vj2	A	C29T	Increased	0.66	18.2	0.12	B	0	S
5vj2	A	C29W	Decreased	0.88	18.2	0.12	B	0	S
5vj2	A	C29Y	Decreased	0.67	18.2	0.12	B	0	S
5vj2	A	C29V	Decreased	1	18.2	0.12	B	0	S
5vj2	A	Y30A	Decreased	1	11.2	0.13	U	2	S
5vj2	A	Y30R	Decreased	0.61	11.2	0.13	U	2	S
5vj2	A	Y30N	Decreased	0.99	11.2	0.13	U	2	S
5vj2	A	Y30D	Decreased	0.95	11.2	0.13	U	2	S
5vj2	A	Y30C	Decreased	0.9	11.2	0.13	U	2	S
5vj2	A	Y30E	Decreased	0.99	11.2	0.13	U	2	S
5vj2	A	Y30Q	Decreased	0.96	11.2	0.13	U	2	S
5vj2	A	Y30G	Decreased	1	11.2	0.13	U	2	S
5vj2	A	Y30H	Decreased	1	11.2	0.13	U	2	S
5vj2	A	Y30I	Decreased	1	11.2	0.13	U	2	S
5vj2	A	Y30L	Decreased	1	11.2	0.13	U	2	S
5vj2	A	Y30K	Decreased	0.86	11.2	0.13	U	2	S
5vj2	A	Y30M	Decreased	0.86	11.2	0.13	U	2	S
5vj2	A	Y30F	Decreased	1	11.2	0.13	U	2	S
5vj2	A	Y30P	Decreased	0.99	11.2	0.13	U	2	S
5vj2	A	Y30S	Decreased	1	11.2	0.13	U	2	S
5vj2	A	Y30T	Decreased	1	11.2	0.13	U	2	S
5vj2	A	Y30W	Decreased	1	11.2	0.13	U	2	S
5vj2	A	Y30V	Decreased	1	11.2	0.13	U	2	S
5vj2	A	T31A	Decreased	0.99	11.5	0.12	U	3	C
5vj2	A	T31R	Decreased	0.58	11.5	0.12	U	3	C
5vj2	A	T31N	Decreased	0.86	11.5	0.12	U	3	C
5vj2	A	T31D	Increased	0.73	11.5	0.12	U	3	C
5vj2	A	T31C	Decreased	1	11.5	0.12	U	3	C
5vj2	A	T31E	Decreased	0.99	11.5	0.12	U	3	C
5vj2	A	T31Q	Decreased	0.86	11.5	0.12	U	3	C
5vj2	A	T31G	Increased	0.72	11.5	0.12	U	3	C
5vj2	A	T31H	Decreased	1	11.5	0.12	U	3	C
5vj2	A	T31I	Decreased	0.98	11.5	0.12	U	3	C
5vj2	A	T31L	Decreased	0.8	11.5	0.12	U	3	C
5vj2	A	T31K	Decreased	0.6	11.5	0.12	U	3	C
5vj2	A	T31M	Decreased	1	11.5	0.12	U	3	C
5vj2	A	T31F	Decreased	0.98	11.5	0.12	U	3	C
5vj2	A	T31P	Increased	0.88	11.5	0.12	U	3	C
5vj2	A	T31S	Decreased	0.58	11.5	0.12	U	3	C
5vj2	A	T31W	Decreased	0.92	11.5	0.12	U	3	C
5vj2	A	T31Y	Decreased	0.81	11.5	0.12	U	3	C
5vj2	A	T31V	Decreased	0.85	11.5	0.12	U	3	C
5vj2	A	D32A	Increased	0.99	8.1	0.15	S	7	C
5vj2	A	D32R	Increased	0.9	8.1	0.15	S	7	C
5vj2	A	D32N	Increased	0.89	8.1	0.15	S	7	C
5vj2	A	D32C	Increased	0.99	8.1	0.15	S	7	C
5vj2	A	D32E	Increased	0.99	8.1	0.15	S	7	C
5vj2	A	D32Q	Increased	0.89	8.1	0.15	S	7	C
5vj2	A	D32G	Decreased	0.59	8.1	0.15	S	7	C
5vj2	A	D32H	Decreased	0.57	8.1	0.15	S	7	C
5vj2	A	D32I	Increased	0.88	8.1	0.15	S	7	C
5vj2	A	D32L	Increased	0.9	8.1	0.15	S	7	C
5vj2	A	D32K	Increased	0.66	8.1	0.15	S	7	C
5vj2	A	D32M	Decreased	0.57	8.1	0.15	S	7	C
5vj2	A	D32F	Increased	0.66	8.1	0.15	S	7	C
5vj2	A	D32P	Decreased	0.59	8.1	0.15	S	7	C
5vj2	A	D32S	Increased	0.9	8.1	0.15	S	7	C
5vj2	A	D32T	Decreased	0.57	8.1	0.15	S	7	C
5vj2	A	D32W	Increased	0.66	8.1	0.15	S	7	C
5vj2	A	D32Y	Increased	0.88	8.1	0.15	S	7	C
5vj2	A	D32V	Increased	0.99	8.1	0.15	S	7	C
5vj2	A	K33A	Decreased	0.51	13.9	0.13	U	2	H
5vj2	A	K33R	Increased	0.74	13.9	0.13	U	2	H
5vj2	A	K33N	Increased	0.99	13.9	0.13	U	2	H
5vj2	A	K33D	Increased	0.92	13.9	0.13	U	2	H
5vj2	A	K33C	Increased	0.71	13.9	0.13	U	2	H
5vj2	A	K33E	Increased	0.97	13.9	0.13	U	2	H
5vj2	A	K33Q	Decreased	0.61	13.9	0.13	U	2	H
5vj2	A	K33G	Decreased	0.51	13.9	0.13	U	2	H
5vj2	A	K33H	Decreased	0.94	13.9	0.13	U	2	H
5vj2	A	K33I	Increased	0.73	13.9	0.13	U	2	H
5vj2	A	K33L	Decreased	0.8	13.9	0.13	U	2	H
5vj2	A	K33M	Increased	0.74	13.9	0.13	U	2	H
5vj2	A	K33F	Decreased	0.61	13.9	0.13	U	2	H
5vj2	A	K33P	Decreased	0.82	13.9	0.13	U	2	H
5vj2	A	K33S	Decreased	0.8	13.9	0.13	U	2	H
5vj2	A	K33T	Decreased	0.8	13.9	0.13	U	2	H
5vj2	A	K33W	Decreased	0.8	13.9	0.13	U	2	H
5vj2	A	K33Y	Increased	0.88	13.9	0.13	U	2	H
5vj2	A	K33V	Decreased	0.94	13.9	0.13	U	2	H
5vj2	A	L34A	Decreased	1	17.8	0.14	B	0	H
5vj2	A	L34R	Decreased	1	17.8	0.14	B	0	H
5vj2	A	L34N	Decreased	1	17.8	0.14	B	0	H
5vj2	A	L34D	Decreased	1	17.8	0.14	B	0	H
5vj2	A	L34C	Decreased	0.97	17.8	0.14	B	0	H
5vj2	A	L34E	Decreased	0.67	17.8	0.14	B	0	H
5vj2	A	L34Q	Decreased	1	17.8	0.14	B	0	H
5vj2	A	L34G	Decreased	1	17.8	0.14	B	0	H
5vj2	A	L34H	Decreased	1	17.8	0.14	B	0	H
5vj2	A	L34I	Decreased	0.96	17.8	0.14	B	0	H
5vj2	A	L34K	Decreased	1	17.8	0.14	B	0	H
5vj2	A	L34M	Decreased	0.96	17.8	0.14	B	0	H
5vj2	A	L34F	Decreased	1	17.8	0.14	B	0	H
5vj2	A	L34P	Decreased	1	17.8	0.14	B	0	H
5vj2	A	L34S	Decreased	1	17.8	0.14	B	0	H
5vj2	A	L34T	Decreased	1	17.8	0.14	B	0	H
5vj2	A	L34W	Decreased	1	17.8	0.14	B	0	H
5vj2	A	L34Y	Decreased	1	17.8	0.14	B	0	H
5vj2	A	L34V	Decreased	0.99	17.8	0.14	B	0	H
5vj2	A	I35A	Decreased	1	11.3	0.15	S	5	H
5vj2	A	I35R	Decreased	0.99	11.3	0.15	S	5	H
5vj2	A	I35N	Decreased	1	11.3	0.15	S	5	H
5vj2	A	I35D	Decreased	0.99	11.3	0.15	S	5	H
5vj2	A	I35C	Decreased	1	11.3	0.15	S	5	H
5vj2	A	I35E	Decreased	0.95	11.3	0.15	S	5	H
5vj2	A	I35Q	Decreased	1	11.3	0.15	S	5	H
5vj2	A	I35G	Decreased	1	11.3	0.15	S	5	H
5vj2	A	I35H	Decreased	1	11.3	0.15	S	5	H
5vj2	A	I35L	Decreased	1	11.3	0.15	S	5	H
5vj2	A	I35K	Decreased	1	11.3	0.15	S	5	H
5vj2	A	I35M	Decreased	0.99	11.3	0.15	S	5	H
5vj2	A	I35F	Decreased	0.99	11.3	0.15	S	5	H
5vj2	A	I35P	Decreased	1	11.3	0.15	S	5	H
5vj2	A	I35S	Decreased	1	11.3	0.15	S	5	H
5vj2	A	I35T	Decreased	1	11.3	0.15	S	5	H
5vj2	A	I35W	Decreased	1	11.3	0.15	S	5	H
5vj2	A	I35Y	Decreased	1	11.3	0.15	S	5	H
5vj2	A	I35V	Decreased	0.99	11.3	0.15	S	5	H
5vj2	A	H36A	Decreased	0.99	13.4	0.11	B	0	H
5vj2	A	H36R	Decreased	0.97	13.4	0.11	B	0	H
5vj2	A	H36N	Decreased	0.94	13.4	0.11	B	0	H
5vj2	A	H36D	Decreased	0.99	13.4	0.11	B	0	H
5vj2	A	H36C	Decreased	1	13.4	0.11	B	0	H
5vj2	A	H36E	Decreased	0.93	13.4	0.11	B	0	H
5vj2	A	H36Q	Decreased	0.99	13.4	0.11	B	0	H
5vj2	A	H36G	Decreased	1	13.4	0.11	B	0	H
5vj2	A	H36I	Decreased	0.85	13.4	0.11	B	0	H
5vj2	A	H36L	Decreased	0.83	13.4	0.11	B	0	H
5vj2	A	H36K	Decreased	0.99	13.4	0.11	B	0	H
5vj2	A	H36M	Decreased	0.99	13.4	0.11	B	0	H
5vj2	A	H36F	Decreased	0.98	13.4	0.11	B	0	H
5vj2	A	H36P	Decreased	0.99	13.4	0.11	B	0	H
5vj2	A	H36S	Decreased	0.99	13.4	0.11	B	0	H
5vj2	A	H36T	Decreased	1	13.4	0.11	B	0	H
5vj2	A	H36W	Decreased	1	13.4	0.11	B	0	H
5vj2	A	H36Y	Decreased	1	13.4	0.11	B	0	H
5vj2	A	H36V	Decreased	0.82	13.4	0.11	B	0	H
5vj2	A	L37A	Decreased	1	27.7	0.12	B	0	H
5vj2	A	L37R	Decreased	0.99	27.7	0.12	B	0	H
5vj2	A	L37N	Decreased	1	27.7	0.12	B	0	H
5vj2	A	L37D	Decreased	1	27.7	0.12	B	0	H
5vj2	A	L37C	Decreased	1	27.7	0.12	B	0	H
5vj2	A	L37E	Decreased	0.98	27.7	0.12	B	0	H
5vj2	A	L37Q	Decreased	0.94	27.7	0.12	B	0	H
5vj2	A	L37G	Decreased	1	27.7	0.12	B	0	H
5vj2	A	L37H	Decreased	1	27.7	0.12	B	0	H
5vj2	A	L37I	Decreased	1	27.7	0.12	B	0	H
5vj2	A	L37K	Decreased	1	27.7	0.12	B	0	H
5vj2	A	L37M	Decreased	1	27.7	0.12	B	0	H
5vj2	A	L37F	Decreased	1	27.7	0.12	B	0	H
5vj2	A	L37P	Decreased	1	27.7	0.12	B	0	H
5vj2	A	L37S	Decreased	1	27.7	0.12	B	0	H
5vj2	A	L37T	Decreased	1	27.7	0.12	B	0	H
5vj2	A	L37W	Decreased	1	27.7	0.12	B	0	H
5vj2	A	L37Y	Decreased	1	27.7	0.12	B	0	H
5vj2	A	L37V	Decreased	1	27.7	0.12	B	0	H
5vj2	A	T38A	Decreased	1	19.4	0.15	B	0	H
5vj2	A	T38R	Decreased	1	19.4	0.15	B	0	H
5vj2	A	T38N	Decreased	1	19.4	0.15	B	0	H
5vj2	A	T38D	Decreased	1	19.4	0.15	B	0	H
5vj2	A	T38C	Decreased	1	19.4	0.15	B	0	H
5vj2	A	T38E	Decreased	0.99	19.4	0.15	B	0	H
5vj2	A	T38Q	Decreased	1	19.4	0.15	B	0	H
5vj2	A	T38G	Decreased	1	19.4	0.15	B	0	H
5vj2	A	T38H	Decreased	1	19.4	0.15	B	0	H
5vj2	A	T38I	Decreased	1	19.4	0.15	B	0	H
5vj2	A	T38L	Decreased	0.97	19.4	0.15	B	0	H
5vj2	A	T38K	Decreased	1	19.4	0.15	B	0	H
5vj2	A	T38M	Decreased	1	19.4	0.15	B	0	H
5vj2	A	T38F	Decreased	0.99	19.4	0.15	B	0	H
5vj2	A	T38P	Decreased	0.78	19.4	0.15	B	0	H
5vj2	A	T38S	Decreased	1	19.4	0.15	B	0	H
5vj2	A	T38W	Decreased	1	19.4	0.15	B	0	H
5vj2	A	T38Y	Decreased	1	19.4	0.15	B	0	H
5vj2	A	T38V	Decreased	1	19.4	0.15	B	0	H
5vj2	A	N39A	Increased	0.57	10.8	0.12	U	1	H
5vj2	A	N39R	Increased	0.96	10.8	0.12	U	1	H
5vj2	A	N39D	Increased	0.96	10.8	0.12	U	1	H
5vj2	A	N39C	Increased	0.83	10.8	0.12	U	1	H
5vj2	A	N39E	Increased	0.91	10.8	0.12	U	1	H
5vj2	A	N39Q	Increased	0.96	10.8	0.12	U	1	H
5vj2	A	N39G	Decreased	0.7	10.8	0.12	U	1	H
5vj2	A	N39H	Increased	0.84	10.8	0.12	U	1	H
5vj2	A	N39I	Increased	0.99	10.8	0.12	U	1	H
5vj2	A	N39L	Increased	1	10.8	0.12	U	1	H
5vj2	A	N39K	Increased	1	10.8	0.12	U	1	H
5vj2	A	N39M	Increased	1	10.8	0.12	U	1	H
5vj2	A	N39F	Increased	0.99	10.8	0.12	U	1	H
5vj2	A	N39P	Increased	0.84	10.8	0.12	U	1	H
5vj2	A	N39S	Increased	0.91	10.8	0.12	U	1	H
5vj2	A	N39T	Increased	0.96	10.8	0.12	U	1	H
5vj2	A	N39W	Increased	0.84	10.8	0.12	U	1	H
5vj2	A	N39Y	Increased	0.98	10.8	0.12	U	1	H
5vj2	A	N39V	Increased	0.96	10.8	0.12	U	1	H
5vj2	A	A40R	Decreased	1	17.3	0.09	B	0	H
5vj2	A	A40N	Decreased	1	17.3	0.09	B	0	H
5vj2	A	A40D	Decreased	0.99	17.3	0.09	B	0	H
5vj2	A	A40C	Decreased	0.94	17.3	0.09	B	0	H
5vj2	A	A40E	Decreased	0.99	17.3	0.09	B	0	H
5vj2	A	A40Q	Decreased	0.95	17.3	0.09	B	0	H
5vj2	A	A40G	Decreased	1	17.3	0.09	B	0	H
5vj2	A	A40H	Decreased	1	17.3	0.09	B	0	H
5vj2	A	A40I	Increased	0.98	17.3	0.09	B	0	H
5vj2	A	A40L	Increased	0.98	17.3	0.09	B	0	H
5vj2	A	A40K	Decreased	1	17.3	0.09	B	0	H
5vj2	A	A40M	Decreased	0.96	17.3	0.09	B	0	H
5vj2	A	A40F	Decreased	1	17.3	0.09	B	0	H
5vj2	A	A40P	Decreased	1	17.3	0.09	B	0	H
5vj2	A	A40S	Decreased	1	17.3	0.09	B	0	H
5vj2	A	A40T	Decreased	1	17.3	0.09	B	0	H
5vj2	A	A40W	Decreased	0.97	17.3	0.09	B	0	H
5vj2	A	A40Y	Decreased	0.97	17.3	0.09	B	0	H
5vj2	A	A40V	Decreased	0.99	17.3	0.09	B	0	H
5vj2	A	L41A	Decreased	1	27.2	0.13	B	0	H
5vj2	A	L41R	Decreased	1	27.2	0.13	B	0	H
5vj2	A	L41N	Decreased	1	27.2	0.13	B	0	H
5vj2	A	L41D	Decreased	0.99	27.2	0.13	B	0	H
5vj2	A	L41C	Decreased	1	27.2	0.13	B	0	H
5vj2	A	L41E	Decreased	0.98	27.2	0.13	B	0	H
5vj2	A	L41Q	Decreased	1	27.2	0.13	B	0	H
5vj2	A	L41G	Decreased	1	27.2	0.13	B	0	H
5vj2	A	L41H	Decreased	1	27.2	0.13	B	0	H
5vj2	A	L41I	Decreased	0.98	27.2	0.13	B	0	H
5vj2	A	L41K	Decreased	1	27.2	0.13	B	0	H
5vj2	A	L41M	Decreased	0.98	27.2	0.13	B	0	H
5vj2	A	L41F	Decreased	1	27.2	0.13	B	0	H
5vj2	A	L41P	Decreased	0.92	27.2	0.13	B	0	H
5vj2	A	L41S	Decreased	1	27.2	0.13	B	0	H
5vj2	A	L41T	Decreased	1	27.2	0.13	B	0	H
5vj2	A	L41W	Decreased	1	27.2	0.13	B	0	H
5vj2	A	L41Y	Decreased	1	27.2	0.13	B	0	H
5vj2	A	L41V	Decreased	1	27.2	0.13	B	0	H
5vj2	A	A42R	Decreased	1	15.8	0.19	U	3	H
5vj2	A	A42N	Decreased	1	15.8	0.19	U	3	H
5vj2	A	A42D	Decreased	1	15.8	0.19	U	3	H
5vj2	A	A42C	Decreased	1	15.8	0.19	U	3	H
5vj2	A	A42E	Decreased	0.67	15.8	0.19	U	3	H
5vj2	A	A42Q	Decreased	0.96	15.8	0.19	U	3	H
5vj2	A	A42G	Decreased	1	15.8	0.19	U	3	H
5vj2	A	A42H	Decreased	1	15.8	0.19	U	3	H
5vj2	A	A42I	Decreased	0.94	15.8	0.19	U	3	H
5vj2	A	A42L	Decreased	0.99	15.8	0.19	U	3	H
5vj2	A	A42K	Decreased	1	15.8	0.19	U	3	H
5vj2	A	A42M	Decreased	1	15.8	0.19	U	3	H
5vj2	A	A42F	Decreased	1	15.8	0.19	U	3	H
5vj2	A	A42P	Decreased	1	15.8	0.19	U	3	H
5vj2	A	A42S	Decreased	1	15.8	0.19	U	3	H
5vj2	A	A42T	Decreased	1	15.8	0.19	U	3	H
5vj2	A	A42W	Decreased	1	15.8	0.19	U	3	H
5vj2	A	A42Y	Decreased	0.98	15.8	0.19	U	3	H
5vj2	A	A42V	Decreased	1	15.8	0.19	U	3	H
5vj2	A	K43A	Increased	0.78	17.1	0.15	B	0	H
5vj2	A	K43R	Increased	0.84	17.1	0.15	B	0	H
5vj2	A	K43N	Decreased	0.96	17.1	0.15	B	0	H
5vj2	A	K43D	Decreased	0.96	17.1	0.15	B	0	H
5vj2	A	K43C	Decreased	0.9	17.1	0.15	B	0	H
5vj2	A	K43E	Increased	0.95	17.1	0.15	B	0	H
5vj2	A	K43Q	Decreased	0.96	17.1	0.15	B	0	H
5vj2	A	K43G	Decreased	0.87	17.1	0.15	B	0	H
5vj2	A	K43H	Decreased	1	17.1	0.15	B	0	H
5vj2	A	K43I	Increased	1	17.1	0.15	B	0	H
5vj2	A	K43L	Increased	0.98	17.1	0.15	B	0	H
5vj2	A	K43M	Increased	0.94	17.1	0.15	B	0	H
5vj2	A	K43F	Increased	0.56	17.1	0.15	B	0	H
5vj2	A	K43P	Increased	0.63	17.1	0.15	B	0	H
5vj2	A	K43S	Decreased	1	17.1	0.15	B	0	H
5vj2	A	K43T	Decreased	0.9	17.1	0.15	B	0	H
5vj2	A	K43W	Decreased	0.77	17.1	0.15	B	0	H
5vj2	A	K43Y	Increased	0.54	17.1	0.15	B	0	H
5vj2	A	K43V	Increased	1	17.1	0.15	B	0	H
5vj2	A	A44R	Decreased	1	16.6	0.16	B	0	S
5vj2	A	A44N	Decreased	1	16.6	0.16	B	0	S
5vj2	A	A44D	Decreased	1	16.6	0.16	B	0	S
5vj2	A	A44C	Decreased	1	16.6	0.16	B	0	S
5vj2	A	A44E	Decreased	0.52	16.6	0.16	B	0	S
5vj2	A	A44Q	Decreased	1	16.6	0.16	B	0	S
5vj2	A	A44G	Decreased	1	16.6	0.16	B	0	S
5vj2	A	A44H	Decreased	1	16.6	0.16	B	0	S
5vj2	A	A44I	Increased	0.98	16.6	0.16	B	0	S
5vj2	A	A44L	Decreased	0.72	16.6	0.16	B	0	S
5vj2	A	A44K	Decreased	1	16.6	0.16	B	0	S
5vj2	A	A44M	Increased	0.98	16.6	0.16	B	0	S
5vj2	A	A44F	Decreased	0.98	16.6	0.16	B	0	S
5vj2	A	A44P	Increased	0.68	16.6	0.16	B	0	S
5vj2	A	A44S	Decreased	1	16.6	0.16	B	0	S
5vj2	A	A44T	Decreased	1	16.6	0.16	B	0	S
5vj2	A	A44W	Decreased	0.99	16.6	0.16	B	0	S
5vj2	A	A44Y	Decreased	0.92	16.6	0.16	B	0	S
5vj2	A	A44V	Decreased	0.91	16.6	0.16	B	0	S
5vj2	A	V45A	Decreased	1	19.1	0.17	B	0	S
5vj2	A	V45R	Decreased	1	19.1	0.17	B	0	S
5vj2	A	V45N	Decreased	1	19.1	0.17	B	0	S
5vj2	A	V45D	Decreased	0.8	19.1	0.17	B	0	S
5vj2	A	V45C	Decreased	0.98	19.1	0.17	B	0	S
5vj2	A	V45E	Decreased	1	19.1	0.17	B	0	S
5vj2	A	V45Q	Decreased	0.99	19.1	0.17	B	0	S
5vj2	A	V45G	Decreased	1	19.1	0.17	B	0	S
5vj2	A	V45H	Decreased	1	19.1	0.17	B	0	S
5vj2	A	V45I	Decreased	0.94	19.1	0.17	B	0	S
5vj2	A	V45L	Increased	0.97	19.1	0.17	B	0	S
5vj2	A	V45K	Decreased	1	19.1	0.17	B	0	S
5vj2	A	V45M	Decreased	0.74	19.1	0.17	B	0	S
5vj2	A	V45F	Decreased	1	19.1	0.17	B	0	S
5vj2	A	V45P	Decreased	0.97	19.1	0.17	B	0	S
5vj2	A	V45S	Decreased	0.83	19.1	0.17	B	0	S
5vj2	A	V45T	Decreased	1	19.1	0.17	B	0	S
5vj2	A	V45W	Decreased	1	19.1	0.17	B	0	S
5vj2	A	V45Y	Decreased	1	19.1	0.17	B	0	S
5vj2	A	I46A	Decreased	1	24	0.14	B	0	S
5vj2	A	I46R	Decreased	0.99	24	0.14	B	0	S
5vj2	A	I46N	Decreased	0.99	24	0.14	B	0	S
5vj2	A	I46D	Decreased	0.94	24	0.14	B	0	S
5vj2	A	I46C	Decreased	0.96	24	0.14	B	0	S
5vj2	A	I46E	Decreased	1	24	0.14	B	0	S
5vj2	A	I46Q	Decreased	1	24	0.14	B	0	S
5vj2	A	I46G	Decreased	1	24	0.14	B	0	S
5vj2	A	I46H	Decreased	1	24	0.14	B	0	S
5vj2	A	I46L	Decreased	0.86	24	0.14	B	0	S
5vj2	A	I46K	Decreased	1	24	0.14	B	0	S
5vj2	A	I46M	Decreased	1	24	0.14	B	0	S
5vj2	A	I46F	Decreased	1	24	0.14	B	0	S
5vj2	A	I46P	Decreased	1	24	0.14	B	0	S
5vj2	A	I46S	Decreased	1	24	0.14	B	0	S
5vj2	A	I46T	Decreased	1	24	0.14	B	0	S
5vj2	A	I46W	Decreased	1	24	0.14	B	0	S
5vj2	A	I46Y	Decreased	1	24	0.14	B	0	S
5vj2	A	I46V	Decreased	0.93	24	0.14	B	0	S
5vj2	A	H47A	Decreased	0.52	8.7	0.15	B	0	S
5vj2	A	H47R	Increased	0.94	8.7	0.15	B	0	S
5vj2	A	H47N	Increased	0.97	8.7	0.15	B	0	S
5vj2	A	H47D	Increased	0.94	8.7	0.15	B	0	S
5vj2	A	H47C	Decreased	0.53	8.7	0.15	B	0	S
5vj2	A	H47E	Decreased	0.75	8.7	0.15	B	0	S
5vj2	A	H47Q	Decreased	0.54	8.7	0.15	B	0	S
5vj2	A	H47G	Decreased	0.77	8.7	0.15	B	0	S
5vj2	A	H47I	Increased	0.84	8.7	0.15	B	0	S
5vj2	A	H47L	Decreased	0.99	8.7	0.15	B	0	S
5vj2	A	H47K	Increased	0.76	8.7	0.15	B	0	S
5vj2	A	H47M	Decreased	0.51	8.7	0.15	B	0	S
5vj2	A	H47F	Decreased	0.98	8.7	0.15	B	0	S
5vj2	A	H47P	Increased	0.78	8.7	0.15	B	0	S
5vj2	A	H47S	Increased	0.98	8.7	0.15	B	0	S
5vj2	A	H47T	Decreased	0.75	8.7	0.15	B	0	S
5vj2	A	H47W	Decreased	1	8.7	0.15	B	0	S
5vj2	A	H47Y	Decreased	0.87	8.7	0.15	B	0	S
5vj2	A	H47V	Decreased	0.98	8.7	0.15	B	0	S
5vj2	A	T48A	Decreased	1	26.1	0.15	B	0	S
5vj2	A	T48R	Decreased	0.99	26.1	0.15	B	0	S
5vj2	A	T48N	Decreased	0.73	26.1	0.15	B	0	S
5vj2	A	T48D	Increased	0.59	26.1	0.15	B	0	S
5vj2	A	T48C	Increased	0.93	26.1	0.15	B	0	S
5vj2	A	T48E	Increased	0.8	26.1	0.15	B	0	S
5vj2	A	T48Q	Decreased	1	26.1	0.15	B	0	S
5vj2	A	T48G	Decreased	1	26.1	0.15	B	0	S
5vj2	A	T48H	Decreased	0.99	26.1	0.15	B	0	S
5vj2	A	T48I	Increased	0.98	26.1	0.15	B	0	S
5vj2	A	T48L	Increased	0.98	26.1	0.15	B	0	S
5vj2	A	T48K	Decreased	1	26.1	0.15	B	0	S
5vj2	A	T48M	Increased	1	26.1	0.15	B	0	S
5vj2	A	T48F	Increased	0.93	26.1	0.15	B	0	S
5vj2	A	T48P	Decreased	0.99	26.1	0.15	B	0	S
5vj2	A	T48S	Decreased	0.99	26.1	0.15	B	0	S
5vj2	A	T48W	Increased	0.54	26.1	0.15	B	0	S
5vj2	A	T48Y	Increased	0.77	26.1	0.15	B	0	S
5vj2	A	T48V	Increased	0.77	26.1	0.15	B	0	S
5vj2	A	I49A	Decreased	1	8.5	0.16	U	1	S
5vj2	A	I49R	Decreased	1	8.5	0.16	U	1	S
5vj2	A	I49N	Decreased	1	8.5	0.16	U	1	S
5vj2	A	I49D	Decreased	1	8.5	0.16	U	1	S
5vj2	A	I49C	Decreased	0.97	8.5	0.16	U	1	S
5vj2	A	I49E	Decreased	0.99	8.5	0.16	U	1	S
5vj2	A	I49Q	Decreased	1	8.5	0.16	U	1	S
5vj2	A	I49G	Decreased	1	8.5	0.16	U	1	S
5vj2	A	I49H	Decreased	1	8.5	0.16	U	1	S
5vj2	A	I49L	Decreased	1	8.5	0.16	U	1	S
5vj2	A	I49K	Decreased	1	8.5	0.16	U	1	S
5vj2	A	I49M	Decreased	1	8.5	0.16	U	1	S
5vj2	A	I49F	Decreased	1	8.5	0.16	U	1	S
5vj2	A	I49P	Decreased	1	8.5	0.16	U	1	S
5vj2	A	I49S	Decreased	0.99	8.5	0.16	U	1	S
5vj2	A	I49T	Decreased	1	8.5	0.16	U	1	S
5vj2	A	I49W	Decreased	0.98	8.5	0.16	U	1	S
5vj2	A	I49Y	Decreased	0.81	8.5	0.16	U	1	S
5vj2	A	I49V	Decreased	0.97	8.5	0.16	U	1	S
5vj2	A	K50A	Decreased	0.99	24	0.17	U	3	S
5vj2	A	K50R	Decreased	0.95	24	0.17	U	3	S
5vj2	A	K50N	Increased	0.63	24	0.17	U	3	S
5vj2	A	K50D	Decreased	0.77	24	0.17	U	3	S
5vj2	A	K50C	Decreased	0.88	24	0.17	U	3	S
5vj2	A	K50E	Decreased	0.98	24	0.17	U	3	S
5vj2	A	K50Q	Decreased	0.94	24	0.17	U	3	S
5vj2	A	K50G	Decreased	1	24	0.17	U	3	S
5vj2	A	K50H	Decreased	1	24	0.17	U	3	S
5vj2	A	K50I	Decreased	0.65	24	0.17	U	3	S
5vj2	A	K50L	Decreased	0.64	24	0.17	U	3	S
5vj2	A	K50M	Increased	0.87	24	0.17	U	3	S
5vj2	A	K50F	Decreased	0.99	24	0.17	U	3	S
5vj2	A	K50P	Decreased	0.99	24	0.17	U	3	S
5vj2	A	K50S	Decreased	0.99	24	0.17	U	3	S
5vj2	A	K50T	Decreased	0.95	24	0.17	U	3	S
5vj2	A	K50W	Decreased	1	24	0.17	U	3	S
5vj2	A	K50Y	Decreased	0.97	24	0.17	U	3	S
5vj2	A	K50V	Decreased	0.88	24	0.17	U	3	S
5vj2	A	L51A	Decreased	1	9.1	0.11	S	5	S
5vj2	A	L51R	Decreased	1	9.1	0.11	S	5	S
5vj2	A	L51N	Decreased	1	9.1	0.11	S	5	S
5vj2	A	L51D	Decreased	1	9.1	0.11	S	5	S
5vj2	A	L51C	Decreased	1	9.1	0.11	S	5	S
5vj2	A	L51E	Decreased	0.99	9.1	0.11	S	5	S
5vj2	A	L51Q	Decreased	1	9.1	0.11	S	5	S
5vj2	A	L51G	Decreased	1	9.1	0.11	S	5	S
5vj2	A	L51H	Decreased	1	9.1	0.11	S	5	S
5vj2	A	L51I	Decreased	0.79	9.1	0.11	S	5	S
5vj2	A	L51K	Decreased	1	9.1	0.11	S	5	S
5vj2	A	L51M	Decreased	1	9.1	0.11	S	5	S
5vj2	A	L51F	Decreased	1	9.1	0.11	S	5	S
5vj2	A	L51P	Decreased	1	9.1	0.11	S	5	S
5vj2	A	L51S	Decreased	1	9.1	0.11	S	5	S
5vj2	A	L51T	Decreased	1	9.1	0.11	S	5	S
5vj2	A	L51W	Decreased	1	9.1	0.11	S	5	S
5vj2	A	L51Y	Decreased	1	9.1	0.11	S	5	S
5vj2	A	L51V	Decreased	1	9.1	0.11	S	5	S
5vj2	A	N52A	Increased	0.93	16.9	0.2	S	6	C
5vj2	A	N52R	Increased	0.57	16.9	0.2	S	6	C
5vj2	A	N52D	Increased	1	16.9	0.2	S	6	C
5vj2	A	N52C	Increased	0.53	16.9	0.2	S	6	C
5vj2	A	N52E	Increased	0.76	16.9	0.2	S	6	C
5vj2	A	N52Q	Increased	0.86	16.9	0.2	S	6	C
5vj2	A	N52G	Increased	0.98	16.9	0.2	S	6	C
5vj2	A	N52H	Decreased	0.97	16.9	0.2	S	6	C
5vj2	A	N52I	Decreased	0.55	16.9	0.2	S	6	C
5vj2	A	N52L	Increased	0.7	16.9	0.2	S	6	C
5vj2	A	N52K	Increased	1	16.9	0.2	S	6	C
5vj2	A	N52M	Increased	0.7	16.9	0.2	S	6	C
5vj2	A	N52F	Increased	0.97	16.9	0.2	S	6	C
5vj2	A	N52P	Increased	0.55	16.9	0.2	S	6	C
5vj2	A	N52S	Increased	0.94	16.9	0.2	S	6	C
5vj2	A	N52T	Decreased	0.9	16.9	0.2	S	6	C
5vj2	A	N52W	Decreased	0.97	16.9	0.2	S	6	C
5vj2	A	N52Y	Decreased	0.77	16.9	0.2	S	6	C
5vj2	A	N52V	Decreased	0.64	16.9	0.2	S	6	C
5vj2	A	G53A	Increased	0.52	28	0.21	S	7	C
5vj2	A	G53R	Increased	0.79	28	0.21	S	7	C
5vj2	A	G53N	Increased	0.94	28	0.21	S	7	C
5vj2	A	G53D	Increased	0.94	28	0.21	S	7	C
5vj2	A	G53C	Decreased	0.89	28	0.21	S	7	C
5vj2	A	G53E	Increased	0.91	28	0.21	S	7	C
5vj2	A	G53Q	Decreased	0.97	28	0.21	S	7	C
5vj2	A	G53H	Decreased	1	28	0.21	S	7	C
5vj2	A	G53I	Increased	0.88	28	0.21	S	7	C
5vj2	A	G53L	Decreased	0.57	28	0.21	S	7	C
5vj2	A	G53K	Decreased	0.88	28	0.21	S	7	C
5vj2	A	G53M	Increased	0.99	28	0.21	S	7	C
5vj2	A	G53F	Increased	0.68	28	0.21	S	7	C
5vj2	A	G53P	Decreased	0.89	28	0.21	S	7	C
5vj2	A	G53S	Decreased	0.88	28	0.21	S	7	C
5vj2	A	G53T	Decreased	0.72	28	0.21	S	7	C
5vj2	A	G53W	Increased	0.71	28	0.21	S	7	C
5vj2	A	G53Y	Increased	0.66	28	0.21	S	7	C
5vj2	A	G53V	Increased	0.66	28	0.21	S	7	C
5vj2	A	I54A	Decreased	0.68	9.5	0.18	S	5	S
5vj2	A	I54R	Increased	0.68	9.5	0.18	S	5	S
5vj2	A	I54N	Decreased	0.89	9.5	0.18	S	5	S
5vj2	A	I54D	Decreased	0.83	9.5	0.18	S	5	S
5vj2	A	I54C	Increased	0.85	9.5	0.18	S	5	S
5vj2	A	I54E	Decreased	0.83	9.5	0.18	S	5	S
5vj2	A	I54Q	Decreased	0.89	9.5	0.18	S	5	S
5vj2	A	I54G	Decreased	0.96	9.5	0.18	S	5	S
5vj2	A	I54H	Decreased	0.88	9.5	0.18	S	5	S
5vj2	A	I54L	Increased	0.69	9.5	0.18	S	5	S
5vj2	A	I54K	Decreased	0.89	9.5	0.18	S	5	S
5vj2	A	I54M	Decreased	0.98	9.5	0.18	S	5	S
5vj2	A	I54F	Decreased	0.65	9.5	0.18	S	5	S
5vj2	A	I54P	Decreased	0.68	9.5	0.18	S	5	S
5vj2	A	I54S	Decreased	0.95	9.5	0.18	S	5	S
5vj2	A	I54T	Increased	0.68	9.5	0.18	S	5	S
5vj2	A	I54W	Decreased	0.96	9.5	0.18	S	5	S
5vj2	A	I54Y	Decreased	0.96	9.5	0.18	S	5	S
5vj2	A	I54V	Decreased	1	9.5	0.18	S	5	S
5vj2	A	V55A	Decreased	1	17.8	0.16	B	0	S
5vj2	A	V55R	Decreased	0.99	17.8	0.16	B	0	S
5vj2	A	V55N	Decreased	1	17.8	0.16	B	0	S
5vj2	A	V55D	Decreased	0.74	17.8	0.16	B	0	S
5vj2	A	V55C	Decreased	0.56	17.8	0.16	B	0	S
5vj2	A	V55E	Decreased	0.98	17.8	0.16	B	0	S
5vj2	A	V55Q	Decreased	1	17.8	0.16	B	0	S
5vj2	A	V55G	Decreased	1	17.8	0.16	B	0	S
5vj2	A	V55H	Decreased	1	17.8	0.16	B	0	S
5vj2	A	V55I	Decreased	0.99	17.8	0.16	B	0	S
5vj2	A	V55L	Decreased	0.99	17.8	0.16	B	0	S
5vj2	A	V55K	Decreased	0.99	17.8	0.16	B	0	S
5vj2	A	V55M	Decreased	1	17.8	0.16	B	0	S
5vj2	A	V55F	Decreased	1	17.8	0.16	B	0	S
5vj2	A	V55P	Increased	0.62	17.8	0.16	B	0	S
5vj2	A	V55S	Decreased	0.96	17.8	0.16	B	0	S
5vj2	A	V55T	Decreased	1	17.8	0.16	B	0	S
5vj2	A	V55W	Decreased	0.98	17.8	0.16	B	0	S
5vj2	A	V55Y	Decreased	1	17.8	0.16	B	0	S
5vj2	A	F56A	Decreased	1	9.2	0.14	B	0	S
5vj2	A	F56R	Decreased	0.9	9.2	0.14	B	0	S
5vj2	A	F56N	Decreased	0.9	9.2	0.14	B	0	S
5vj2	A	F56D	Decreased	0.97	9.2	0.14	B	0	S
5vj2	A	F56C	Decreased	0.97	9.2	0.14	B	0	S
5vj2	A	F56E	Decreased	0.75	9.2	0.14	B	0	S
5vj2	A	F56Q	Decreased	0.97	9.2	0.14	B	0	S
5vj2	A	F56G	Decreased	1	9.2	0.14	B	0	S
5vj2	A	F56H	Decreased	1	9.2	0.14	B	0	S
5vj2	A	F56I	Decreased	0.59	9.2	0.14	B	0	S
5vj2	A	F56L	Decreased	0.56	9.2	0.14	B	0	S
5vj2	A	F56K	Decreased	0.9	9.2	0.14	B	0	S
5vj2	A	F56M	Decreased	0.53	9.2	0.14	B	0	S
5vj2	A	F56P	Decreased	0.97	9.2	0.14	B	0	S
5vj2	A	F56S	Decreased	0.97	9.2	0.14	B	0	S
5vj2	A	F56T	Decreased	0.9	9.2	0.14	B	0	S
5vj2	A	F56W	Decreased	1	9.2	0.14	B	0	S
5vj2	A	F56Y	Decreased	0.55	9.2	0.14	B	0	S
5vj2	A	F56V	Decreased	0.83	9.2	0.14	B	0	S
5vj2	A	V57A	Decreased	1	20	0.13	B	0	S
5vj2	A	V57R	Decreased	0.99	20	0.13	B	0	S
5vj2	A	V57N	Decreased	0.97	20	0.13	B	0	S
5vj2	A	V57D	Decreased	0.6	20	0.13	B	0	S
5vj2	A	V57C	Decreased	0.85	20	0.13	B	0	S
5vj2	A	V57E	Increased	0.88	20	0.13	B	0	S
5vj2	A	V57Q	Decreased	0.73	20	0.13	B	0	S
5vj2	A	V57G	Decreased	1	20	0.13	B	0	S
5vj2	A	V57H	Decreased	0.99	20	0.13	B	0	S
5vj2	A	V57I	Increased	0.95	20	0.13	B	0	S
5vj2	A	V57L	Decreased	0.95	20	0.13	B	0	S
5vj2	A	V57K	Decreased	0.73	20	0.13	B	0	S
5vj2	A	V57M	Decreased	0.97	20	0.13	B	0	S
5vj2	A	V57F	Decreased	1	20	0.13	B	0	S
5vj2	A	V57P	Decreased	0.98	20	0.13	B	0	S
5vj2	A	V57S	Decreased	0.97	20	0.13	B	0	S
5vj2	A	V57T	Decreased	0.97	20	0.13	B	0	S
5vj2	A	V57W	Decreased	0.86	20	0.13	B	0	S
5vj2	A	V57Y	Decreased	1	20	0.13	B	0	S
5vj2	A	H58A	Decreased	0.95	10	0.13	B	0	S
5vj2	A	H58R	Decreased	0.84	10	0.13	B	0	S
5vj2	A	H58N	Decreased	0.95	10	0.13	B	0	S
5vj2	A	H58D	Decreased	0.98	10	0.13	B	0	S
5vj2	A	H58C	Decreased	1	10	0.13	B	0	S
5vj2	A	H58E	Decreased	1	10	0.13	B	0	S
5vj2	A	H58Q	Decreased	0.99	10	0.13	B	0	S
5vj2	A	H58G	Decreased	1	10	0.13	B	0	S
5vj2	A	H58I	Increased	0.58	10	0.13	B	0	S
5vj2	A	H58L	Decreased	1	10	0.13	B	0	S
5vj2	A	H58K	Decreased	0.99	10	0.13	B	0	S
5vj2	A	H58M	Decreased	0.64	10	0.13	B	0	S
5vj2	A	H58F	Decreased	1	10	0.13	B	0	S
5vj2	A	H58P	Decreased	0.66	10	0.13	B	0	S
5vj2	A	H58S	Decreased	0.95	10	0.13	B	0	S
5vj2	A	H58T	Decreased	0.84	10	0.13	B	0	S
5vj2	A	H58W	Decreased	1	10	0.13	B	0	S
5vj2	A	H58Y	Decreased	0.96	10	0.13	B	0	S
5vj2	A	H58V	Decreased	1	10	0.13	B	0	S
5vj2	A	V59A	Decreased	0.98	19.4	0.13	B	0	S
5vj2	A	V59R	Decreased	0.94	19.4	0.13	B	0	S
5vj2	A	V59N	Decreased	1	19.4	0.13	B	0	S
5vj2	A	V59D	Decreased	1	19.4	0.13	B	0	S
5vj2	A	V59C	Decreased	0.88	19.4	0.13	B	0	S
5vj2	A	V59E	Decreased	0.75	19.4	0.13	B	0	S
5vj2	A	V59Q	Decreased	0.97	19.4	0.13	B	0	S
5vj2	A	V59G	Decreased	1	19.4	0.13	B	0	S
5vj2	A	V59H	Decreased	1	19.4	0.13	B	0	S
5vj2	A	V59I	Increased	1	19.4	0.13	B	0	S
5vj2	A	V59L	Increased	0.56	19.4	0.13	B	0	S
5vj2	A	V59K	Decreased	1	19.4	0.13	B	0	S
5vj2	A	V59M	Decreased	0.95	19.4	0.13	B	0	S
5vj2	A	V59F	Decreased	1	19.4	0.13	B	0	S
5vj2	A	V59P	Increased	0.96	19.4	0.13	B	0	S
5vj2	A	V59S	Decreased	0.87	19.4	0.13	B	0	S
5vj2	A	V59T	Decreased	1	19.4	0.13	B	0	S
5vj2	A	V59W	Decreased	0.95	19.4	0.13	B	0	S
5vj2	A	V59Y	Decreased	1	19.4	0.13	B	0	S
5vj2	A	I60A	Decreased	1	10.7	0.12	B	0	S
5vj2	A	I60R	Decreased	0.98	10.7	0.12	B	0	S
5vj2	A	I60N	Decreased	1	10.7	0.12	B	0	S
5vj2	A	I60D	Decreased	0.98	10.7	0.12	B	0	S
5vj2	A	I60C	Decreased	0.93	10.7	0.12	B	0	S
5vj2	A	I60E	Decreased	1	10.7	0.12	B	0	S
5vj2	A	I60Q	Decreased	1	10.7	0.12	B	0	S
5vj2	A	I60G	Decreased	1	10.7	0.12	B	0	S
5vj2	A	I60H	Decreased	1	10.7	0.12	B	0	S
5vj2	A	I60L	Decreased	1	10.7	0.12	B	0	S
5vj2	A	I60K	Decreased	1	10.7	0.12	B	0	S
5vj2	A	I60M	Decreased	1	10.7	0.12	B	0	S
5vj2	A	I60F	Decreased	0.82	10.7	0.12	B	0	S
5vj2	A	I60P	Decreased	0.96	10.7	0.12	B	0	S
5vj2	A	I60S	Decreased	0.93	10.7	0.12	B	0	S
5vj2	A	I60T	Decreased	0.98	10.7	0.12	B	0	S
5vj2	A	I60W	Decreased	0.93	10.7	0.12	B	0	S
5vj2	A	I60Y	Decreased	0.93	10.7	0.12	B	0	S
5vj2	A	I60V	Decreased	1	10.7	0.12	B	0	S
5vj2	A	T61A	Decreased	0.99	16.7	0.11	B	0	S
5vj2	A	T61R	Decreased	0.92	16.7	0.11	B	0	S
5vj2	A	T61N	Decreased	0.94	16.7	0.11	B	0	S
5vj2	A	T61D	Increased	1	16.7	0.11	B	0	S
5vj2	A	T61C	Decreased	0.59	16.7	0.11	B	0	S
5vj2	A	T61E	Decreased	0.85	16.7	0.11	B	0	S
5vj2	A	T61Q	Decreased	0.81	16.7	0.11	B	0	S
5vj2	A	T61G	Decreased	1	16.7	0.11	B	0	S
5vj2	A	T61H	Decreased	0.99	16.7	0.11	B	0	S
5vj2	A	T61I	Increased	0.91	16.7	0.11	B	0	S
5vj2	A	T61L	Decreased	0.51	16.7	0.11	B	0	S
5vj2	A	T61K	Decreased	0.81	16.7	0.11	B	0	S
5vj2	A	T61M	Decreased	0.51	16.7	0.11	B	0	S
5vj2	A	T61F	Decreased	0.98	16.7	0.11	B	0	S
5vj2	A	T61P	Decreased	1	16.7	0.11	B	0	S
5vj2	A	T61S	Decreased	1	16.7	0.11	B	0	S
5vj2	A	T61W	Decreased	0.86	16.7	0.11	B	0	S
5vj2	A	T61Y	Decreased	0.99	16.7	0.11	B	0	S
5vj2	A	T61V	Decreased	0.99	16.7	0.11	B	0	S
5vj2	A	S62A	Decreased	0.99	18.2	0.16	B	0	C
5vj2	A	S62R	Decreased	0.72	18.2	0.16	B	0	C
5vj2	A	S62N	Decreased	0.92	18.2	0.16	B	0	C
5vj2	A	S62D	Increased	0.52	18.2	0.16	B	0	C
5vj2	A	S62C	Decreased	0.91	18.2	0.16	B	0	C
5vj2	A	S62E	Decreased	0.72	18.2	0.16	B	0	C
5vj2	A	S62Q	Decreased	0.5	18.2	0.16	B	0	C
5vj2	A	S62G	Decreased	0.92	18.2	0.16	B	0	C
5vj2	A	S62H	Decreased	0.99	18.2	0.16	B	0	C
5vj2	A	S62I	Increased	0.51	18.2	0.16	B	0	C
5vj2	A	S62L	Increased	0.53	18.2	0.16	B	0	C
5vj2	A	S62K	Decreased	0.98	18.2	0.16	B	0	C
5vj2	A	S62M	Decreased	0.91	18.2	0.16	B	0	C
5vj2	A	S62F	Decreased	0.91	18.2	0.16	B	0	C
5vj2	A	S62P	Increased	0.98	18.2	0.16	B	0	C
5vj2	A	S62T	Decreased	0.99	18.2	0.16	B	0	C
5vj2	A	S62W	Decreased	0.73	18.2	0.16	B	0	C
5vj2	A	S62Y	Decreased	0.98	18.2	0.16	B	0	C
5vj2	A	S62V	Decreased	0.98	18.2	0.16	B	0	C
5vj2	A	S63A	Decreased	1	14.7	0.12	B	0	C
5vj2	A	S63R	Increased	0.92	14.7	0.12	B	0	C
5vj2	A	S63N	Increased	0.77	14.7	0.12	B	0	C
5vj2	A	S63D	Decreased	0.98	14.7	0.12	B	0	C
5vj2	A	S63C	Decreased	0.96	14.7	0.12	B	0	C
5vj2	A	S63E	Decreased	0.58	14.7	0.12	B	0	C
5vj2	A	S63Q	Increased	0.73	14.7	0.12	B	0	C
5vj2	A	S63G	Decreased	0.98	14.7	0.12	B	0	C
5vj2	A	S63H	Decreased	0.61	14.7	0.12	B	0	C
5vj2	A	S63I	Increased	0.97	14.7	0.12	B	0	C
5vj2	A	S63L	Increased	0.97	14.7	0.12	B	0	C
5vj2	A	S63K	Increased	0.91	14.7	0.12	B	0	C
5vj2	A	S63M	Increased	0.73	14.7	0.12	B	0	C
5vj2	A	S63F	Decreased	0.53	14.7	0.12	B	0	C
5vj2	A	S63P	Decreased	0.54	14.7	0.12	B	0	C
5vj2	A	S63T	Increased	0.92	14.7	0.12	B	0	C
5vj2	A	S63W	Decreased	0.93	14.7	0.12	B	0	C
5vj2	A	S63Y	Decreased	0.95	14.7	0.12	B	0	C
5vj2	A	S63V	Decreased	0.94	14.7	0.12	B	0	C
5vj2	A	D64A	Decreased	0.87	10.8	0.2	S	7	C
5vj2	A	D64R	Decreased	0.72	10.8	0.2	S	7	C
5vj2	A	D64N	Decreased	0.96	10.8	0.2	S	7	C
5vj2	A	D64C	Decreased	1	10.8	0.2	S	7	C
5vj2	A	D64E	Decreased	0.99	10.8	0.2	S	7	C
5vj2	A	D64Q	Decreased	0.99	10.8	0.2	S	7	C
5vj2	A	D64G	Decreased	1	10.8	0.2	S	7	C
5vj2	A	D64H	Decreased	1	10.8	0.2	S	7	C
5vj2	A	D64I	Decreased	0.72	10.8	0.2	S	7	C
5vj2	A	D64L	Decreased	1	10.8	0.2	S	7	C
5vj2	A	D64K	Decreased	0.88	10.8	0.2	S	7	C
5vj2	A	D64M	Decreased	0.97	10.8	0.2	S	7	C
5vj2	A	D64F	Decreased	0.99	10.8	0.2	S	7	C
5vj2	A	D64P	Decreased	0.97	10.8	0.2	S	7	C
5vj2	A	D64S	Decreased	0.96	10.8	0.2	S	7	C
5vj2	A	D64T	Decreased	1	10.8	0.2	S	7	C
5vj2	A	D64W	Decreased	1	10.8	0.2	S	7	C
5vj2	A	D64Y	Decreased	1	10.8	0.2	S	7	C
5vj2	A	D64V	Decreased	1	10.8	0.2	S	7	C
5vj2	A	I65A	Decreased	0.72	13	0.18	U	1	C
5vj2	A	I65R	Decreased	1	13	0.18	U	1	C
5vj2	A	I65N	Increased	0.81	13	0.18	U	1	C
5vj2	A	I65D	Increased	0.59	13	0.18	U	1	C
5vj2	A	I65C	Decreased	0.74	13	0.18	U	1	C
5vj2	A	I65E	Decreased	0.97	13	0.18	U	1	C
5vj2	A	I65Q	Decreased	0.97	13	0.18	U	1	C
5vj2	A	I65G	Increased	0.59	13	0.18	U	1	C
5vj2	A	I65H	Decreased	0.72	13	0.18	U	1	C
5vj2	A	I65L	Decreased	1	13	0.18	U	1	C
5vj2	A	I65K	Decreased	1	13	0.18	U	1	C
5vj2	A	I65M	Increased	0.98	13	0.18	U	1	C
5vj2	A	I65F	Decreased	0.92	13	0.18	U	1	C
5vj2	A	I65P	Decreased	1	13	0.18	U	1	C
5vj2	A	I65S	Decreased	0.88	13	0.18	U	1	C
5vj2	A	I65T	Decreased	0.65	13	0.18	U	1	C
5vj2	A	I65W	Decreased	0.5	13	0.18	U	1	C
5vj2	A	I65Y	Decreased	0.73	13	0.18	U	1	C
5vj2	A	I65V	Increased	0.6	13	0.18	U	1	C
5vj2	A	C66A	Increased	0.99	15.4	0.13	B	0	C
5vj2	A	C66R	Decreased	0.61	15.4	0.13	B	0	C
5vj2	A	C66N	Decreased	0.99	15.4	0.13	B	0	C
5vj2	A	C66D	Increased	0.99	15.4	0.13	B	0	C
5vj2	A	C66E	Increased	1	15.4	0.13	B	0	C
5vj2	A	C66Q	Increased	0.99	15.4	0.13	B	0	C
5vj2	A	C66G	Decreased	0.97	15.4	0.13	B	0	C
5vj2	A	C66H	Decreased	1	15.4	0.13	B	0	C
5vj2	A	C66I	Decreased	0.89	15.4	0.13	B	0	C
5vj2	A	C66L	Decreased	0.89	15.4	0.13	B	0	C
5vj2	A	C66K	Decreased	0.88	15.4	0.13	B	0	C
5vj2	A	C66M	Increased	0.98	15.4	0.13	B	0	C
5vj2	A	C66F	Decreased	0.98	15.4	0.13	B	0	C
5vj2	A	C66P	Increased	1	15.4	0.13	B	0	C
5vj2	A	C66S	Decreased	0.97	15.4	0.13	B	0	C
5vj2	A	C66T	Decreased	1	15.4	0.13	B	0	C
5vj2	A	C66W	Decreased	0.99	15.4	0.13	B	0	C
5vj2	A	C66Y	Decreased	0.97	15.4	0.13	B	0	C
5vj2	A	C66V	Increased	0.66	15.4	0.13	B	0	C
5vj2	A	P67A	Decreased	0.99	19.3	0.14	B	0	C
5vj2	A	P67R	Decreased	0.99	19.3	0.14	B	0	C
5vj2	A	P67N	Decreased	1	19.3	0.14	B	0	C
5vj2	A	P67D	Increased	0.89	19.3	0.14	B	0	C
5vj2	A	P67C	Decreased	0.99	19.3	0.14	B	0	C
5vj2	A	P67E	Increased	0.89	19.3	0.14	B	0	C
5vj2	A	P67Q	Decreased	0.99	19.3	0.14	B	0	C
5vj2	A	P67G	Decreased	0.95	19.3	0.14	B	0	C
5vj2	A	P67H	Decreased	0.91	19.3	0.14	B	0	C
5vj2	A	P67I	Increased	0.79	19.3	0.14	B	0	C
5vj2	A	P67L	Decreased	0.91	19.3	0.14	B	0	C
5vj2	A	P67K	Increased	0.88	19.3	0.14	B	0	C
5vj2	A	P67M	Decreased	0.91	19.3	0.14	B	0	C
5vj2	A	P67F	Decreased	0.98	19.3	0.14	B	0	C
5vj2	A	P67S	Decreased	0.97	19.3	0.14	B	0	C
5vj2	A	P67T	Decreased	0.99	19.3	0.14	B	0	C
5vj2	A	P67W	Decreased	0.99	19.3	0.14	B	0	C
5vj2	A	P67Y	Decreased	0.98	19.3	0.14	B	0	C
5vj2	A	P67V	Decreased	0.98	19.3	0.14	B	0	C
5vj2	A	N68A	Increased	0.96	11.1	0.19	S	4	H
5vj2	A	N68R	Decreased	0.55	11.1	0.19	S	4	H
5vj2	A	N68D	Increased	0.96	11.1	0.19	S	4	H
5vj2	A	N68C	Increased	0.67	11.1	0.19	S	4	H
5vj2	A	N68E	Increased	1	11.1	0.19	S	4	H
5vj2	A	N68Q	Increased	1	11.1	0.19	S	4	H
5vj2	A	N68G	Increased	0.9	11.1	0.19	S	4	H
5vj2	A	N68H	Increased	0.69	11.1	0.19	S	4	H
5vj2	A	N68I	Increased	1	11.1	0.19	S	4	H
5vj2	A	N68L	Increased	0.98	11.1	0.19	S	4	H
5vj2	A	N68K	Decreased	0.59	11.1	0.19	S	4	H
5vj2	A	N68M	Increased	1	11.1	0.19	S	4	H
5vj2	A	N68F	Increased	1	11.1	0.19	S	4	H
5vj2	A	N68P	Increased	0.96	11.1	0.19	S	4	H
5vj2	A	N68S	Increased	1	11.1	0.19	S	4	H
5vj2	A	N68T	Increased	0.99	11.1	0.19	S	4	H
5vj2	A	N68W	Increased	0.85	11.1	0.19	S	4	H
5vj2	A	N68Y	Increased	0.85	11.1	0.19	S	4	H
5vj2	A	N68V	Increased	0.99	11.1	0.19	S	4	H
5vj2	A	N69A	Decreased	0.95	19.2	0.15	U	2	H
5vj2	A	N69R	Decreased	0.95	19.2	0.15	U	2	H
5vj2	A	N69D	Increased	0.9	19.2	0.15	U	2	H
5vj2	A	N69C	Decreased	0.99	19.2	0.15	U	2	H
5vj2	A	N69E	Increased	0.8	19.2	0.15	U	2	H
5vj2	A	N69Q	Increased	0.91	19.2	0.15	U	2	H
5vj2	A	N69G	Decreased	0.98	19.2	0.15	U	2	H
5vj2	A	N69H	Decreased	1	19.2	0.15	U	2	H
5vj2	A	N69I	Increased	0.99	19.2	0.15	U	2	H
5vj2	A	N69L	Increased	0.91	19.2	0.15	U	2	H
5vj2	A	N69K	Decreased	0.96	19.2	0.15	U	2	H
5vj2	A	N69M	Decreased	0.98	19.2	0.15	U	2	H
5vj2	A	N69F	Decreased	0.6	19.2	0.15	U	2	H
5vj2	A	N69P	Decreased	0.95	19.2	0.15	U	2	H
5vj2	A	N69S	Decreased	0.89	19.2	0.15	U	2	H
5vj2	A	N69T	Decreased	1	19.2	0.15	U	2	H
5vj2	A	N69W	Decreased	1	19.2	0.15	U	2	H
5vj2	A	N69Y	Decreased	0.51	19.2	0.15	U	2	H
5vj2	A	N69V	Increased	0.7	19.2	0.15	U	2	H
5vj2	A	N70A	Increased	0.85	14.8	0.18	S	8	H
5vj2	A	N70R	Decreased	0.66	14.8	0.18	S	8	H
5vj2	A	N70D	Decreased	0.98	14.8	0.18	S	8	H
5vj2	A	N70C	Decreased	0.68	14.8	0.18	S	8	H
5vj2	A	N70E	Decreased	0.98	14.8	0.18	S	8	H
5vj2	A	N70Q	Decreased	0.95	14.8	0.18	S	8	H
5vj2	A	N70G	Decreased	0.92	14.8	0.18	S	8	H
5vj2	A	N70H	Decreased	0.99	14.8	0.18	S	8	H
5vj2	A	N70I	Increased	0.84	14.8	0.18	S	8	H
5vj2	A	N70L	Decreased	0.96	14.8	0.18	S	8	H
5vj2	A	N70K	Decreased	0.9	14.8	0.18	S	8	H
5vj2	A	N70M	Decreased	0.68	14.8	0.18	S	8	H
5vj2	A	N70F	Decreased	0.68	14.8	0.18	S	8	H
5vj2	A	N70P	Decreased	0.81	14.8	0.18	S	8	H
5vj2	A	N70S	Decreased	0.81	14.8	0.18	S	8	H
5vj2	A	N70T	Increased	0.66	14.8	0.18	S	8	H
5vj2	A	N70W	Decreased	0.99	14.8	0.18	S	8	H
5vj2	A	N70Y	Decreased	0.9	14.8	0.18	S	8	H
5vj2	A	N70V	Decreased	0.9	14.8	0.18	S	8	H
5vj2	A	I71A	Decreased	1	17.1	0.13	B	0	H
5vj2	A	I71R	Decreased	1	17.1	0.13	B	0	H
5vj2	A	I71N	Decreased	1	17.1	0.13	B	0	H
5vj2	A	I71D	Decreased	0.98	17.1	0.13	B	0	H
5vj2	A	I71C	Decreased	0.99	17.1	0.13	B	0	H
5vj2	A	I71E	Decreased	0.89	17.1	0.13	B	0	H
5vj2	A	I71Q	Decreased	1	17.1	0.13	B	0	H
5vj2	A	I71G	Decreased	1	17.1	0.13	B	0	H
5vj2	A	I71H	Decreased	1	17.1	0.13	B	0	H
5vj2	A	I71L	Decreased	1	17.1	0.13	B	0	H
5vj2	A	I71K	Decreased	1	17.1	0.13	B	0	H
5vj2	A	I71M	Decreased	0.82	17.1	0.13	B	0	H
5vj2	A	I71F	Decreased	1	17.1	0.13	B	0	H
5vj2	A	I71P	Decreased	1	17.1	0.13	B	0	H
5vj2	A	I71S	Decreased	1	17.1	0.13	B	0	H
5vj2	A	I71T	Decreased	1	17.1	0.13	B	0	H
5vj2	A	I71W	Decreased	1	17.1	0.13	B	0	H
5vj2	A	I71Y	Decreased	1	17.1	0.13	B	0	H
5vj2	A	I71V	Decreased	1	17.1	0.13	B	0	H
5vj2	A	V72A	Decreased	1	23.9	0.13	B	0	H
5vj2	A	V72R	Decreased	1	23.9	0.13	B	0	H
5vj2	A	V72N	Decreased	1	23.9	0.13	B	0	H
5vj2	A	V72D	Decreased	1	23.9	0.13	B	0	H
5vj2	A	V72C	Decreased	0.97	23.9	0.13	B	0	H
5vj2	A	V72E	Decreased	1	23.9	0.13	B	0	H
5vj2	A	V72Q	Decreased	1	23.9	0.13	B	0	H
5vj2	A	V72G	Decreased	1	23.9	0.13	B	0	H
5vj2	A	V72H	Decreased	1	23.9	0.13	B	0	H
5vj2	A	V72I	Decreased	0.9	23.9	0.13	B	0	H
5vj2	A	V72L	Decreased	0.96	23.9	0.13	B	0	H
5vj2	A	V72K	Decreased	0.98	23.9	0.13	B	0	H
5vj2	A	V72M	Increased	0.91	23.9	0.13	B	0	H
5vj2	A	V72F	Decreased	1	23.9	0.13	B	0	H
5vj2	A	V72P	Decreased	0.93	23.9	0.13	B	0	H
5vj2	A	V72S	Decreased	0.98	23.9	0.13	B	0	H
5vj2	A	V72T	Decreased	1	23.9	0.13	B	0	H
5vj2	A	V72W	Decreased	1	23.9	0.13	B	0	H
5vj2	A	V72Y	Decreased	1	23.9	0.13	B	0	H
5vj2	A	V73A	Decreased	1	17.5	0.19	S	4	C
5vj2	A	V73R	Decreased	1	17.5	0.19	S	4	C
5vj2	A	V73N	Decreased	1	17.5	0.19	S	4	C
5vj2	A	V73D	Decreased	0.99	17.5	0.19	S	4	C
5vj2	A	V73C	Decreased	0.98	17.5	0.19	S	4	C
5vj2	A	V73E	Decreased	0.53	17.5	0.19	S	4	C
5vj2	A	V73Q	Decreased	0.96	17.5	0.19	S	4	C
5vj2	A	V73G	Decreased	1	17.5	0.19	S	4	C
5vj2	A	V73H	Decreased	1	17.5	0.19	S	4	C
5vj2	A	V73I	Increased	0.94	17.5	0.19	S	4	C
5vj2	A	V73L	Decreased	1	17.5	0.19	S	4	C
5vj2	A	V73K	Decreased	0.96	17.5	0.19	S	4	C
5vj2	A	V73M	Increased	0.95	17.5	0.19	S	4	C
5vj2	A	V73F	Decreased	1	17.5	0.19	S	4	C
5vj2	A	V73P	Decreased	0.88	17.5	0.19	S	4	C
5vj2	A	V73S	Decreased	0.96	17.5	0.19	S	4	C
5vj2	A	V73T	Decreased	1	17.5	0.19	S	4	C
5vj2	A	V73W	Decreased	0.99	17.5	0.19	S	4	C
5vj2	A	V73Y	Decreased	1	17.5	0.19	S	4	C
5vj2	A	K74A	Decreased	1	18.9	0.17	U	1	S
5vj2	A	K74R	Decreased	0.99	18.9	0.17	U	1	S
5vj2	A	K74N	Decreased	0.86	18.9	0.17	U	1	S
5vj2	A	K74D	Decreased	0.99	18.9	0.17	U	1	S
5vj2	A	K74C	Decreased	1	18.9	0.17	U	1	S
5vj2	A	K74E	Increased	0.65	18.9	0.17	U	1	S
5vj2	A	K74Q	Decreased	1	18.9	0.17	U	1	S
5vj2	A	K74G	Decreased	1	18.9	0.17	U	1	S
5vj2	A	K74H	Decreased	1	18.9	0.17	U	1	S
5vj2	A	K74I	Increased	0.63	18.9	0.17	U	1	S
5vj2	A	K74L	Decreased	0.99	18.9	0.17	U	1	S
5vj2	A	K74M	Decreased	0.96	18.9	0.17	U	1	S
5vj2	A	K74F	Decreased	1	18.9	0.17	U	1	S
5vj2	A	K74P	Decreased	0.99	18.9	0.17	U	1	S
5vj2	A	K74S	Decreased	0.99	18.9	0.17	U	1	S
5vj2	A	K74T	Decreased	1	18.9	0.17	U	1	S
5vj2	A	K74W	Decreased	1	18.9	0.17	U	1	S
5vj2	A	K74Y	Decreased	0.99	18.9	0.17	U	1	S
5vj2	A	K74V	Decreased	1	18.9	0.17	U	1	S
5vj2	A	S75A	Decreased	1	19.2	0.13	B	0	S
5vj2	A	S75R	Decreased	0.97	19.2	0.13	B	0	S
5vj2	A	S75N	Decreased	0.97	19.2	0.13	B	0	S
5vj2	A	S75D	Decreased	0.96	19.2	0.13	B	0	S
5vj2	A	S75C	Decreased	0.97	19.2	0.13	B	0	S
5vj2	A	S75E	Decreased	0.99	19.2	0.13	B	0	S
5vj2	A	S75Q	Decreased	0.99	19.2	0.13	B	0	S
5vj2	A	S75G	Decreased	0.99	19.2	0.13	B	0	S
5vj2	A	S75H	Decreased	0.99	19.2	0.13	B	0	S
5vj2	A	S75I	Increased	0.55	19.2	0.13	B	0	S
5vj2	A	S75L	Increased	0.57	19.2	0.13	B	0	S
5vj2	A	S75K	Increased	0.55	19.2	0.13	B	0	S
5vj2	A	S75M	Decreased	1	19.2	0.13	B	0	S
5vj2	A	S75F	Decreased	0.73	19.2	0.13	B	0	S
5vj2	A	S75P	Decreased	1	19.2	0.13	B	0	S
5vj2	A	S75T	Decreased	1	19.2	0.13	B	0	S
5vj2	A	S75W	Decreased	0.97	19.2	0.13	B	0	S
5vj2	A	S75Y	Decreased	0.99	19.2	0.13	B	0	S
5vj2	A	S75V	Decreased	1	19.2	0.13	B	0	S
5vj2	A	N76A	Decreased	0.98	13.6	0.13	B	0	S
5vj2	A	N76R	Decreased	0.97	13.6	0.13	B	0	S
5vj2	A	N76D	Decreased	1	13.6	0.13	B	0	S
5vj2	A	N76C	Decreased	0.95	13.6	0.13	B	0	S
5vj2	A	N76E	Decreased	0.97	13.6	0.13	B	0	S
5vj2	A	N76Q	Decreased	0.5	13.6	0.13	B	0	S
5vj2	A	N76G	Decreased	1	13.6	0.13	B	0	S
5vj2	A	N76H	Decreased	0.98	13.6	0.13	B	0	S
5vj2	A	N76I	Increased	0.98	13.6	0.13	B	0	S
5vj2	A	N76L	Decreased	0.72	13.6	0.13	B	0	S
5vj2	A	N76K	Decreased	0.99	13.6	0.13	B	0	S
5vj2	A	N76M	Increased	0.82	13.6	0.13	B	0	S
5vj2	A	N76F	Increased	0.98	13.6	0.13	B	0	S
5vj2	A	N76P	Decreased	0.85	13.6	0.13	B	0	S
5vj2	A	N76S	Increased	0.82	13.6	0.13	B	0	S
5vj2	A	N76T	Decreased	0.98	13.6	0.13	B	0	S
5vj2	A	N76W	Decreased	1	13.6	0.13	B	0	S
5vj2	A	N76Y	Decreased	1	13.6	0.13	B	0	S
5vj2	A	N76V	Decreased	0.98	13.6	0.13	B	0	S
5vj2	A	F77A	Decreased	0.97	23.1	0.16	B	0	S
5vj2	A	F77R	Decreased	0.88	23.1	0.16	B	0	S
5vj2	A	F77N	Decreased	1	23.1	0.16	B	0	S
5vj2	A	F77D	Decreased	1	23.1	0.16	B	0	S
5vj2	A	F77C	Decreased	1	23.1	0.16	B	0	S
5vj2	A	F77E	Decreased	0.72	23.1	0.16	B	0	S
5vj2	A	F77Q	Increased	0.59	23.1	0.16	B	0	S
5vj2	A	F77G	Decreased	1	23.1	0.16	B	0	S
5vj2	A	F77H	Decreased	0.97	23.1	0.16	B	0	S
5vj2	A	F77I	Decreased	0.99	23.1	0.16	B	0	S
5vj2	A	F77L	Increased	0.95	23.1	0.16	B	0	S
5vj2	A	F77K	Decreased	0.74	23.1	0.16	B	0	S
5vj2	A	F77M	Decreased	0.96	23.1	0.16	B	0	S
5vj2	A	F77P	Decreased	0.67	23.1	0.16	B	0	S
5vj2	A	F77S	Decreased	1	23.1	0.16	B	0	S
5vj2	A	F77T	Decreased	1	23.1	0.16	B	0	S
5vj2	A	F77W	Decreased	1	23.1	0.16	B	0	S
5vj2	A	F77Y	Decreased	0.91	23.1	0.16	B	0	S
5vj2	A	F77V	Decreased	0.87	23.1	0.16	B	0	S
5vj2	A	T78A	Decreased	0.99	21.5	0.2	B	0	S
5vj2	A	T78R	Decreased	0.98	21.5	0.2	B	0	S
5vj2	A	T78N	Decreased	0.8	21.5	0.2	B	0	S
5vj2	A	T78D	Decreased	0.8	21.5	0.2	B	0	S
5vj2	A	T78C	Decreased	0.81	21.5	0.2	B	0	S
5vj2	A	T78E	Decreased	0.79	21.5	0.2	B	0	S
5vj2	A	T78Q	Decreased	0.58	21.5	0.2	B	0	S
5vj2	A	T78G	Decreased	1	21.5	0.2	B	0	S
5vj2	A	T78H	Decreased	0.58	21.5	0.2	B	0	S
5vj2	A	T78I	Decreased	0.94	21.5	0.2	B	0	S
5vj2	A	T78L	Decreased	0.56	21.5	0.2	B	0	S
5vj2	A	T78K	Decreased	0.98	21.5	0.2	B	0	S
5vj2	A	T78M	Decreased	0.94	21.5	0.2	B	0	S
5vj2	A	T78F	Increased	0.9	21.5	0.2	B	0	S
5vj2	A	T78P	Decreased	0.99	21.5	0.2	B	0	S
5vj2	A	T78S	Decreased	0.94	21.5	0.2	B	0	S
5vj2	A	T78W	Decreased	0.52	21.5	0.2	B	0	S
5vj2	A	T78Y	Decreased	0.85	21.5	0.2	B	0	S
5vj2	A	T78V	Increased	0.9	21.5	0.2	B	0	S
5vj2	A	T79A	Decreased	1	24	0.18	B	0	S
5vj2	A	T79R	Decreased	0.99	24	0.18	B	0	S
5vj2	A	T79N	Decreased	0.98	24	0.18	B	0	S
5vj2	A	T79D	Decreased	1	24	0.18	B	0	S
5vj2	A	T79C	Decreased	0.99	24	0.18	B	0	S
5vj2	A	T79E	Increased	0.52	24	0.18	B	0	S
5vj2	A	T79Q	Decreased	1	24	0.18	B	0	S
5vj2	A	T79G	Decreased	1	24	0.18	B	0	S
5vj2	A	T79H	Decreased	1	24	0.18	B	0	S
5vj2	A	T79I	Decreased	0.96	24	0.18	B	0	S
5vj2	A	T79L	Increased	0.76	24	0.18	B	0	S
5vj2	A	T79K	Decreased	0.99	24	0.18	B	0	S
5vj2	A	T79M	Decreased	0.93	24	0.18	B	0	S
5vj2	A	T79F	Decreased	0.99	24	0.18	B	0	S
5vj2	A	T79P	Decreased	0.99	24	0.18	B	0	S
5vj2	A	T79S	Decreased	1	24	0.18	B	0	S
5vj2	A	T79W	Decreased	1	24	0.18	B	0	S
5vj2	A	T79Y	Decreased	1	24	0.18	B	0	S
5vj2	A	T79V	Decreased	0.93	24	0.18	B	0	S
5vj2	A	M80A	Decreased	0.98	8.5	0.2	U	1	S
5vj2	A	M80R	Increased	1	8.5	0.2	U	1	S
5vj2	A	M80N	Increased	0.71	8.5	0.2	U	1	S
5vj2	A	M80D	Increased	0.91	8.5	0.2	U	1	S
5vj2	A	M80C	Increased	0.99	8.5	0.2	U	1	S
5vj2	A	M80E	Decreased	0.89	8.5	0.2	U	1	S
5vj2	A	M80Q	Increased	1	8.5	0.2	U	1	S
5vj2	A	M80G	Decreased	0.92	8.5	0.2	U	1	S
5vj2	A	M80H	Increased	0.73	8.5	0.2	U	1	S
5vj2	A	M80I	Decreased	0.6	8.5	0.2	U	1	S
5vj2	A	M80L	Decreased	0.98	8.5	0.2	U	1	S
5vj2	A	M80K	Decreased	0.8	8.5	0.2	U	1	S
5vj2	A	M80F	Increased	0.89	8.5	0.2	U	1	S
5vj2	A	M80P	Increased	1	8.5	0.2	U	1	S
5vj2	A	M80S	Increased	0.97	8.5	0.2	U	1	S
5vj2	A	M80T	Increased	0.81	8.5	0.2	U	1	S
5vj2	A	M80W	Increased	1	8.5	0.2	U	1	S
5vj2	A	M80Y	Increased	0.99	8.5	0.2	U	1	S
5vj2	A	M80V	Decreased	1	8.5	0.2	U	1	S
5vj2	A	P81A	Decreased	0.79	13.4	0.2	S	7	C
5vj2	A	P81R	Increased	0.86	13.4	0.2	S	7	C
5vj2	A	P81N	Decreased	1	13.4	0.2	S	7	C
5vj2	A	P81D	Decreased	1	13.4	0.2	S	7	C
5vj2	A	P81C	Decreased	0.98	13.4	0.2	S	7	C
5vj2	A	P81E	Decreased	0.64	13.4	0.2	S	7	C
5vj2	A	P81Q	Decreased	0.95	13.4	0.2	S	7	C
5vj2	A	P81G	Decreased	1	13.4	0.2	S	7	C
5vj2	A	P81H	Decreased	0.98	13.4	0.2	S	7	C
5vj2	A	P81I	Decreased	0.58	13.4	0.2	S	7	C
5vj2	A	P81L	Increased	0.95	13.4	0.2	S	7	C
5vj2	A	P81K	Decreased	0.99	13.4	0.2	S	7	C
5vj2	A	P81M	Decreased	0.88	13.4	0.2	S	7	C
5vj2	A	P81F	Increased	0.81	13.4	0.2	S	7	C
5vj2	A	P81S	Decreased	1	13.4	0.2	S	7	C
5vj2	A	P81T	Decreased	1	13.4	0.2	S	7	C
5vj2	A	P81W	Decreased	0.99	13.4	0.2	S	7	C
5vj2	A	P81Y	Decreased	0.99	13.4	0.2	S	7	C
5vj2	A	P81V	Increased	0.62	13.4	0.2	S	7	C
5vj2	A	V82A	Decreased	0.95	20.9	0.22	S	5	C
5vj2	A	V82R	Increased	0.74	20.9	0.22	S	5	C
5vj2	A	V82N	Decreased	0.94	20.9	0.22	S	5	C
5vj2	A	V82D	Decreased	0.58	20.9	0.22	S	5	C
5vj2	A	V82C	Increased	0.68	20.9	0.22	S	5	C
5vj2	A	V82E	Increased	0.96	20.9	0.22	S	5	C
5vj2	A	V82Q	Increased	0.56	20.9	0.22	S	5	C
5vj2	A	V82G	Increased	0.53	20.9	0.22	S	5	C
5vj2	A	V82H	Decreased	0.94	20.9	0.22	S	5	C
5vj2	A	V82I	Increased	0.78	20.9	0.22	S	5	C
5vj2	A	V82L	Increased	0.68	20.9	0.22	S	5	C
5vj2	A	V82K	Increased	0.56	20.9	0.22	S	5	C
5vj2	A	V82M	Increased	0.98	20.9	0.22	S	5	C
5vj2	A	V82F	Decreased	0.99	20.9	0.22	S	5	C
5vj2	A	V82P	Increased	0.78	20.9	0.22	S	5	C
5vj2	A	V82S	Increased	0.7	20.9	0.22	S	5	C
5vj2	A	V82T	Increased	0.74	20.9	0.22	S	5	C
5vj2	A	V82W	Increased	0.99	20.9	0.22	S	5	C
5vj2	A	V82Y	Decreased	0.77	20.9	0.22	S	5	C
5vj2	A	L83A	Decreased	1	27.5	0.19	U	5	C
5vj2	A	L83R	Decreased	0.91	27.5	0.19	U	5	C
5vj2	A	L83N	Decreased	0.57	27.5	0.19	U	5	C
5vj2	A	L83D	Decreased	0.93	27.5	0.19	U	5	C
5vj2	A	L83C	Decreased	0.98	27.5	0.19	U	5	C
5vj2	A	L83E	Decreased	0.97	27.5	0.19	U	5	C
5vj2	A	L83Q	Decreased	0.84	27.5	0.19	U	5	C
5vj2	A	L83G	Decreased	0.94	27.5	0.19	U	5	C
5vj2	A	L83H	Decreased	1	27.5	0.19	U	5	C
5vj2	A	L83I	Increased	0.92	27.5	0.19	U	5	C
5vj2	A	L83K	Decreased	0.98	27.5	0.19	U	5	C
5vj2	A	L83M	Decreased	1	27.5	0.19	U	5	C
5vj2	A	L83F	Decreased	0.84	27.5	0.19	U	5	C
5vj2	A	L83P	Decreased	0.92	27.5	0.19	U	5	C
5vj2	A	L83S	Decreased	0.55	27.5	0.19	U	5	C
5vj2	A	L83T	Increased	0.76	27.5	0.19	U	5	C
5vj2	A	L83W	Decreased	0.98	27.5	0.19	U	5	C
5vj2	A	L83Y	Increased	0.89	27.5	0.19	U	5	C
5vj2	A	L83V	Decreased	1	27.5	0.19	U	5	C
5vj2	A	Q84A	Decreased	0.63	10.2	0.27	S	8	C
5vj2	A	Q84R	Increased	0.97	10.2	0.27	S	8	C
5vj2	A	Q84N	Increased	0.99	10.2	0.27	S	8	C
5vj2	A	Q84D	Decreased	0.77	10.2	0.27	S	8	C
5vj2	A	Q84C	Increased	0.69	10.2	0.27	S	8	C
5vj2	A	Q84E	Decreased	0.93	10.2	0.27	S	8	C
5vj2	A	Q84G	Increased	0.99	10.2	0.27	S	8	C
5vj2	A	Q84H	Decreased	0.63	10.2	0.27	S	8	C
5vj2	A	Q84I	Increased	0.96	10.2	0.27	S	8	C
5vj2	A	Q84L	Increased	0.71	10.2	0.27	S	8	C
5vj2	A	Q84K	Increased	0.96	10.2	0.27	S	8	C
5vj2	A	Q84M	Increased	0.71	10.2	0.27	S	8	C
5vj2	A	Q84F	Increased	0.99	10.2	0.27	S	8	C
5vj2	A	Q84P	Increased	0.96	10.2	0.27	S	8	C
5vj2	A	Q84S	Increased	1	10.2	0.27	S	8	C
5vj2	A	Q84T	Increased	0.99	10.2	0.27	S	8	C
5vj2	A	Q84W	Decreased	0.63	10.2	0.27	S	8	C
5vj2	A	Q84Y	Increased	0.87	10.2	0.27	S	8	C
5vj2	A	Q84V	Decreased	0.63	10.2	0.27	S	8	C
5vj2	A	N85A	Decreased	0.7	14.9	0.16	S	5	C
5vj2	A	N85R	Decreased	0.67	14.9	0.16	S	5	C
5vj2	A	N85D	Increased	0.65	14.9	0.16	S	5	C
5vj2	A	N85C	Increased	0.83	14.9	0.16	S	5	C
5vj2	A	N85E	Decreased	0.53	14.9	0.16	S	5	C
5vj2	A	N85Q	Increased	0.7	14.9	0.16	S	5	C
5vj2	A	N85G	Decreased	0.7	14.9	0.16	S	5	C
5vj2	A	N85H	Decreased	0.96	14.9	0.16	S	5	C
5vj2	A	N85I	Increased	0.9	14.9	0.16	S	5	C
5vj2	A	N85L	Increased	0.91	14.9	0.16	S	5	C
5vj2	A	N85K	Decreased	0.68	14.9	0.16	S	5	C
5vj2	A	N85M	Increased	0.91	14.9	0.16	S	5	C
5vj2	A	N85F	Increased	0.91	14.9	0.16	S	5	C
5vj2	A	N85P	Decreased	0.7	14.9	0.16	S	5	C
5vj2	A	N85S	Decreased	0.96	14.9	0.16	S	5	C
5vj2	A	N85T	Decreased	0.96	14.9	0.16	S	5	C
5vj2	A	N85W	Decreased	0.96	14.9	0.16	S	5	C
5vj2	A	N85Y	Decreased	0.9	14.9	0.16	S	5	C
5vj2	A	N85V	Decreased	0.83	14.9	0.16	S	5	C
5vj2	A	G86A	Decreased	0.98	14.7	0.15	S	4	S
5vj2	A	G86R	Increased	0.69	14.7	0.15	S	4	S
5vj2	A	G86N	Increased	0.9	14.7	0.15	S	4	S
5vj2	A	G86D	Decreased	0.99	14.7	0.15	S	4	S
5vj2	A	G86C	Decreased	0.55	14.7	0.15	S	4	S
5vj2	A	G86E	Increased	0.96	14.7	0.15	S	4	S
5vj2	A	G86Q	Decreased	0.93	14.7	0.15	S	4	S
5vj2	A	G86H	Decreased	1	14.7	0.15	S	4	S
5vj2	A	G86I	Decreased	0.55	14.7	0.15	S	4	S
5vj2	A	G86L	Decreased	0.53	14.7	0.15	S	4	S
5vj2	A	G86K	Decreased	0.93	14.7	0.15	S	4	S
5vj2	A	G86M	Decreased	0.92	14.7	0.15	S	4	S
5vj2	A	G86F	Decreased	0.98	14.7	0.15	S	4	S
5vj2	A	G86P	Decreased	0.93	14.7	0.15	S	4	S
5vj2	A	G86S	Decreased	0.92	14.7	0.15	S	4	S
5vj2	A	G86T	Decreased	0.76	14.7	0.15	S	4	S
5vj2	A	G86W	Increased	0.89	14.7	0.15	S	4	S
5vj2	A	G86Y	Decreased	0.98	14.7	0.15	S	4	S
5vj2	A	G86V	Decreased	0.98	14.7	0.15	S	4	S
5vj2	A	G87A	Decreased	0.99	7.4	0.16	B	0	S
5vj2	A	G87R	Increased	0.82	7.4	0.16	B	0	S
5vj2	A	G87N	Increased	0.92	7.4	0.16	B	0	S
5vj2	A	G87D	Decreased	0.76	7.4	0.16	B	0	S
5vj2	A	G87C	Decreased	0.55	7.4	0.16	B	0	S
5vj2	A	G87E	Increased	0.96	7.4	0.16	B	0	S
5vj2	A	G87Q	Decreased	0.93	7.4	0.16	B	0	S
5vj2	A	G87H	Decreased	0.99	7.4	0.16	B	0	S
5vj2	A	G87I	Decreased	0.93	7.4	0.16	B	0	S
5vj2	A	G87L	Decreased	0.53	7.4	0.16	B	0	S
5vj2	A	G87K	Decreased	0.93	7.4	0.16	B	0	S
5vj2	A	G87M	Decreased	0.92	7.4	0.16	B	0	S
5vj2	A	G87F	Decreased	0.99	7.4	0.16	B	0	S
5vj2	A	G87P	Decreased	0.99	7.4	0.16	B	0	S
5vj2	A	G87S	Decreased	0.53	7.4	0.16	B	0	S
5vj2	A	G87T	Decreased	0.85	7.4	0.16	B	0	S
5vj2	A	G87W	Increased	0.89	7.4	0.16	B	0	S
5vj2	A	G87Y	Decreased	0.98	7.4	0.16	B	0	S
5vj2	A	G87V	Decreased	1	7.4	0.16	B	0	S
5vj2	A	Y88A	Decreased	1	24.8	0.16	B	0	S
5vj2	A	Y88R	Decreased	0.95	24.8	0.16	B	0	S
5vj2	A	Y88N	Decreased	1	24.8	0.16	B	0	S
5vj2	A	Y88D	Decreased	0.95	24.8	0.16	B	0	S
5vj2	A	Y88C	Decreased	0.99	24.8	0.16	B	0	S
5vj2	A	Y88E	Decreased	1	24.8	0.16	B	0	S
5vj2	A	Y88Q	Decreased	0.87	24.8	0.16	B	0	S
5vj2	A	Y88G	Decreased	1	24.8	0.16	B	0	S
5vj2	A	Y88H	Decreased	1	24.8	0.16	B	0	S
5vj2	A	Y88I	Decreased	0.99	24.8	0.16	B	0	S
5vj2	A	Y88L	Decreased	0.97	24.8	0.16	B	0	S
5vj2	A	Y88K	Decreased	0.87	24.8	0.16	B	0	S
5vj2	A	Y88M	Decreased	1	24.8	0.16	B	0	S
5vj2	A	Y88F	Decreased	1	24.8	0.16	B	0	S
5vj2	A	Y88P	Decreased	1	24.8	0.16	B	0	S
5vj2	A	Y88S	Decreased	1	24.8	0.16	B	0	S
5vj2	A	Y88T	Decreased	0.95	24.8	0.16	B	0	S
5vj2	A	Y88W	Decreased	1	24.8	0.16	B	0	S
5vj2	A	Y88V	Decreased	1	24.8	0.16	B	0	S
5vj2	A	I89A	Decreased	1	21.7	0.17	B	0	S
5vj2	A	I89R	Decreased	0.99	21.7	0.17	B	0	S
5vj2	A	I89N	Decreased	1	21.7	0.17	B	0	S
5vj2	A	I89D	Decreased	1	21.7	0.17	B	0	S
5vj2	A	I89C	Decreased	0.99	21.7	0.17	B	0	S
5vj2	A	I89E	Decreased	0.93	21.7	0.17	B	0	S
5vj2	A	I89Q	Decreased	0.59	21.7	0.17	B	0	S
5vj2	A	I89G	Decreased	1	21.7	0.17	B	0	S
5vj2	A	I89H	Decreased	0.98	21.7	0.17	B	0	S
5vj2	A	I89L	Increased	0.99	21.7	0.17	B	0	S
5vj2	A	I89K	Decreased	0.8	21.7	0.17	B	0	S
5vj2	A	I89M	Decreased	0.65	21.7	0.17	B	0	S
5vj2	A	I89F	Decreased	0.96	21.7	0.17	B	0	S
5vj2	A	I89P	Decreased	0.61	21.7	0.17	B	0	S
5vj2	A	I89S	Decreased	0.84	21.7	0.17	B	0	S
5vj2	A	I89T	Decreased	0.98	21.7	0.17	B	0	S
5vj2	A	I89W	Decreased	0.66	21.7	0.17	B	0	S
5vj2	A	I89Y	Decreased	0.68	21.7	0.17	B	0	S
5vj2	A	I89V	Decreased	1	21.7	0.17	B	0	S
5vj2	A	W90A	Decreased	0.99	21.6	0.15	B	0	S
5vj2	A	W90R	Decreased	1	21.6	0.15	B	0	S
5vj2	A	W90N	Decreased	0.97	21.6	0.15	B	0	S
5vj2	A	W90D	Decreased	0.94	21.6	0.15	B	0	S
5vj2	A	W90C	Decreased	0.75	21.6	0.15	B	0	S
5vj2	A	W90E	Decreased	0.73	21.6	0.15	B	0	S
5vj2	A	W90Q	Decreased	1	21.6	0.15	B	0	S
5vj2	A	W90G	Decreased	0.95	21.6	0.15	B	0	S
5vj2	A	W90H	Decreased	1	21.6	0.15	B	0	S
5vj2	A	W90I	Decreased	0.65	21.6	0.15	B	0	S
5vj2	A	W90L	Decreased	0.95	21.6	0.15	B	0	S
5vj2	A	W90K	Decreased	0.84	21.6	0.15	B	0	S
5vj2	A	W90M	Decreased	1	21.6	0.15	B	0	S
5vj2	A	W90F	Decreased	1	21.6	0.15	B	0	S
5vj2	A	W90P	Decreased	0.9	21.6	0.15	B	0	S
5vj2	A	W90S	Decreased	0.97	21.6	0.15	B	0	S
5vj2	A	W90T	Decreased	1	21.6	0.15	B	0	S
5vj2	A	W90Y	Decreased	1	21.6	0.15	B	0	S
5vj2	A	W90V	Decreased	1	21.6	0.15	B	0	S
5vj2	A	E91A	Decreased	0.98	16.7	0.15	B	0	S
5vj2	A	E91R	Decreased	0.94	16.7	0.15	B	0	S
5vj2	A	E91N	Decreased	0.99	16.7	0.15	B	0	S
5vj2	A	E91D	Decreased	0.98	16.7	0.15	B	0	S
5vj2	A	E91C	Decreased	0.94	16.7	0.15	B	0	S
5vj2	A	E91Q	Increased	0.73	16.7	0.15	B	0	S
5vj2	A	E91G	Decreased	0.98	16.7	0.15	B	0	S
5vj2	A	E91H	Decreased	0.98	16.7	0.15	B	0	S
5vj2	A	E91I	Decreased	0.82	16.7	0.15	B	0	S
5vj2	A	E91L	Increased	0.97	16.7	0.15	B	0	S
5vj2	A	E91K	Decreased	0.5	16.7	0.15	B	0	S
5vj2	A	E91M	Decreased	0.94	16.7	0.15	B	0	S
5vj2	A	E91F	Decreased	0.58	16.7	0.15	B	0	S
5vj2	A	E91P	Decreased	0.99	16.7	0.15	B	0	S
5vj2	A	E91S	Decreased	0.58	16.7	0.15	B	0	S
5vj2	A	E91T	Decreased	0.99	16.7	0.15	B	0	S
5vj2	A	E91W	Decreased	0.98	16.7	0.15	B	0	S
5vj2	A	E91Y	Decreased	0.95	16.7	0.15	B	0	S
5vj2	A	E91V	Decreased	0.58	16.7	0.15	B	0	S
5vj2	A	M92A	Decreased	1	22.2	0.16	B	0	S
5vj2	A	M92R	Decreased	0.99	22.2	0.16	B	0	S
5vj2	A	M92N	Decreased	0.99	22.2	0.16	B	0	S
5vj2	A	M92D	Decreased	0.89	22.2	0.16	B	0	S
5vj2	A	M92C	Decreased	0.98	22.2	0.16	B	0	S
5vj2	A	M92E	Decreased	0.88	22.2	0.16	B	0	S
5vj2	A	M92Q	Decreased	0.97	22.2	0.16	B	0	S
5vj2	A	M92G	Decreased	1	22.2	0.16	B	0	S
5vj2	A	M92H	Decreased	1	22.2	0.16	B	0	S
5vj2	A	M92I	Decreased	0.94	22.2	0.16	B	0	S
5vj2	A	M92L	Decreased	0.83	22.2	0.16	B	0	S
5vj2	A	M92K	Decreased	0.99	22.2	0.16	B	0	S
5vj2	A	M92F	Decreased	0.99	22.2	0.16	B	0	S
5vj2	A	M92P	Increased	0.55	22.2	0.16	B	0	S
5vj2	A	M92S	Decreased	1	22.2	0.16	B	0	S
5vj2	A	M92T	Decreased	1	22.2	0.16	B	0	S
5vj2	A	M92W	Decreased	1	22.2	0.16	B	0	S
5vj2	A	M92Y	Decreased	0.99	22.2	0.16	B	0	S
5vj2	A	M92V	Decreased	1	22.2	0.16	B	0	S
5vj2	A	M93A	Decreased	1	13.1	0.15	U	1	S
5vj2	A	M93R	Increased	0.56	13.1	0.15	U	1	S
5vj2	A	M93N	Decreased	0.97	13.1	0.15	U	1	S
5vj2	A	M93D	Decreased	0.77	13.1	0.15	U	1	S
5vj2	A	M93C	Increased	0.87	13.1	0.15	U	1	S
5vj2	A	M93E	Increased	0.55	13.1	0.15	U	1	S
5vj2	A	M93Q	Increased	0.9	13.1	0.15	U	1	S
5vj2	A	M93G	Decreased	1	13.1	0.15	U	1	S
5vj2	A	M93H	Decreased	0.86	13.1	0.15	U	1	S
5vj2	A	M93I	Decreased	0.81	13.1	0.15	U	1	S
5vj2	A	M93L	Decreased	0.66	13.1	0.15	U	1	S
5vj2	A	M93K	Decreased	0.99	13.1	0.15	U	1	S
5vj2	A	M93F	Increased	0.93	13.1	0.15	U	1	S
5vj2	A	M93P	Increased	0.53	13.1	0.15	U	1	S
5vj2	A	M93S	Decreased	0.95	13.1	0.15	U	1	S
5vj2	A	M93T	Decreased	0.85	13.1	0.15	U	1	S
5vj2	A	M93W	Increased	0.97	13.1	0.15	U	1	S
5vj2	A	M93Y	Increased	0.77	13.1	0.15	U	1	S
5vj2	A	M93V	Decreased	0.99	13.1	0.15	U	1	S
5vj2	A	E94A	Decreased	1	12.9	0.17	S	6	S
5vj2	A	E94R	Decreased	0.98	12.9	0.17	S	6	S
5vj2	A	E94N	Decreased	1	12.9	0.17	S	6	S
5vj2	A	E94D	Decreased	0.94	12.9	0.17	S	6	S
5vj2	A	E94C	Decreased	1	12.9	0.17	S	6	S
5vj2	A	E94Q	Decreased	1	12.9	0.17	S	6	S
5vj2	A	E94G	Decreased	0.99	12.9	0.17	S	6	S
5vj2	A	E94H	Decreased	1	12.9	0.17	S	6	S
5vj2	A	E94I	Decreased	1	12.9	0.17	S	6	S
5vj2	A	E94L	Decreased	0.99	12.9	0.17	S	6	S
5vj2	A	E94K	Decreased	1	12.9	0.17	S	6	S
5vj2	A	E94M	Decreased	0.98	12.9	0.17	S	6	S
5vj2	A	E94F	Decreased	0.99	12.9	0.17	S	6	S
5vj2	A	E94P	Decreased	0.99	12.9	0.17	S	6	S
5vj2	A	E94S	Decreased	0.98	12.9	0.17	S	6	S
5vj2	A	E94T	Decreased	0.94	12.9	0.17	S	6	S
5vj2	A	E94W	Decreased	0.99	12.9	0.17	S	6	S
5vj2	A	E94Y	Decreased	1	12.9	0.17	S	6	S
5vj2	A	E94V	Decreased	1	12.9	0.17	S	6	S
5vj2	A	L95A	Decreased	0.95	19.2	0.16	B	0	S
5vj2	A	L95R	Decreased	0.99	19.2	0.16	B	0	S
5vj2	A	L95N	Decreased	1	19.2	0.16	B	0	S
5vj2	A	L95D	Decreased	0.98	19.2	0.16	B	0	S
5vj2	A	L95C	Decreased	0.99	19.2	0.16	B	0	S
5vj2	A	L95E	Decreased	0.98	19.2	0.16	B	0	S
5vj2	A	L95Q	Decreased	1	19.2	0.16	B	0	S
5vj2	A	L95G	Decreased	1	19.2	0.16	B	0	S
5vj2	A	L95H	Decreased	1	19.2	0.16	B	0	S
5vj2	A	L95I	Decreased	0.83	19.2	0.16	B	0	S
5vj2	A	L95K	Decreased	0.95	19.2	0.16	B	0	S
5vj2	A	L95M	Decreased	0.99	19.2	0.16	B	0	S
5vj2	A	L95F	Decreased	1	19.2	0.16	B	0	S
5vj2	A	L95P	Decreased	1	19.2	0.16	B	0	S
5vj2	A	L95S	Decreased	0.99	19.2	0.16	B	0	S
5vj2	A	L95T	Decreased	1	19.2	0.16	B	0	S
5vj2	A	L95W	Decreased	0.99	19.2	0.16	B	0	S
5vj2	A	L95Y	Decreased	1	19.2	0.16	B	0	S
5vj2	A	L95V	Decreased	1	19.2	0.16	B	0	S
5vj2	A	T96A	Decreased	1	8	0.18	S	4	S
5vj2	A	T96R	Decreased	0.98	8	0.18	S	4	S
5vj2	A	T96N	Decreased	0.55	8	0.18	S	4	S
5vj2	A	T96D	Decreased	1	8	0.18	S	4	S
5vj2	A	T96C	Decreased	0.98	8	0.18	S	4	S
5vj2	A	T96E	Decreased	0.82	8	0.18	S	4	S
5vj2	A	T96Q	Decreased	0.98	8	0.18	S	4	S
5vj2	A	T96G	Decreased	0.99	8	0.18	S	4	S
5vj2	A	T96H	Decreased	1	8	0.18	S	4	S
5vj2	A	T96I	Decreased	0.98	8	0.18	S	4	S
5vj2	A	T96L	Decreased	1	8	0.18	S	4	S
5vj2	A	T96K	Decreased	1	8	0.18	S	4	S
5vj2	A	T96M	Decreased	0.98	8	0.18	S	4	S
5vj2	A	T96F	Decreased	0.98	8	0.18	S	4	S
5vj2	A	T96P	Decreased	0.98	8	0.18	S	4	S
5vj2	A	T96S	Decreased	0.98	8	0.18	S	4	S
5vj2	A	T96W	Decreased	0.99	8	0.18	S	4	S
5vj2	A	T96Y	Decreased	1	8	0.18	S	4	S
5vj2	A	T96V	Decreased	1	8	0.18	S	4	S
5vj2	A	H97A	Decreased	0.99	17.6	0.18	S	4	S
5vj2	A	H97R	Decreased	0.99	17.6	0.18	S	4	S
5vj2	A	H97N	Decreased	0.67	17.6	0.18	S	4	S
5vj2	A	H97D	Decreased	0.99	17.6	0.18	S	4	S
5vj2	A	H97C	Decreased	0.96	17.6	0.18	S	4	S
5vj2	A	H97E	Decreased	0.58	17.6	0.18	S	4	S
5vj2	A	H97Q	Decreased	0.99	17.6	0.18	S	4	S
5vj2	A	H97G	Decreased	1	17.6	0.18	S	4	S
5vj2	A	H97I	Decreased	0.88	17.6	0.18	S	4	S
5vj2	A	H97L	Increased	0.96	17.6	0.18	S	4	S
5vj2	A	H97K	Decreased	0.95	17.6	0.18	S	4	S
5vj2	A	H97M	Increased	0.96	17.6	0.18	S	4	S
5vj2	A	H97F	Decreased	0.99	17.6	0.18	S	4	S
5vj2	A	H97P	Decreased	0.86	17.6	0.18	S	4	S
5vj2	A	H97S	Decreased	0.65	17.6	0.18	S	4	S
5vj2	A	H97T	Decreased	0.84	17.6	0.18	S	4	S
5vj2	A	H97W	Decreased	0.96	17.6	0.18	S	4	S
5vj2	A	H97Y	Decreased	0.99	17.6	0.18	S	4	S
5vj2	A	H97V	Decreased	0.65	17.6	0.18	S	4	S
5vj2	A	C98A	Increased	0.76	14.3	0.17	U	1	S
5vj2	A	C98R	Decreased	0.69	14.3	0.17	U	1	S
5vj2	A	C98N	Increased	0.93	14.3	0.17	U	1	S
5vj2	A	C98D	Increased	0.93	14.3	0.17	U	1	S
5vj2	A	C98E	Increased	0.99	14.3	0.17	U	1	S
5vj2	A	C98Q	Increased	0.93	14.3	0.17	U	1	S
5vj2	A	C98G	Increased	0.82	14.3	0.17	U	1	S
5vj2	A	C98H	Increased	0.54	14.3	0.17	U	1	S
5vj2	A	C98I	Decreased	0.98	14.3	0.17	U	1	S
5vj2	A	C98L	Decreased	0.98	14.3	0.17	U	1	S
5vj2	A	C98K	Decreased	0.71	14.3	0.17	U	1	S
5vj2	A	C98M	Decreased	0.98	14.3	0.17	U	1	S
5vj2	A	C98F	Decreased	1	14.3	0.17	U	1	S
5vj2	A	C98P	Increased	0.52	14.3	0.17	U	1	S
5vj2	A	C98S	Increased	0.54	14.3	0.17	U	1	S
5vj2	A	C98T	Increased	0.98	14.3	0.17	U	1	S
5vj2	A	C98W	Decreased	0.96	14.3	0.17	U	1	S
5vj2	A	C98Y	Decreased	0.8	14.3	0.17	U	1	S
5vj2	A	C98V	Decreased	0.99	14.3	0.17	U	1	S
5vj2	A	S99A	Decreased	0.85	7.6	0.23	S	9	C
5vj2	A	S99R	Increased	0.97	7.6	0.23	S	9	C
5vj2	A	S99N	Increased	0.68	7.6	0.23	S	9	C
5vj2	A	S99D	Increased	0.74	7.6	0.23	S	9	C
5vj2	A	S99C	Decreased	0.8	7.6	0.23	S	9	C
5vj2	A	S99E	Decreased	0.98	7.6	0.23	S	9	C
5vj2	A	S99Q	Increased	0.66	7.6	0.23	S	9	C
5vj2	A	S99G	Increased	0.88	7.6	0.23	S	9	C
5vj2	A	S99H	Decreased	0.79	7.6	0.23	S	9	C
5vj2	A	S99I	Increased	0.88	7.6	0.23	S	9	C
5vj2	A	S99L	Increased	0.9	7.6	0.23	S	9	C
5vj2	A	S99K	Decreased	0.94	7.6	0.23	S	9	C
5vj2	A	S99M	Decreased	0.57	7.6	0.23	S	9	C
5vj2	A	S99F	Decreased	0.57	7.6	0.23	S	9	C
5vj2	A	S99P	Increased	0.89	7.6	0.23	S	9	C
5vj2	A	S99T	Increased	0.97	7.6	0.23	S	9	C
5vj2	A	S99W	Decreased	0.59	7.6	0.23	S	9	C
5vj2	A	S99Y	Increased	0.88	7.6	0.23	S	9	C
5vj2	A	S99V	Decreased	0.85	7.6	0.23	S	9	C
5vj2	A	Q100A	Decreased	0.7	10.7	0.23	S	6	C
5vj2	A	Q100R	Decreased	0.96	10.7	0.23	S	6	C
5vj2	A	Q100N	Increased	0.98	10.7	0.23	S	6	C
5vj2	A	Q100D	Decreased	1	10.7	0.23	S	6	C
5vj2	A	Q100C	Increased	0.96	10.7	0.23	S	6	C
5vj2	A	Q100E	Decreased	0.96	10.7	0.23	S	6	C
5vj2	A	Q100G	Increased	0.68	10.7	0.23	S	6	C
5vj2	A	Q100H	Increased	0.96	10.7	0.23	S	6	C
5vj2	A	Q100I	Decreased	1	10.7	0.23	S	6	C
5vj2	A	Q100L	Decreased	1	10.7	0.23	S	6	C
5vj2	A	Q100K	Decreased	0.97	10.7	0.23	S	6	C
5vj2	A	Q100M	Decreased	0.96	10.7	0.23	S	6	C
5vj2	A	Q100F	Decreased	0.64	10.7	0.23	S	6	C
5vj2	A	Q100P	Increased	0.96	10.7	0.23	S	6	C
5vj2	A	Q100S	Increased	0.96	10.7	0.23	S	6	C
5vj2	A	Q100T	Increased	0.84	10.7	0.23	S	6	C
5vj2	A	Q100W	Decreased	0.64	10.7	0.23	S	6	C
5vj2	A	Q100Y	Increased	0.86	10.7	0.23	S	6	C
5vj2	A	Q100V	Decreased	0.76	10.7	0.23	S	6	C
5vj2	A	P101A	Decreased	0.68	15.2	0.18	U	2	C
5vj2	A	P101R	Increased	0.96	15.2	0.18	U	2	C
5vj2	A	P101N	Decreased	0.91	15.2	0.18	U	2	C
5vj2	A	P101D	Increased	0.99	15.2	0.18	U	2	C
5vj2	A	P101C	Decreased	0.74	15.2	0.18	U	2	C
5vj2	A	P101E	Increased	0.89	15.2	0.18	U	2	C
5vj2	A	P101Q	Increased	0.84	15.2	0.18	U	2	C
5vj2	A	P101G	Increased	0.8	15.2	0.18	U	2	C
5vj2	A	P101H	Decreased	1	15.2	0.18	U	2	C
5vj2	A	P101I	Increased	0.95	15.2	0.18	U	2	C
5vj2	A	P101L	Increased	1	15.2	0.18	U	2	C
5vj2	A	P101K	Decreased	0.59	15.2	0.18	U	2	C
5vj2	A	P101M	Increased	0.66	15.2	0.18	U	2	C
5vj2	A	P101F	Decreased	0.99	15.2	0.18	U	2	C
5vj2	A	P101S	Decreased	1	15.2	0.18	U	2	C
5vj2	A	P101T	Decreased	1	15.2	0.18	U	2	C
5vj2	A	P101W	Decreased	1	15.2	0.18	U	2	C
5vj2	A	P101Y	Increased	0.66	15.2	0.18	U	2	C
5vj2	A	P101V	Increased	0.85	15.2	0.18	U	2	C
5vj2	A	N102A	Decreased	0.96	21.2	0.21	S	4	C
5vj2	A	N102R	Decreased	0.95	21.2	0.21	S	4	C
5vj2	A	N102D	Decreased	1	21.2	0.21	S	4	C
5vj2	A	N102C	Decreased	1	21.2	0.21	S	4	C
5vj2	A	N102E	Increased	0.92	21.2	0.21	S	4	C
5vj2	A	N102Q	Decreased	0.5	21.2	0.21	S	4	C
5vj2	A	N102G	Decreased	1	21.2	0.21	S	4	C
5vj2	A	N102H	Decreased	1	21.2	0.21	S	4	C
5vj2	A	N102I	Increased	0.88	21.2	0.21	S	4	C
5vj2	A	N102L	Increased	0.89	21.2	0.21	S	4	C
5vj2	A	N102K	Decreased	0.95	21.2	0.21	S	4	C
5vj2	A	N102M	Increased	0.97	21.2	0.21	S	4	C
5vj2	A	N102F	Increased	1	21.2	0.21	S	4	C
5vj2	A	N102P	Decreased	1	21.2	0.21	S	4	C
5vj2	A	N102S	Decreased	0.64	21.2	0.21	S	4	C
5vj2	A	N102T	Decreased	1	21.2	0.21	S	4	C
5vj2	A	N102W	Decreased	0.97	21.2	0.21	S	4	C
5vj2	A	N102Y	Increased	0.79	21.2	0.21	S	4	C
5vj2	A	N102V	Increased	0.99	21.2	0.21	S	4	C
5vj2	A	G103A	Decreased	1	17.9	0.19	S	4	C
5vj2	A	G103R	Decreased	0.97	17.9	0.19	S	4	C
5vj2	A	G103N	Decreased	0.99	17.9	0.19	S	4	C
5vj2	A	G103D	Decreased	1	17.9	0.19	S	4	C
5vj2	A	G103C	Decreased	1	17.9	0.19	S	4	C
5vj2	A	G103E	Increased	0.61	17.9	0.19	S	4	C
5vj2	A	G103Q	Decreased	1	17.9	0.19	S	4	C
5vj2	A	G103H	Decreased	1	17.9	0.19	S	4	C
5vj2	A	G103I	Decreased	0.95	17.9	0.19	S	4	C
5vj2	A	G103L	Decreased	1	17.9	0.19	S	4	C
5vj2	A	G103K	Decreased	1	17.9	0.19	S	4	C
5vj2	A	G103M	Decreased	1	17.9	0.19	S	4	C
5vj2	A	G103F	Decreased	1	17.9	0.19	S	4	C
5vj2	A	G103P	Decreased	1	17.9	0.19	S	4	C
5vj2	A	G103S	Decreased	1	17.9	0.19	S	4	C
5vj2	A	G103T	Decreased	1	17.9	0.19	S	4	C
5vj2	A	G103W	Decreased	0.99	17.9	0.19	S	4	C
5vj2	A	G103Y	Decreased	1	17.9	0.19	S	4	C
5vj2	A	G103V	Decreased	1	17.9	0.19	S	4	C
5vj2	A	L104A	Decreased	1	8.9	0.26	S	9	C
5vj2	A	L104R	Decreased	0.98	8.9	0.26	S	9	C
5vj2	A	L104N	Decreased	1	8.9	0.26	S	9	C
5vj2	A	L104D	Decreased	1	8.9	0.26	S	9	C
5vj2	A	L104C	Decreased	1	8.9	0.26	S	9	C
5vj2	A	L104E	Decreased	0.95	8.9	0.26	S	9	C
5vj2	A	L104Q	Decreased	1	8.9	0.26	S	9	C
5vj2	A	L104G	Decreased	1	8.9	0.26	S	9	C
5vj2	A	L104H	Decreased	1	8.9	0.26	S	9	C
5vj2	A	L104I	Decreased	1	8.9	0.26	S	9	C
5vj2	A	L104K	Decreased	0.98	8.9	0.26	S	9	C
5vj2	A	L104M	Decreased	1	8.9	0.26	S	9	C
5vj2	A	L104F	Decreased	1	8.9	0.26	S	9	C
5vj2	A	L104P	Decreased	1	8.9	0.26	S	9	C
5vj2	A	L104S	Decreased	1	8.9	0.26	S	9	C
5vj2	A	L104T	Decreased	1	8.9	0.26	S	9	C
5vj2	A	L104W	Decreased	1	8.9	0.26	S	9	C
5vj2	A	L104Y	Decreased	1	8.9	0.26	S	9	C
5vj2	A	L104V	Decreased	1	8.9	0.26	S	9	C
5vj2	A	I105A	Decreased	1	19.7	0.18	U	2	C
5vj2	A	I105R	Decreased	1	19.7	0.18	U	2	C
5vj2	A	I105N	Decreased	1	19.7	0.18	U	2	C
5vj2	A	I105D	Decreased	1	19.7	0.18	U	2	C
5vj2	A	I105C	Decreased	1	19.7	0.18	U	2	C
5vj2	A	I105E	Decreased	0.6	19.7	0.18	U	2	C
5vj2	A	I105Q	Decreased	0.99	19.7	0.18	U	2	C
5vj2	A	I105G	Decreased	0.99	19.7	0.18	U	2	C
5vj2	A	I105H	Decreased	1	19.7	0.18	U	2	C
5vj2	A	I105L	Decreased	1	19.7	0.18	U	2	C
5vj2	A	I105K	Decreased	0.99	19.7	0.18	U	2	C
5vj2	A	I105M	Decreased	1	19.7	0.18	U	2	C
5vj2	A	I105F	Decreased	1	19.7	0.18	U	2	C
5vj2	A	I105P	Decreased	0.95	19.7	0.18	U	2	C
5vj2	A	I105S	Decreased	1	19.7	0.18	U	2	C
5vj2	A	I105T	Decreased	0.99	19.7	0.18	U	2	C
5vj2	A	I105W	Decreased	1	19.7	0.18	U	2	C
5vj2	A	I105Y	Decreased	1	19.7	0.18	U	2	C
5vj2	A	I105V	Decreased	1	19.7	0.18	U	2	C
5vj2	A	D106A	Decreased	0.99	15.9	0.18	S	3	C
5vj2	A	D106R	Decreased	0.63	15.9	0.18	S	3	C
5vj2	A	D106N	Increased	0.86	15.9	0.18	S	3	C
5vj2	A	D106C	Decreased	0.65	15.9	0.18	S	3	C
5vj2	A	D106E	Increased	0.69	15.9	0.18	S	3	C
5vj2	A	D106Q	Increased	0.96	15.9	0.18	S	3	C
5vj2	A	D106G	Decreased	0.99	15.9	0.18	S	3	C
5vj2	A	D106H	Decreased	0.99	15.9	0.18	S	3	C
5vj2	A	D106I	Decreased	0.84	15.9	0.18	S	3	C
5vj2	A	D106L	Decreased	1	15.9	0.18	S	3	C
5vj2	A	D106K	Increased	0.99	15.9	0.18	S	3	C
5vj2	A	D106M	Increased	1	15.9	0.18	S	3	C
5vj2	A	D106F	Increased	0.61	15.9	0.18	S	3	C
5vj2	A	D106P	Decreased	0.91	15.9	0.18	S	3	C
5vj2	A	D106S	Decreased	0.64	15.9	0.18	S	3	C
5vj2	A	D106T	Increased	0.7	15.9	0.18	S	3	C
5vj2	A	D106W	Decreased	1	15.9	0.18	S	3	C
5vj2	A	D106Y	Decreased	0.66	15.9	0.18	S	3	C
5vj2	A	D106V	Decreased	0.99	15.9	0.18	S	3	C
5vj2	A	D107A	Decreased	0.98	11.7	0.18	S	5	C
5vj2	A	D107R	Increased	0.61	11.7	0.18	S	5	C
5vj2	A	D107N	Decreased	0.67	11.7	0.18	S	5	C
5vj2	A	D107C	Increased	0.96	11.7	0.18	S	5	C
5vj2	A	D107E	Increased	0.95	11.7	0.18	S	5	C
5vj2	A	D107Q	Decreased	0.74	11.7	0.18	S	5	C
5vj2	A	D107G	Decreased	0.79	11.7	0.18	S	5	C
5vj2	A	D107H	Decreased	0.97	11.7	0.18	S	5	C
5vj2	A	D107I	Decreased	0.98	11.7	0.18	S	5	C
5vj2	A	D107L	Decreased	0.55	11.7	0.18	S	5	C
5vj2	A	D107K	Increased	0.57	11.7	0.18	S	5	C
5vj2	A	D107M	Increased	0.95	11.7	0.18	S	5	C
5vj2	A	D107F	Decreased	0.72	11.7	0.18	S	5	C
5vj2	A	D107P	Decreased	0.99	11.7	0.18	S	5	C
5vj2	A	D107S	Increased	0.6	11.7	0.18	S	5	C
5vj2	A	D107T	Decreased	0.99	11.7	0.18	S	5	C
5vj2	A	D107W	Decreased	1	11.7	0.18	S	5	C
5vj2	A	D107Y	Decreased	0.99	11.7	0.18	S	5	C
5vj2	A	D107V	Decreased	0.98	11.7	0.18	S	5	C
5vj2	A	N108A	Increased	0.58	14.3	0.17	U	1	C
5vj2	A	N108R	Increased	0.6	14.3	0.17	U	1	C
5vj2	A	N108D	Decreased	1	14.3	0.17	U	1	C
5vj2	A	N108C	Decreased	0.89	14.3	0.17	U	1	C
5vj2	A	N108E	Decreased	0.8	14.3	0.17	U	1	C
5vj2	A	N108Q	Decreased	0.99	14.3	0.17	U	1	C
5vj2	A	N108G	Increased	0.84	14.3	0.17	U	1	C
5vj2	A	N108H	Decreased	0.89	14.3	0.17	U	1	C
5vj2	A	N108I	Increased	0.71	14.3	0.17	U	1	C
5vj2	A	N108L	Increased	0.97	14.3	0.17	U	1	C
5vj2	A	N108K	Decreased	0.97	14.3	0.17	U	1	C
5vj2	A	N108M	Increased	1	14.3	0.17	U	1	C
5vj2	A	N108F	Increased	0.97	14.3	0.17	U	1	C
5vj2	A	N108P	Decreased	0.89	14.3	0.17	U	1	C
5vj2	A	N108S	Increased	0.97	14.3	0.17	U	1	C
5vj2	A	N108T	Decreased	0.89	14.3	0.17	U	1	C
5vj2	A	N108W	Decreased	0.75	14.3	0.17	U	1	C
5vj2	A	N108Y	Increased	0.94	14.3	0.17	U	1	C
5vj2	A	N108V	Increased	0.87	14.3	0.17	U	1	C
5vj2	A	C109A	Decreased	0.99	13.7	0.13	B	0	C
5vj2	A	C109R	Increased	0.96	13.7	0.13	B	0	C
5vj2	A	C109N	Increased	0.89	13.7	0.13	B	0	C
5vj2	A	C109D	Decreased	0.94	13.7	0.13	B	0	C
5vj2	A	C109E	Increased	0.9	13.7	0.13	B	0	C
5vj2	A	C109Q	Decreased	0.85	13.7	0.13	B	0	C
5vj2	A	C109G	Increased	0.99	13.7	0.13	B	0	C
5vj2	A	C109H	Increased	0.68	13.7	0.13	B	0	C
5vj2	A	C109I	Decreased	1	13.7	0.13	B	0	C
5vj2	A	C109L	Decreased	1	13.7	0.13	B	0	C
5vj2	A	C109K	Increased	0.96	13.7	0.13	B	0	C
5vj2	A	C109M	Decreased	1	13.7	0.13	B	0	C
5vj2	A	C109F	Decreased	1	13.7	0.13	B	0	C
5vj2	A	C109P	Increased	0.66	13.7	0.13	B	0	C
5vj2	A	C109S	Increased	0.96	13.7	0.13	B	0	C
5vj2	A	C109T	Increased	0.68	13.7	0.13	B	0	C
5vj2	A	C109W	Decreased	0.99	13.7	0.13	B	0	C
5vj2	A	C109Y	Decreased	0.97	13.7	0.13	B	0	C
5vj2	A	C109V	Decreased	1	13.7	0.13	B	0	C
5vj2	A	E110A	Decreased	0.98	14	0.18	U	1	S
5vj2	A	E110R	Increased	0.54	14	0.18	U	1	S
5vj2	A	E110N	Increased	0.52	14	0.18	U	1	S
5vj2	A	E110D	Increased	0.54	14	0.18	U	1	S
[truncated: 566 more rows]
