# Supplementary material for: Respiratory Syncytial Virus Vaccine Design Using Structure-Based Machine-Learning Models
Source: Viruses. 2024 May 22;16(6):821. doi: 10.3390/v16060821 (PMC11209532; doi:10.3390/v16060821)
Supplement: Supplementary file 1 [file viruses-16-00821-s001.zip › All_NS1_mutation_changes_in_5vj2_m0_all.xlsx]

## Sheet: 5vj2_m0_all
	PDB_ID	Chain	amino acid original	amino acid number	amino acid substitution	Stability	Confid	Vol	sT	Loc	Num	SS	Decreased	Increased	Decreased	Increased
	5vj2	A	S	5	A	Decreased	0.98	13.6	0.23	S	7	C	15	4	0.789474	0.210526
	5vj2	A	S	5	R	Increased	0.75	13.6	0.23	S	7	C
	5vj2	A	S	5	N	Decreased	0.88	13.6	0.23	S	7	C
	5vj2	A	S	5	D	Increased	0.99	13.6	0.23	S	7	C
	5vj2	A	S	5	C	Decreased	1	13.6	0.23	S	7	C
	5vj2	A	S	5	E	Increased	1	13.6	0.23	S	7	C
	5vj2	A	S	5	Q	Decreased	0.85	13.6	0.23	S	7	C
	5vj2	A	S	5	G	Decreased	0.97	13.6	0.23	S	7	C
	5vj2	A	S	5	H	Decreased	1	13.6	0.23	S	7	C
	5vj2	A	S	5	I	Decreased	1	13.6	0.23	S	7	C
	5vj2	A	S	5	L	Decreased	1	13.6	0.23	S	7	C
	5vj2	A	S	5	K	Increased	0.97	13.6	0.23	S	7	C
	5vj2	A	S	5	M	Decreased	1	13.6	0.23	S	7	C
	5vj2	A	S	5	F	Decreased	1	13.6	0.23	S	7	C
	5vj2	A	S	5	P	Decreased	0.97	13.6	0.23	S	7	C
	5vj2	A	S	5	T	Decreased	0.97	13.6	0.23	S	7	C
	5vj2	A	S	5	W	Decreased	1	13.6	0.23	S	7	C
	5vj2	A	S	5	Y	Decreased	0.99	13.6	0.23	S	7	C
	5vj2	A	S	5	V	Decreased	1	13.6	0.23	S	7	C
	5vj2	A	L	6	A	Decreased	1	15.2	0.15	B	0	S	19	0	1	0
	5vj2	A	L	6	R	Decreased	0.93	15.2	0.15	B	0	S
	5vj2	A	L	6	N	Decreased	0.93	15.2	0.15	B	0	S
	5vj2	A	L	6	D	Decreased	1	15.2	0.15	B	0	S
	5vj2	A	L	6	C	Decreased	1	15.2	0.15	B	0	S
	5vj2	A	L	6	E	Decreased	0.99	15.2	0.15	B	0	S
	5vj2	A	L	6	Q	Decreased	0.97	15.2	0.15	B	0	S
	5vj2	A	L	6	G	Decreased	1	15.2	0.15	B	0	S
	5vj2	A	L	6	H	Decreased	1	15.2	0.15	B	0	S
	5vj2	A	L	6	I	Decreased	0.97	15.2	0.15	B	0	S
	5vj2	A	L	6	K	Decreased	0.99	15.2	0.15	B	0	S
	5vj2	A	L	6	M	Decreased	0.97	15.2	0.15	B	0	S
	5vj2	A	L	6	F	Decreased	1	15.2	0.15	B	0	S
	5vj2	A	L	6	P	Decreased	0.97	15.2	0.15	B	0	S
	5vj2	A	L	6	S	Decreased	0.97	15.2	0.15	B	0	S
	5vj2	A	L	6	T	Decreased	0.93	15.2	0.15	B	0	S
	5vj2	A	L	6	W	Decreased	1	15.2	0.15	B	0	S
	5vj2	A	L	6	Y	Decreased	1	15.2	0.15	B	0	S
	5vj2	A	L	6	V	Decreased	1	15.2	0.15	B	0	S
	5vj2	A	S	7	A	Decreased	1	13.1	0.14	U	1	S	17	2	0.894737	0.105263
	5vj2	A	S	7	R	Decreased	0.99	13.1	0.14	U	1	S
	5vj2	A	S	7	N	Decreased	0.96	13.1	0.14	U	1	S
	5vj2	A	S	7	D	Decreased	0.96	13.1	0.14	U	1	S
	5vj2	A	S	7	C	Increased	0.65	13.1	0.14	U	1	S
	5vj2	A	S	7	E	Decreased	0.89	13.1	0.14	U	1	S
	5vj2	A	S	7	Q	Decreased	1	13.1	0.14	U	1	S
	5vj2	A	S	7	G	Decreased	1	13.1	0.14	U	1	S
	5vj2	A	S	7	H	Decreased	1	13.1	0.14	U	1	S
	5vj2	A	S	7	I	Decreased	0.99	13.1	0.14	U	1	S
	5vj2	A	S	7	L	Decreased	0.73	13.1	0.14	U	1	S
	5vj2	A	S	7	K	Decreased	0.99	13.1	0.14	U	1	S
	5vj2	A	S	7	M	Decreased	0.73	13.1	0.14	U	1	S
	5vj2	A	S	7	F	Decreased	0.97	13.1	0.14	U	1	S
	5vj2	A	S	7	P	Decreased	0.99	13.1	0.14	U	1	S
	5vj2	A	S	7	T	Decreased	1	13.1	0.14	U	1	S
	5vj2	A	S	7	W	Decreased	0.76	13.1	0.14	U	1	S
	5vj2	A	S	7	Y	Increased	0.79	13.1	0.14	U	1	S
	5vj2	A	S	7	V	Decreased	0.73	13.1	0.14	U	1	S
	5vj2	A	M	8	A	Decreased	1	15.6	0.15	B	0	S	13	6	0.684211	0.315789
	5vj2	A	M	8	R	Decreased	0.93	15.6	0.15	B	0	S
	5vj2	A	M	8	N	Decreased	0.94	15.6	0.15	B	0	S
	5vj2	A	M	8	D	Increased	0.76	15.6	0.15	B	0	S
	5vj2	A	M	8	C	Increased	1	15.6	0.15	B	0	S
	5vj2	A	M	8	E	Decreased	0.83	15.6	0.15	B	0	S
	5vj2	A	M	8	Q	Decreased	1	15.6	0.15	B	0	S
	5vj2	A	M	8	G	Decreased	1	15.6	0.15	B	0	S
	5vj2	A	M	8	H	Decreased	0.98	15.6	0.15	B	0	S
	5vj2	A	M	8	I	Increased	1	15.6	0.15	B	0	S
	5vj2	A	M	8	L	Decreased	0.95	15.6	0.15	B	0	S
	5vj2	A	M	8	K	Decreased	1	15.6	0.15	B	0	S
	5vj2	A	M	8	F	Increased	0.68	15.6	0.15	B	0	S
	5vj2	A	M	8	P	Increased	0.53	15.6	0.15	B	0	S
	5vj2	A	M	8	S	Decreased	0.91	15.6	0.15	B	0	S
	5vj2	A	M	8	T	Decreased	1	15.6	0.15	B	0	S
	5vj2	A	M	8	W	Decreased	0.99	15.6	0.15	B	0	S
	5vj2	A	M	8	Y	Increased	0.85	15.6	0.15	B	0	S
	5vj2	A	M	8	V	Decreased	0.76	15.6	0.15	B	0	S
	5vj2	A	I	9	A	Decreased	1	20.3	0.15	B	0	S	19	0	1	0
	5vj2	A	I	9	R	Decreased	1	20.3	0.15	B	0	S
	5vj2	A	I	9	N	Decreased	1	20.3	0.15	B	0	S
	5vj2	A	I	9	D	Decreased	0.97	20.3	0.15	B	0	S
	5vj2	A	I	9	C	Decreased	1	20.3	0.15	B	0	S
	5vj2	A	I	9	E	Decreased	1	20.3	0.15	B	0	S
	5vj2	A	I	9	Q	Decreased	1	20.3	0.15	B	0	S
	5vj2	A	I	9	G	Decreased	1	20.3	0.15	B	0	S
	5vj2	A	I	9	H	Decreased	1	20.3	0.15	B	0	S
	5vj2	A	I	9	L	Decreased	0.95	20.3	0.15	B	0	S
	5vj2	A	I	9	K	Decreased	1	20.3	0.15	B	0	S
	5vj2	A	I	9	M	Decreased	1	20.3	0.15	B	0	S
	5vj2	A	I	9	F	Decreased	1	20.3	0.15	B	0	S
	5vj2	A	I	9	P	Decreased	0.99	20.3	0.15	B	0	S
	5vj2	A	I	9	S	Decreased	0.99	20.3	0.15	B	0	S
	5vj2	A	I	9	T	Decreased	0.95	20.3	0.15	B	0	S
	5vj2	A	I	9	W	Decreased	1	20.3	0.15	B	0	S
	5vj2	A	I	9	Y	Decreased	0.99	20.3	0.15	B	0	S
	5vj2	A	I	9	V	Decreased	1	20.3	0.15	B	0	S
	5vj2	A	K	10	A	Increased	1	8.6	0.14	B	0	S	0	19	0	1
	5vj2	A	K	10	R	Increased	0.99	8.6	0.14	B	0	S
	5vj2	A	K	10	N	Increased	0.99	8.6	0.14	B	0	S
	5vj2	A	K	10	D	Increased	0.99	8.6	0.14	B	0	S
	5vj2	A	K	10	C	Increased	1	8.6	0.14	B	0	S
	5vj2	A	K	10	E	Increased	1	8.6	0.14	B	0	S
	5vj2	A	K	10	Q	Increased	0.97	8.6	0.14	B	0	S
	5vj2	A	K	10	G	Increased	0.72	8.6	0.14	B	0	S
	5vj2	A	K	10	H	Increased	0.81	8.6	0.14	B	0	S
	5vj2	A	K	10	I	Increased	1	8.6	0.14	B	0	S
	5vj2	A	K	10	L	Increased	0.85	8.6	0.14	B	0	S
	5vj2	A	K	10	M	Increased	1	8.6	0.14	B	0	S
	5vj2	A	K	10	F	Increased	0.97	8.6	0.14	B	0	S
	5vj2	A	K	10	P	Increased	1	8.6	0.14	B	0	S
	5vj2	A	K	10	S	Increased	0.97	8.6	0.14	B	0	S
	5vj2	A	K	10	T	Increased	0.99	8.6	0.14	B	0	S
	5vj2	A	K	10	W	Increased	0.57	8.6	0.14	B	0	S
	5vj2	A	K	10	Y	Increased	0.98	8.6	0.14	B	0	S
	5vj2	A	K	10	V	Increased	0.93	8.6	0.14	B	0	S
	5vj2	A	V	11	A	Decreased	1	21.7	0.14	B	0	S	16	3	0.842105	0.157895
	5vj2	A	V	11	R	Decreased	1	21.7	0.14	B	0	S
	5vj2	A	V	11	N	Decreased	1	21.7	0.14	B	0	S
	5vj2	A	V	11	D	Decreased	0.99	21.7	0.14	B	0	S
	5vj2	A	V	11	C	Decreased	1	21.7	0.14	B	0	S
	5vj2	A	V	11	E	Increased	0.74	21.7	0.14	B	0	S
	5vj2	A	V	11	Q	Decreased	0.99	21.7	0.14	B	0	S
	5vj2	A	V	11	G	Decreased	1	21.7	0.14	B	0	S
	5vj2	A	V	11	H	Decreased	1	21.7	0.14	B	0	S
	5vj2	A	V	11	I	Increased	0.88	21.7	0.14	B	0	S
	5vj2	A	V	11	L	Increased	0.99	21.7	0.14	B	0	S
	5vj2	A	V	11	K	Decreased	1	21.7	0.14	B	0	S
	5vj2	A	V	11	M	Decreased	1	21.7	0.14	B	0	S
	5vj2	A	V	11	F	Decreased	1	21.7	0.14	B	0	S
	5vj2	A	V	11	P	Decreased	0.95	21.7	0.14	B	0	S
	5vj2	A	V	11	S	Decreased	1	21.7	0.14	B	0	S
	5vj2	A	V	11	T	Decreased	1	21.7	0.14	B	0	S
	5vj2	A	V	11	W	Decreased	1	21.7	0.14	B	0	S
	5vj2	A	V	11	Y	Decreased	1	21.7	0.14	B	0	S
	5vj2	A	R	12	A	Decreased	1	9.1	0.14	U	1	S	18	1	0.947368	0.0526316
	5vj2	A	R	12	N	Decreased	1	9.1	0.14	U	1	S
	5vj2	A	R	12	D	Decreased	0.96	9.1	0.14	U	1	S
	5vj2	A	R	12	C	Decreased	1	9.1	0.14	U	1	S
	5vj2	A	R	12	E	Increased	0.71	9.1	0.14	U	1	S
	5vj2	A	R	12	Q	Decreased	0.93	9.1	0.14	U	1	S
	5vj2	A	R	12	G	Decreased	0.99	9.1	0.14	U	1	S
	5vj2	A	R	12	H	Decreased	0.98	9.1	0.14	U	1	S
	5vj2	A	R	12	I	Decreased	0.96	9.1	0.14	U	1	S
	5vj2	A	R	12	L	Decreased	1	9.1	0.14	U	1	S
	5vj2	A	R	12	K	Decreased	0.98	9.1	0.14	U	1	S
	5vj2	A	R	12	M	Decreased	1	9.1	0.14	U	1	S
	5vj2	A	R	12	F	Decreased	1	9.1	0.14	U	1	S
	5vj2	A	R	12	P	Decreased	0.54	9.1	0.14	U	1	S
	5vj2	A	R	12	S	Decreased	0.98	9.1	0.14	U	1	S
	5vj2	A	R	12	T	Decreased	1	9.1	0.14	U	1	S
	5vj2	A	R	12	W	Decreased	1	9.1	0.14	U	1	S
	5vj2	A	R	12	Y	Decreased	0.99	9.1	0.14	U	1	S
	5vj2	A	R	12	V	Decreased	1	9.1	0.14	U	1	S
	5vj2	A	L	13	A	Decreased	1	15	0.13	B	0	S	19	0	1	0
	5vj2	A	L	13	R	Decreased	0.99	15	0.13	B	0	S
	5vj2	A	L	13	N	Decreased	1	15	0.13	B	0	S
	5vj2	A	L	13	D	Decreased	1	15	0.13	B	0	S
	5vj2	A	L	13	C	Decreased	1	15	0.13	B	0	S
	5vj2	A	L	13	E	Decreased	0.98	15	0.13	B	0	S
	5vj2	A	L	13	Q	Decreased	1	15	0.13	B	0	S
	5vj2	A	L	13	G	Decreased	1	15	0.13	B	0	S
	5vj2	A	L	13	H	Decreased	1	15	0.13	B	0	S
	5vj2	A	L	13	I	Decreased	1	15	0.13	B	0	S
	5vj2	A	L	13	K	Decreased	1	15	0.13	B	0	S
	5vj2	A	L	13	M	Decreased	1	15	0.13	B	0	S
	5vj2	A	L	13	F	Decreased	1	15	0.13	B	0	S
	5vj2	A	L	13	P	Decreased	1	15	0.13	B	0	S
	5vj2	A	L	13	S	Decreased	1	15	0.13	B	0	S
	5vj2	A	L	13	T	Decreased	0.99	15	0.13	B	0	S
	5vj2	A	L	13	W	Decreased	1	15	0.13	B	0	S
	5vj2	A	L	13	Y	Decreased	1	15	0.13	B	0	S
	5vj2	A	L	13	V	Decreased	1	15	0.13	B	0	S
	5vj2	A	Q	14	A	Decreased	0.99	10.8	0.12	B	0	S	12	7	0.631579	0.368421
	5vj2	A	Q	14	R	Increased	0.92	10.8	0.12	B	0	S
	5vj2	A	Q	14	N	Increased	0.84	10.8	0.12	B	0	S
	5vj2	A	Q	14	D	Decreased	0.94	10.8	0.12	B	0	S
	5vj2	A	Q	14	C	Decreased	0.69	10.8	0.12	B	0	S
	5vj2	A	Q	14	E	Decreased	0.98	10.8	0.12	B	0	S
	5vj2	A	Q	14	G	Decreased	0.99	10.8	0.12	B	0	S
	5vj2	A	Q	14	H	Increased	0.58	10.8	0.12	B	0	S
	5vj2	A	Q	14	I	Increased	0.99	10.8	0.12	B	0	S
	5vj2	A	Q	14	L	Decreased	0.52	10.8	0.12	B	0	S
	5vj2	A	Q	14	K	Decreased	0.89	10.8	0.12	B	0	S
	5vj2	A	Q	14	M	Decreased	0.65	10.8	0.12	B	0	S
	5vj2	A	Q	14	F	Decreased	0.82	10.8	0.12	B	0	S
	5vj2	A	Q	14	P	Increased	0.91	10.8	0.12	B	0	S
	5vj2	A	Q	14	S	Decreased	0.67	10.8	0.12	B	0	S
	5vj2	A	Q	14	T	Decreased	0.96	10.8	0.12	B	0	S
	5vj2	A	Q	14	W	Decreased	0.82	10.8	0.12	B	0	S
	5vj2	A	Q	14	Y	Increased	0.9	10.8	0.12	B	0	S
	5vj2	A	Q	14	V	Increased	0.71	10.8	0.12	B	0	S
	5vj2	A	N	15	A	Decreased	1	20.4	0.14	B	0	S	12	7	0.631579	0.368421
	5vj2	A	N	15	R	Increased	0.74	20.4	0.14	B	0	S
	5vj2	A	N	15	D	Decreased	0.98	20.4	0.14	B	0	S
	5vj2	A	N	15	C	Decreased	0.98	20.4	0.14	B	0	S
	5vj2	A	N	15	E	Increased	1	20.4	0.14	B	0	S
	5vj2	A	N	15	Q	Increased	0.82	20.4	0.14	B	0	S
	5vj2	A	N	15	G	Decreased	1	20.4	0.14	B	0	S
	5vj2	A	N	15	H	Decreased	0.98	20.4	0.14	B	0	S
	5vj2	A	N	15	I	Increased	0.62	20.4	0.14	B	0	S
	5vj2	A	N	15	L	Increased	0.95	20.4	0.14	B	0	S
	5vj2	A	N	15	K	Increased	0.72	20.4	0.14	B	0	S
	5vj2	A	N	15	M	Decreased	0.67	20.4	0.14	B	0	S
	5vj2	A	N	15	F	Increased	0.84	20.4	0.14	B	0	S
	5vj2	A	N	15	P	Decreased	0.98	20.4	0.14	B	0	S
	5vj2	A	N	15	S	Decreased	0.98	20.4	0.14	B	0	S
	5vj2	A	N	15	T	Decreased	1	20.4	0.14	B	0	S
	5vj2	A	N	15	W	Decreased	1	20.4	0.14	B	0	S
	5vj2	A	N	15	Y	Decreased	0.99	20.4	0.14	B	0	S
	5vj2	A	N	15	V	Decreased	0.7	20.4	0.14	B	0	S
	5vj2	A	L	16	A	Decreased	1	21.4	0.16	B	0	C	19	0	1	0
	5vj2	A	L	16	R	Decreased	0.97	21.4	0.16	B	0	C
	5vj2	A	L	16	N	Decreased	1	21.4	0.16	B	0	C
	5vj2	A	L	16	D	Decreased	1	21.4	0.16	B	0	C
	5vj2	A	L	16	C	Decreased	1	21.4	0.16	B	0	C
	5vj2	A	L	16	E	Decreased	0.99	21.4	0.16	B	0	C
	5vj2	A	L	16	Q	Decreased	0.99	21.4	0.16	B	0	C
	5vj2	A	L	16	G	Decreased	1	21.4	0.16	B	0	C
	5vj2	A	L	16	H	Decreased	1	21.4	0.16	B	0	C
	5vj2	A	L	16	I	Decreased	1	21.4	0.16	B	0	C
	5vj2	A	L	16	K	Decreased	1	21.4	0.16	B	0	C
	5vj2	A	L	16	M	Decreased	1	21.4	0.16	B	0	C
	5vj2	A	L	16	F	Decreased	1	21.4	0.16	B	0	C
	5vj2	A	L	16	P	Decreased	1	21.4	0.16	B	0	C
	5vj2	A	L	16	S	Decreased	1	21.4	0.16	B	0	C
	5vj2	A	L	16	T	Decreased	1	21.4	0.16	B	0	C
	5vj2	A	L	16	W	Decreased	1	21.4	0.16	B	0	C
	5vj2	A	L	16	Y	Decreased	0.99	21.4	0.16	B	0	C
	5vj2	A	L	16	V	Decreased	1	21.4	0.16	B	0	C
	5vj2	A	F	17	A	Increased	1	17.4	0.2	U	2	C	7	12	0.368421	0.631579
	5vj2	A	F	17	R	Increased	0.71	17.4	0.2	U	2	C
	5vj2	A	F	17	N	Increased	0.68	17.4	0.2	U	2	C
	5vj2	A	F	17	D	Increased	0.71	17.4	0.2	U	2	C
	5vj2	A	F	17	C	Increased	0.99	17.4	0.2	U	2	C
	5vj2	A	F	17	E	Decreased	0.83	17.4	0.2	U	2	C
	5vj2	A	F	17	Q	Decreased	0.65	17.4	0.2	U	2	C
	5vj2	A	F	17	G	Decreased	0.56	17.4	0.2	U	2	C
	5vj2	A	F	17	H	Decreased	0.95	17.4	0.2	U	2	C
	5vj2	A	F	17	I	Increased	0.72	17.4	0.2	U	2	C
	5vj2	A	F	17	L	Decreased	0.8	17.4	0.2	U	2	C
	5vj2	A	F	17	K	Increased	0.9	17.4	0.2	U	2	C
	5vj2	A	F	17	M	Increased	0.99	17.4	0.2	U	2	C
	5vj2	A	F	17	P	Decreased	0.84	17.4	0.2	U	2	C
	5vj2	A	F	17	S	Increased	0.7	17.4	0.2	U	2	C
	5vj2	A	F	17	T	Increased	0.9	17.4	0.2	U	2	C
	5vj2	A	F	17	W	Increased	0.61	17.4	0.2	U	2	C
	5vj2	A	F	17	Y	Increased	0.96	17.4	0.2	U	2	C
	5vj2	A	F	17	V	Decreased	0.61	17.4	0.2	U	2	C
	5vj2	A	D	18	A	Decreased	1	17.4	0.17	S	3	S	16	3	0.842105	0.157895
	5vj2	A	D	18	R	Decreased	0.8	17.4	0.17	S	3	S
	5vj2	A	D	18	N	Increased	0.71	17.4	0.17	S	3	S
	5vj2	A	D	18	C	Decreased	0.98	17.4	0.17	S	3	S
	5vj2	A	D	18	E	Increased	0.99	17.4	0.17	S	3	S
	5vj2	A	D	18	Q	Decreased	0.95	17.4	0.17	S	3	S
	5vj2	A	D	18	G	Decreased	1	17.4	0.17	S	3	S
	5vj2	A	D	18	H	Decreased	0.98	17.4	0.17	S	3	S
	5vj2	A	D	18	I	Decreased	0.69	17.4	0.17	S	3	S
	5vj2	A	D	18	L	Decreased	0.67	17.4	0.17	S	3	S
	5vj2	A	D	18	K	Increased	0.96	17.4	0.17	S	3	S
	5vj2	A	D	18	M	Decreased	0.98	17.4	0.17	S	3	S
	5vj2	A	D	18	F	Decreased	0.61	17.4	0.17	S	3	S
	5vj2	A	D	18	P	Decreased	1	17.4	0.17	S	3	S
	5vj2	A	D	18	S	Decreased	0.82	17.4	0.17	S	3	S
	5vj2	A	D	18	T	Decreased	0.98	17.4	0.17	S	3	S
	5vj2	A	D	18	W	Decreased	1	17.4	0.17	S	3	S
	5vj2	A	D	18	Y	Decreased	0.83	17.4	0.17	S	3	S
	5vj2	A	D	18	V	Decreased	1	17.4	0.17	S	3	S
	5vj2	A	N	19	A	Increased	0.76	11.5	0.13	U	1	S	2	17	0.105263	0.894737
	5vj2	A	N	19	R	Increased	0.94	11.5	0.13	U	1	S
	5vj2	A	N	19	D	Decreased	0.96	11.5	0.13	U	1	S
	5vj2	A	N	19	C	Increased	0.77	11.5	0.13	U	1	S
	5vj2	A	N	19	E	Increased	0.87	11.5	0.13	U	1	S
	5vj2	A	N	19	Q	Increased	0.87	11.5	0.13	U	1	S
	5vj2	A	N	19	G	Decreased	0.9	11.5	0.13	U	1	S
	5vj2	A	N	19	H	Increased	0.97	11.5	0.13	U	1	S
	5vj2	A	N	19	I	Increased	1	11.5	0.13	U	1	S
	5vj2	A	N	19	L	Increased	1	11.5	0.13	U	1	S
	5vj2	A	N	19	K	Increased	0.98	11.5	0.13	U	1	S
	5vj2	A	N	19	M	Increased	1	11.5	0.13	U	1	S
	5vj2	A	N	19	F	Increased	0.96	11.5	0.13	U	1	S
	5vj2	A	N	19	P	Increased	0.53	11.5	0.13	U	1	S
	5vj2	A	N	19	S	Increased	1	11.5	0.13	U	1	S
	5vj2	A	N	19	T	Increased	0.55	11.5	0.13	U	1	S
	5vj2	A	N	19	W	Increased	0.76	11.5	0.13	U	1	S
	5vj2	A	N	19	Y	Increased	0.97	11.5	0.13	U	1	S
	5vj2	A	N	19	V	Increased	0.86	11.5	0.13	U	1	S
	5vj2	A	D	20	A	Increased	0.92	9	0.2	S	9	S	12	7	0.631579	0.368421
	5vj2	A	D	20	R	Increased	0.55	9	0.2	S	9	S
	5vj2	A	D	20	N	Increased	0.82	9	0.2	S	9	S
	5vj2	A	D	20	C	Decreased	1	9	0.2	S	9	S
	5vj2	A	D	20	E	Decreased	1	9	0.2	S	9	S
	5vj2	A	D	20	Q	Decreased	0.99	9	0.2	S	9	S
	5vj2	A	D	20	G	Decreased	1	9	0.2	S	9	S
	5vj2	A	D	20	H	Increased	0.55	9	0.2	S	9	S
	5vj2	A	D	20	I	Increased	0.51	9	0.2	S	9	S
	5vj2	A	D	20	L	Increased	0.93	9	0.2	S	9	S
	5vj2	A	D	20	K	Increased	0.81	9	0.2	S	9	S
	5vj2	A	D	20	M	Decreased	0.91	9	0.2	S	9	S
	5vj2	A	D	20	F	Decreased	0.79	9	0.2	S	9	S
	5vj2	A	D	20	P	Decreased	1	9	0.2	S	9	S
	5vj2	A	D	20	S	Decreased	1	9	0.2	S	9	S
	5vj2	A	D	20	T	Decreased	0.87	9	0.2	S	9	S
	5vj2	A	D	20	W	Decreased	0.98	9	0.2	S	9	S
	5vj2	A	D	20	Y	Decreased	0.79	9	0.2	S	9	S
	5vj2	A	D	20	V	Decreased	0.98	9	0.2	S	9	S
	5vj2	A	E	21	A	Decreased	0.99	16.7	0.15	U	1	S	19	0	1	0
	5vj2	A	E	21	R	Decreased	0.99	16.7	0.15	U	1	S
	5vj2	A	E	21	N	Decreased	0.96	16.7	0.15	U	1	S
	5vj2	A	E	21	D	Decreased	1	16.7	0.15	U	1	S
	5vj2	A	E	21	C	Decreased	0.99	16.7	0.15	U	1	S
	5vj2	A	E	21	Q	Decreased	1	16.7	0.15	U	1	S
	5vj2	A	E	21	G	Decreased	1	16.7	0.15	U	1	S
	5vj2	A	E	21	H	Decreased	1	16.7	0.15	U	1	S
	5vj2	A	E	21	I	Decreased	0.66	16.7	0.15	U	1	S
	5vj2	A	E	21	L	Decreased	0.95	16.7	0.15	U	1	S
	5vj2	A	E	21	K	Decreased	0.96	16.7	0.15	U	1	S
	5vj2	A	E	21	M	Decreased	0.66	16.7	0.15	U	1	S
	5vj2	A	E	21	F	Decreased	0.99	16.7	0.15	U	1	S
	5vj2	A	E	21	P	Decreased	0.96	16.7	0.15	U	1	S
	5vj2	A	E	21	S	Decreased	0.99	16.7	0.15	U	1	S
	5vj2	A	E	21	T	Decreased	0.95	16.7	0.15	U	1	S
	5vj2	A	E	21	W	Decreased	1	16.7	0.15	U	1	S
	5vj2	A	E	21	Y	Decreased	0.88	16.7	0.15	U	1	S
	5vj2	A	E	21	V	Decreased	1	16.7	0.15	U	1	S
	5vj2	A	V	22	A	Decreased	0.99	8.9	0.16	B	0	S	18	1	0.947368	0.0526316
	5vj2	A	V	22	R	Decreased	1	8.9	0.16	B	0	S
	5vj2	A	V	22	N	Decreased	1	8.9	0.16	B	0	S
	5vj2	A	V	22	D	Decreased	1	8.9	0.16	B	0	S
	5vj2	A	V	22	C	Decreased	1	8.9	0.16	B	0	S
	5vj2	A	V	22	E	Decreased	0.99	8.9	0.16	B	0	S
	5vj2	A	V	22	Q	Decreased	1	8.9	0.16	B	0	S
	5vj2	A	V	22	G	Decreased	1	8.9	0.16	B	0	S
	5vj2	A	V	22	H	Decreased	1	8.9	0.16	B	0	S
	5vj2	A	V	22	I	Decreased	1	8.9	0.16	B	0	S
	5vj2	A	V	22	L	Decreased	1	8.9	0.16	B	0	S
	5vj2	A	V	22	K	Decreased	1	8.9	0.16	B	0	S
	5vj2	A	V	22	M	Increased	0.92	8.9	0.16	B	0	S
	5vj2	A	V	22	F	Decreased	1	8.9	0.16	B	0	S
	5vj2	A	V	22	P	Decreased	1	8.9	0.16	B	0	S
	5vj2	A	V	22	S	Decreased	0.88	8.9	0.16	B	0	S
	5vj2	A	V	22	T	Decreased	1	8.9	0.16	B	0	S
	5vj2	A	V	22	W	Decreased	1	8.9	0.16	B	0	S
	5vj2	A	V	22	Y	Decreased	1	8.9	0.16	B	0	S
	5vj2	A	A	23	R	Decreased	0.99	20.2	0.17	B	0	S	19	0	1	0
	5vj2	A	A	23	N	Decreased	0.99	20.2	0.17	B	0	S
	5vj2	A	A	23	D	Decreased	1	20.2	0.17	B	0	S
	5vj2	A	A	23	C	Decreased	0.99	20.2	0.17	B	0	S
	5vj2	A	A	23	E	Decreased	0.98	20.2	0.17	B	0	S
	5vj2	A	A	23	Q	Decreased	1	20.2	0.17	B	0	S
	5vj2	A	A	23	G	Decreased	1	20.2	0.17	B	0	S
	5vj2	A	A	23	H	Decreased	1	20.2	0.17	B	0	S
	5vj2	A	A	23	I	Decreased	0.89	20.2	0.17	B	0	S
	5vj2	A	A	23	L	Decreased	0.88	20.2	0.17	B	0	S
	5vj2	A	A	23	K	Decreased	1	20.2	0.17	B	0	S
	5vj2	A	A	23	M	Decreased	0.99	20.2	0.17	B	0	S
	5vj2	A	A	23	F	Decreased	1	20.2	0.17	B	0	S
	5vj2	A	A	23	P	Decreased	0.93	20.2	0.17	B	0	S
	5vj2	A	A	23	S	Decreased	1	20.2	0.17	B	0	S
	5vj2	A	A	23	T	Decreased	0.99	20.2	0.17	B	0	S
	5vj2	A	A	23	W	Decreased	0.99	20.2	0.17	B	0	S
	5vj2	A	A	23	Y	Decreased	0.92	20.2	0.17	B	0	S
	5vj2	A	A	23	V	Decreased	0.97	20.2	0.17	B	0	S
	5vj2	A	L	24	A	Decreased	0.98	8.4	0.15	B	0	S	19	0	1	0
	5vj2	A	L	24	R	Decreased	0.91	8.4	0.15	B	0	S
	5vj2	A	L	24	N	Decreased	0.98	8.4	0.15	B	0	S
	5vj2	A	L	24	D	Decreased	0.85	8.4	0.15	B	0	S
	5vj2	A	L	24	C	Decreased	1	8.4	0.15	B	0	S
	5vj2	A	L	24	E	Decreased	0.66	8.4	0.15	B	0	S
	5vj2	A	L	24	Q	Decreased	0.96	8.4	0.15	B	0	S
	5vj2	A	L	24	G	Decreased	1	8.4	0.15	B	0	S
	5vj2	A	L	24	H	Decreased	0.97	8.4	0.15	B	0	S
	5vj2	A	L	24	I	Decreased	1	8.4	0.15	B	0	S
	5vj2	A	L	24	K	Decreased	0.99	8.4	0.15	B	0	S
	5vj2	A	L	24	M	Decreased	0.66	8.4	0.15	B	0	S
	5vj2	A	L	24	F	Decreased	1	8.4	0.15	B	0	S
	5vj2	A	L	24	P	Decreased	0.96	8.4	0.15	B	0	S
	5vj2	A	L	24	S	Decreased	0.95	8.4	0.15	B	0	S
	5vj2	A	L	24	T	Decreased	0.91	8.4	0.15	B	0	S
	5vj2	A	L	24	W	Decreased	1	8.4	0.15	B	0	S
	5vj2	A	L	24	Y	Decreased	0.99	8.4	0.15	B	0	S
	5vj2	A	L	24	V	Decreased	0.99	8.4	0.15	B	0	S
	5vj2	A	L	25	A	Decreased	1	26.8	0.15	B	0	S	19	0	1	0
	5vj2	A	L	25	R	Decreased	1	26.8	0.15	B	0	S
	5vj2	A	L	25	N	Decreased	1	26.8	0.15	B	0	S
	5vj2	A	L	25	D	Decreased	1	26.8	0.15	B	0	S
	5vj2	A	L	25	C	Decreased	1	26.8	0.15	B	0	S
	5vj2	A	L	25	E	Decreased	1	26.8	0.15	B	0	S
	5vj2	A	L	25	Q	Decreased	1	26.8	0.15	B	0	S
	5vj2	A	L	25	G	Decreased	1	26.8	0.15	B	0	S
	5vj2	A	L	25	H	Decreased	1	26.8	0.15	B	0	S
	5vj2	A	L	25	I	Decreased	1	26.8	0.15	B	0	S
	5vj2	A	L	25	K	Decreased	1	26.8	0.15	B	0	S
	5vj2	A	L	25	M	Decreased	1	26.8	0.15	B	0	S
	5vj2	A	L	25	F	Decreased	1	26.8	0.15	B	0	S
	5vj2	A	L	25	P	Decreased	1	26.8	0.15	B	0	S
	5vj2	A	L	25	S	Decreased	1	26.8	0.15	B	0	S
	5vj2	A	L	25	T	Decreased	1	26.8	0.15	B	0	S
	5vj2	A	L	25	W	Decreased	1	26.8	0.15	B	0	S
	5vj2	A	L	25	Y	Decreased	1	26.8	0.15	B	0	S
	5vj2	A	L	25	V	Decreased	1	26.8	0.15	B	0	S
	5vj2	A	K	26	A	Decreased	1	14.7	0.14	B	0	S	17	2	0.894737	0.105263
	5vj2	A	K	26	R	Decreased	0.95	14.7	0.14	B	0	S
	5vj2	A	K	26	N	Decreased	0.57	14.7	0.14	B	0	S
	5vj2	A	K	26	D	Decreased	1	14.7	0.14	B	0	S
	5vj2	A	K	26	C	Decreased	0.88	14.7	0.14	B	0	S
	5vj2	A	K	26	E	Decreased	1	14.7	0.14	B	0	S
	5vj2	A	K	26	Q	Decreased	1	14.7	0.14	B	0	S
	5vj2	A	K	26	G	Decreased	1	14.7	0.14	B	0	S
	5vj2	A	K	26	H	Decreased	1	14.7	0.14	B	0	S
	5vj2	A	K	26	I	Decreased	0.57	14.7	0.14	B	0	S
	5vj2	A	K	26	L	Decreased	0.93	14.7	0.14	B	0	S
	5vj2	A	K	26	M	Increased	0.9	14.7	0.14	B	0	S
	5vj2	A	K	26	F	Decreased	0.57	14.7	0.14	B	0	S
	5vj2	A	K	26	P	Decreased	0.99	14.7	0.14	B	0	S
	5vj2	A	K	26	S	Decreased	0.99	14.7	0.14	B	0	S
	5vj2	A	K	26	T	Increased	0.76	14.7	0.14	B	0	S
	5vj2	A	K	26	W	Decreased	0.98	14.7	0.14	B	0	S
	5vj2	A	K	26	Y	Decreased	0.59	14.7	0.14	B	0	S
	5vj2	A	K	26	V	Decreased	0.84	14.7	0.14	B	0	S
	5vj2	A	I	27	A	Decreased	1	23	0.15	B	0	S	19	0	1	0
	5vj2	A	I	27	R	Decreased	1	23	0.15	B	0	S
	5vj2	A	I	27	N	Decreased	1	23	0.15	B	0	S
	5vj2	A	I	27	D	Decreased	1	23	0.15	B	0	S
	5vj2	A	I	27	C	Decreased	1	23	0.15	B	0	S
	5vj2	A	I	27	E	Decreased	0.63	23	0.15	B	0	S
	5vj2	A	I	27	Q	Decreased	1	23	0.15	B	0	S
	5vj2	A	I	27	G	Decreased	1	23	0.15	B	0	S
	5vj2	A	I	27	H	Decreased	1	23	0.15	B	0	S
	5vj2	A	I	27	L	Decreased	0.63	23	0.15	B	0	S
	5vj2	A	I	27	K	Decreased	1	23	0.15	B	0	S
	5vj2	A	I	27	M	Decreased	1	23	0.15	B	0	S
	5vj2	A	I	27	F	Decreased	1	23	0.15	B	0	S
	5vj2	A	I	27	P	Decreased	0.99	23	0.15	B	0	S
	5vj2	A	I	27	S	Decreased	1	23	0.15	B	0	S
	5vj2	A	I	27	T	Decreased	1	23	0.15	B	0	S
	5vj2	A	I	27	W	Decreased	1	23	0.15	B	0	S
	5vj2	A	I	27	Y	Decreased	1	23	0.15	B	0	S
	5vj2	A	I	27	V	Decreased	1	23	0.15	B	0	S
	5vj2	A	T	28	A	Decreased	1	17.9	0.14	B	0	S	19	0	1	0
	5vj2	A	T	28	R	Decreased	1	17.9	0.14	B	0	S
	5vj2	A	T	28	N	Decreased	1	17.9	0.14	B	0	S
	5vj2	A	T	28	D	Decreased	1	17.9	0.14	B	0	S
	5vj2	A	T	28	C	Decreased	1	17.9	0.14	B	0	S
	5vj2	A	T	28	E	Decreased	1	17.9	0.14	B	0	S
	5vj2	A	T	28	Q	Decreased	1	17.9	0.14	B	0	S
	5vj2	A	T	28	G	Decreased	1	17.9	0.14	B	0	S
	5vj2	A	T	28	H	Decreased	1	17.9	0.14	B	0	S
	5vj2	A	T	28	I	Decreased	0.82	17.9	0.14	B	0	S
	5vj2	A	T	28	L	Decreased	0.8	17.9	0.14	B	0	S
	5vj2	A	T	28	K	Decreased	1	17.9	0.14	B	0	S
	5vj2	A	T	28	M	Decreased	0.99	17.9	0.14	B	0	S
	5vj2	A	T	28	F	Decreased	1	17.9	0.14	B	0	S
	5vj2	A	T	28	P	Decreased	1	17.9	0.14	B	0	S
	5vj2	A	T	28	S	Decreased	1	17.9	0.14	B	0	S
	5vj2	A	T	28	W	Decreased	1	17.9	0.14	B	0	S
	5vj2	A	T	28	Y	Decreased	1	17.9	0.14	B	0	S
	5vj2	A	T	28	V	Decreased	1	17.9	0.14	B	0	S
	5vj2	A	C	29	A	Decreased	0.99	18.2	0.12	B	0	S	13	6	0.684211	0.315789
	5vj2	A	C	29	R	Increased	0.66	18.2	0.12	B	0	S
	5vj2	A	C	29	N	Decreased	0.96	18.2	0.12	B	0	S
	5vj2	A	C	29	D	Increased	0.88	18.2	0.12	B	0	S
	5vj2	A	C	29	E	Decreased	0.96	18.2	0.12	B	0	S
	5vj2	A	C	29	Q	Decreased	0.9	18.2	0.12	B	0	S
	5vj2	A	C	29	G	Decreased	0.96	18.2	0.12	B	0	S
	5vj2	A	C	29	H	Decreased	0.96	18.2	0.12	B	0	S
	5vj2	A	C	29	I	Increased	0.53	18.2	0.12	B	0	S
	5vj2	A	C	29	L	Increased	0.55	18.2	0.12	B	0	S
	5vj2	A	C	29	K	Decreased	0.9	18.2	0.12	B	0	S
	5vj2	A	C	29	M	Decreased	0.97	18.2	0.12	B	0	S
	5vj2	A	C	29	F	Decreased	0.99	18.2	0.12	B	0	S
	5vj2	A	C	29	P	Increased	0.95	18.2	0.12	B	0	S
	5vj2	A	C	29	S	Decreased	0.68	18.2	0.12	B	0	S
	5vj2	A	C	29	T	Increased	0.66	18.2	0.12	B	0	S
	5vj2	A	C	29	W	Decreased	0.88	18.2	0.12	B	0	S
	5vj2	A	C	29	Y	Decreased	0.67	18.2	0.12	B	0	S
	5vj2	A	C	29	V	Decreased	1	18.2	0.12	B	0	S
	5vj2	A	Y	30	A	Decreased	1	11.2	0.13	U	2	S	19	0	1	0
	5vj2	A	Y	30	R	Decreased	0.61	11.2	0.13	U	2	S
	5vj2	A	Y	30	N	Decreased	0.99	11.2	0.13	U	2	S
	5vj2	A	Y	30	D	Decreased	0.95	11.2	0.13	U	2	S
	5vj2	A	Y	30	C	Decreased	0.9	11.2	0.13	U	2	S
	5vj2	A	Y	30	E	Decreased	0.99	11.2	0.13	U	2	S
	5vj2	A	Y	30	Q	Decreased	0.96	11.2	0.13	U	2	S
	5vj2	A	Y	30	G	Decreased	1	11.2	0.13	U	2	S
	5vj2	A	Y	30	H	Decreased	1	11.2	0.13	U	2	S
	5vj2	A	Y	30	I	Decreased	1	11.2	0.13	U	2	S
	5vj2	A	Y	30	L	Decreased	1	11.2	0.13	U	2	S
	5vj2	A	Y	30	K	Decreased	0.86	11.2	0.13	U	2	S
	5vj2	A	Y	30	M	Decreased	0.86	11.2	0.13	U	2	S
	5vj2	A	Y	30	F	Decreased	1	11.2	0.13	U	2	S
	5vj2	A	Y	30	P	Decreased	0.99	11.2	0.13	U	2	S
	5vj2	A	Y	30	S	Decreased	1	11.2	0.13	U	2	S
	5vj2	A	Y	30	T	Decreased	1	11.2	0.13	U	2	S
	5vj2	A	Y	30	W	Decreased	1	11.2	0.13	U	2	S
	5vj2	A	Y	30	V	Decreased	1	11.2	0.13	U	2	S
	5vj2	A	T	31	A	Decreased	0.99	11.5	0.12	U	3	C	16	3	0.842105	0.157895
	5vj2	A	T	31	R	Decreased	0.58	11.5	0.12	U	3	C
	5vj2	A	T	31	N	Decreased	0.86	11.5	0.12	U	3	C
	5vj2	A	T	31	D	Increased	0.73	11.5	0.12	U	3	C
	5vj2	A	T	31	C	Decreased	1	11.5	0.12	U	3	C
	5vj2	A	T	31	E	Decreased	0.99	11.5	0.12	U	3	C
	5vj2	A	T	31	Q	Decreased	0.86	11.5	0.12	U	3	C
	5vj2	A	T	31	G	Increased	0.72	11.5	0.12	U	3	C
	5vj2	A	T	31	H	Decreased	1	11.5	0.12	U	3	C
	5vj2	A	T	31	I	Decreased	0.98	11.5	0.12	U	3	C
	5vj2	A	T	31	L	Decreased	0.8	11.5	0.12	U	3	C
	5vj2	A	T	31	K	Decreased	0.6	11.5	0.12	U	3	C
	5vj2	A	T	31	M	Decreased	1	11.5	0.12	U	3	C
	5vj2	A	T	31	F	Decreased	0.98	11.5	0.12	U	3	C
	5vj2	A	T	31	P	Increased	0.88	11.5	0.12	U	3	C
	5vj2	A	T	31	S	Decreased	0.58	11.5	0.12	U	3	C
	5vj2	A	T	31	W	Decreased	0.92	11.5	0.12	U	3	C
	5vj2	A	T	31	Y	Decreased	0.81	11.5	0.12	U	3	C
	5vj2	A	T	31	V	Decreased	0.85	11.5	0.12	U	3	C
	5vj2	A	D	32	A	Increased	0.99	8.1	0.15	S	7	C	5	14	0.263158	0.736842
	5vj2	A	D	32	R	Increased	0.9	8.1	0.15	S	7	C
	5vj2	A	D	32	N	Increased	0.89	8.1	0.15	S	7	C
	5vj2	A	D	32	C	Increased	0.99	8.1	0.15	S	7	C
	5vj2	A	D	32	E	Increased	0.99	8.1	0.15	S	7	C
	5vj2	A	D	32	Q	Increased	0.89	8.1	0.15	S	7	C
	5vj2	A	D	32	G	Decreased	0.59	8.1	0.15	S	7	C
	5vj2	A	D	32	H	Decreased	0.57	8.1	0.15	S	7	C
	5vj2	A	D	32	I	Increased	0.88	8.1	0.15	S	7	C
	5vj2	A	D	32	L	Increased	0.9	8.1	0.15	S	7	C
	5vj2	A	D	32	K	Increased	0.66	8.1	0.15	S	7	C
	5vj2	A	D	32	M	Decreased	0.57	8.1	0.15	S	7	C
	5vj2	A	D	32	F	Increased	0.66	8.1	0.15	S	7	C
	5vj2	A	D	32	P	Decreased	0.59	8.1	0.15	S	7	C
	5vj2	A	D	32	S	Increased	0.9	8.1	0.15	S	7	C
	5vj2	A	D	32	T	Decreased	0.57	8.1	0.15	S	7	C
	5vj2	A	D	32	W	Increased	0.66	8.1	0.15	S	7	C
	5vj2	A	D	32	Y	Increased	0.88	8.1	0.15	S	7	C
	5vj2	A	D	32	V	Increased	0.99	8.1	0.15	S	7	C
	5vj2	A	K	33	A	Decreased	0.51	13.9	0.13	U	2	H	11	8	0.578947	0.421053
	5vj2	A	K	33	R	Increased	0.74	13.9	0.13	U	2	H
	5vj2	A	K	33	N	Increased	0.99	13.9	0.13	U	2	H
	5vj2	A	K	33	D	Increased	0.92	13.9	0.13	U	2	H
	5vj2	A	K	33	C	Increased	0.71	13.9	0.13	U	2	H
	5vj2	A	K	33	E	Increased	0.97	13.9	0.13	U	2	H
	5vj2	A	K	33	Q	Decreased	0.61	13.9	0.13	U	2	H
	5vj2	A	K	33	G	Decreased	0.51	13.9	0.13	U	2	H
	5vj2	A	K	33	H	Decreased	0.94	13.9	0.13	U	2	H
	5vj2	A	K	33	I	Increased	0.73	13.9	0.13	U	2	H
	5vj2	A	K	33	L	Decreased	0.8	13.9	0.13	U	2	H
	5vj2	A	K	33	M	Increased	0.74	13.9	0.13	U	2	H
	5vj2	A	K	33	F	Decreased	0.61	13.9	0.13	U	2	H
	5vj2	A	K	33	P	Decreased	0.82	13.9	0.13	U	2	H
	5vj2	A	K	33	S	Decreased	0.8	13.9	0.13	U	2	H
	5vj2	A	K	33	T	Decreased	0.8	13.9	0.13	U	2	H
	5vj2	A	K	33	W	Decreased	0.8	13.9	0.13	U	2	H
	5vj2	A	K	33	Y	Increased	0.88	13.9	0.13	U	2	H
	5vj2	A	K	33	V	Decreased	0.94	13.9	0.13	U	2	H
	5vj2	A	L	34	A	Decreased	1	17.8	0.14	B	0	H	19	0	1	0
	5vj2	A	L	34	R	Decreased	1	17.8	0.14	B	0	H
	5vj2	A	L	34	N	Decreased	1	17.8	0.14	B	0	H
	5vj2	A	L	34	D	Decreased	1	17.8	0.14	B	0	H
	5vj2	A	L	34	C	Decreased	0.97	17.8	0.14	B	0	H
	5vj2	A	L	34	E	Decreased	0.67	17.8	0.14	B	0	H
	5vj2	A	L	34	Q	Decreased	1	17.8	0.14	B	0	H
	5vj2	A	L	34	G	Decreased	1	17.8	0.14	B	0	H
	5vj2	A	L	34	H	Decreased	1	17.8	0.14	B	0	H
	5vj2	A	L	34	I	Decreased	0.96	17.8	0.14	B	0	H
	5vj2	A	L	34	K	Decreased	1	17.8	0.14	B	0	H
	5vj2	A	L	34	M	Decreased	0.96	17.8	0.14	B	0	H
	5vj2	A	L	34	F	Decreased	1	17.8	0.14	B	0	H
	5vj2	A	L	34	P	Decreased	1	17.8	0.14	B	0	H
	5vj2	A	L	34	S	Decreased	1	17.8	0.14	B	0	H
	5vj2	A	L	34	T	Decreased	1	17.8	0.14	B	0	H
	5vj2	A	L	34	W	Decreased	1	17.8	0.14	B	0	H
	5vj2	A	L	34	Y	Decreased	1	17.8	0.14	B	0	H
	5vj2	A	L	34	V	Decreased	0.99	17.8	0.14	B	0	H
	5vj2	A	I	35	A	Decreased	1	11.3	0.15	S	5	H	19	0	1	0
	5vj2	A	I	35	R	Decreased	0.99	11.3	0.15	S	5	H
	5vj2	A	I	35	N	Decreased	1	11.3	0.15	S	5	H
	5vj2	A	I	35	D	Decreased	0.99	11.3	0.15	S	5	H
	5vj2	A	I	35	C	Decreased	1	11.3	0.15	S	5	H
	5vj2	A	I	35	E	Decreased	0.95	11.3	0.15	S	5	H
	5vj2	A	I	35	Q	Decreased	1	11.3	0.15	S	5	H
	5vj2	A	I	35	G	Decreased	1	11.3	0.15	S	5	H
	5vj2	A	I	35	H	Decreased	1	11.3	0.15	S	5	H
	5vj2	A	I	35	L	Decreased	1	11.3	0.15	S	5	H
	5vj2	A	I	35	K	Decreased	1	11.3	0.15	S	5	H
	5vj2	A	I	35	M	Decreased	0.99	11.3	0.15	S	5	H
	5vj2	A	I	35	F	Decreased	0.99	11.3	0.15	S	5	H
	5vj2	A	I	35	P	Decreased	1	11.3	0.15	S	5	H
	5vj2	A	I	35	S	Decreased	1	11.3	0.15	S	5	H
	5vj2	A	I	35	T	Decreased	1	11.3	0.15	S	5	H
	5vj2	A	I	35	W	Decreased	1	11.3	0.15	S	5	H
	5vj2	A	I	35	Y	Decreased	1	11.3	0.15	S	5	H
	5vj2	A	I	35	V	Decreased	0.99	11.3	0.15	S	5	H
	5vj2	A	H	36	A	Decreased	0.99	13.4	0.11	B	0	H	19	0	1	0
	5vj2	A	H	36	R	Decreased	0.97	13.4	0.11	B	0	H
	5vj2	A	H	36	N	Decreased	0.94	13.4	0.11	B	0	H
	5vj2	A	H	36	D	Decreased	0.99	13.4	0.11	B	0	H
	5vj2	A	H	36	C	Decreased	1	13.4	0.11	B	0	H
	5vj2	A	H	36	E	Decreased	0.93	13.4	0.11	B	0	H
	5vj2	A	H	36	Q	Decreased	0.99	13.4	0.11	B	0	H
	5vj2	A	H	36	G	Decreased	1	13.4	0.11	B	0	H
	5vj2	A	H	36	I	Decreased	0.85	13.4	0.11	B	0	H
	5vj2	A	H	36	L	Decreased	0.83	13.4	0.11	B	0	H
	5vj2	A	H	36	K	Decreased	0.99	13.4	0.11	B	0	H
	5vj2	A	H	36	M	Decreased	0.99	13.4	0.11	B	0	H
	5vj2	A	H	36	F	Decreased	0.98	13.4	0.11	B	0	H
	5vj2	A	H	36	P	Decreased	0.99	13.4	0.11	B	0	H
	5vj2	A	H	36	S	Decreased	0.99	13.4	0.11	B	0	H
	5vj2	A	H	36	T	Decreased	1	13.4	0.11	B	0	H
	5vj2	A	H	36	W	Decreased	1	13.4	0.11	B	0	H
	5vj2	A	H	36	Y	Decreased	1	13.4	0.11	B	0	H
	5vj2	A	H	36	V	Decreased	0.82	13.4	0.11	B	0	H
	5vj2	A	L	37	A	Decreased	1	27.7	0.12	B	0	H	19	0	1	0
	5vj2	A	L	37	R	Decreased	0.99	27.7	0.12	B	0	H
	5vj2	A	L	37	N	Decreased	1	27.7	0.12	B	0	H
	5vj2	A	L	37	D	Decreased	1	27.7	0.12	B	0	H
	5vj2	A	L	37	C	Decreased	1	27.7	0.12	B	0	H
	5vj2	A	L	37	E	Decreased	0.98	27.7	0.12	B	0	H
	5vj2	A	L	37	Q	Decreased	0.94	27.7	0.12	B	0	H
	5vj2	A	L	37	G	Decreased	1	27.7	0.12	B	0	H
	5vj2	A	L	37	H	Decreased	1	27.7	0.12	B	0	H
	5vj2	A	L	37	I	Decreased	1	27.7	0.12	B	0	H
	5vj2	A	L	37	K	Decreased	1	27.7	0.12	B	0	H
	5vj2	A	L	37	M	Decreased	1	27.7	0.12	B	0	H
	5vj2	A	L	37	F	Decreased	1	27.7	0.12	B	0	H
	5vj2	A	L	37	P	Decreased	1	27.7	0.12	B	0	H
	5vj2	A	L	37	S	Decreased	1	27.7	0.12	B	0	H
	5vj2	A	L	37	T	Decreased	1	27.7	0.12	B	0	H
	5vj2	A	L	37	W	Decreased	1	27.7	0.12	B	0	H
	5vj2	A	L	37	Y	Decreased	1	27.7	0.12	B	0	H
	5vj2	A	L	37	V	Decreased	1	27.7	0.12	B	0	H
	5vj2	A	T	38	A	Decreased	1	19.4	0.15	B	0	H	19	0	1	0
	5vj2	A	T	38	R	Decreased	1	19.4	0.15	B	0	H
	5vj2	A	T	38	N	Decreased	1	19.4	0.15	B	0	H
	5vj2	A	T	38	D	Decreased	1	19.4	0.15	B	0	H
	5vj2	A	T	38	C	Decreased	1	19.4	0.15	B	0	H
	5vj2	A	T	38	E	Decreased	0.99	19.4	0.15	B	0	H
	5vj2	A	T	38	Q	Decreased	1	19.4	0.15	B	0	H
	5vj2	A	T	38	G	Decreased	1	19.4	0.15	B	0	H
	5vj2	A	T	38	H	Decreased	1	19.4	0.15	B	0	H
	5vj2	A	T	38	I	Decreased	1	19.4	0.15	B	0	H
	5vj2	A	T	38	L	Decreased	0.97	19.4	0.15	B	0	H
	5vj2	A	T	38	K	Decreased	1	19.4	0.15	B	0	H
	5vj2	A	T	38	M	Decreased	1	19.4	0.15	B	0	H
	5vj2	A	T	38	F	Decreased	0.99	19.4	0.15	B	0	H
	5vj2	A	T	38	P	Decreased	0.78	19.4	0.15	B	0	H
	5vj2	A	T	38	S	Decreased	1	19.4	0.15	B	0	H
	5vj2	A	T	38	W	Decreased	1	19.4	0.15	B	0	H
	5vj2	A	T	38	Y	Decreased	1	19.4	0.15	B	0	H
	5vj2	A	T	38	V	Decreased	1	19.4	0.15	B	0	H
	5vj2	A	N	39	A	Increased	0.57	10.8	0.12	U	1	H	1	18	0.0526316	0.947368
	5vj2	A	N	39	R	Increased	0.96	10.8	0.12	U	1	H
	5vj2	A	N	39	D	Increased	0.96	10.8	0.12	U	1	H
	5vj2	A	N	39	C	Increased	0.83	10.8	0.12	U	1	H
	5vj2	A	N	39	E	Increased	0.91	10.8	0.12	U	1	H
	5vj2	A	N	39	Q	Increased	0.96	10.8	0.12	U	1	H
	5vj2	A	N	39	G	Decreased	0.7	10.8	0.12	U	1	H
	5vj2	A	N	39	H	Increased	0.84	10.8	0.12	U	1	H
	5vj2	A	N	39	I	Increased	0.99	10.8	0.12	U	1	H
	5vj2	A	N	39	L	Increased	1	10.8	0.12	U	1	H
	5vj2	A	N	39	K	Increased	1	10.8	0.12	U	1	H
	5vj2	A	N	39	M	Increased	1	10.8	0.12	U	1	H
	5vj2	A	N	39	F	Increased	0.99	10.8	0.12	U	1	H
	5vj2	A	N	39	P	Increased	0.84	10.8	0.12	U	1	H
	5vj2	A	N	39	S	Increased	0.91	10.8	0.12	U	1	H
	5vj2	A	N	39	T	Increased	0.96	10.8	0.12	U	1	H
	5vj2	A	N	39	W	Increased	0.84	10.8	0.12	U	1	H
	5vj2	A	N	39	Y	Increased	0.98	10.8	0.12	U	1	H
	5vj2	A	N	39	V	Increased	0.96	10.8	0.12	U	1	H
	5vj2	A	A	40	R	Decreased	1	17.3	0.09	B	0	H	17	2	0.894737	0.105263
	5vj2	A	A	40	N	Decreased	1	17.3	0.09	B	0	H
	5vj2	A	A	40	D	Decreased	0.99	17.3	0.09	B	0	H
	5vj2	A	A	40	C	Decreased	0.94	17.3	0.09	B	0	H
	5vj2	A	A	40	E	Decreased	0.99	17.3	0.09	B	0	H
	5vj2	A	A	40	Q	Decreased	0.95	17.3	0.09	B	0	H
	5vj2	A	A	40	G	Decreased	1	17.3	0.09	B	0	H
	5vj2	A	A	40	H	Decreased	1	17.3	0.09	B	0	H
	5vj2	A	A	40	I	Increased	0.98	17.3	0.09	B	0	H
	5vj2	A	A	40	L	Increased	0.98	17.3	0.09	B	0	H
	5vj2	A	A	40	K	Decreased	1	17.3	0.09	B	0	H
	5vj2	A	A	40	M	Decreased	0.96	17.3	0.09	B	0	H
	5vj2	A	A	40	F	Decreased	1	17.3	0.09	B	0	H
	5vj2	A	A	40	P	Decreased	1	17.3	0.09	B	0	H
	5vj2	A	A	40	S	Decreased	1	17.3	0.09	B	0	H
	5vj2	A	A	40	T	Decreased	1	17.3	0.09	B	0	H
	5vj2	A	A	40	W	Decreased	0.97	17.3	0.09	B	0	H
	5vj2	A	A	40	Y	Decreased	0.97	17.3	0.09	B	0	H
	5vj2	A	A	40	V	Decreased	0.99	17.3	0.09	B	0	H
	5vj2	A	L	41	A	Decreased	1	27.2	0.13	B	0	H	19	0	1	0
	5vj2	A	L	41	R	Decreased	1	27.2	0.13	B	0	H
	5vj2	A	L	41	N	Decreased	1	27.2	0.13	B	0	H
	5vj2	A	L	41	D	Decreased	0.99	27.2	0.13	B	0	H
	5vj2	A	L	41	C	Decreased	1	27.2	0.13	B	0	H
	5vj2	A	L	41	E	Decreased	0.98	27.2	0.13	B	0	H
	5vj2	A	L	41	Q	Decreased	1	27.2	0.13	B	0	H
	5vj2	A	L	41	G	Decreased	1	27.2	0.13	B	0	H
	5vj2	A	L	41	H	Decreased	1	27.2	0.13	B	0	H
	5vj2	A	L	41	I	Decreased	0.98	27.2	0.13	B	0	H
	5vj2	A	L	41	K	Decreased	1	27.2	0.13	B	0	H
	5vj2	A	L	41	M	Decreased	0.98	27.2	0.13	B	0	H
	5vj2	A	L	41	F	Decreased	1	27.2	0.13	B	0	H
	5vj2	A	L	41	P	Decreased	0.92	27.2	0.13	B	0	H
	5vj2	A	L	41	S	Decreased	1	27.2	0.13	B	0	H
	5vj2	A	L	41	T	Decreased	1	27.2	0.13	B	0	H
	5vj2	A	L	41	W	Decreased	1	27.2	0.13	B	0	H
	5vj2	A	L	41	Y	Decreased	1	27.2	0.13	B	0	H
	5vj2	A	L	41	V	Decreased	1	27.2	0.13	B	0	H
	5vj2	A	A	42	R	Decreased	1	15.8	0.19	U	3	H	19	0	1	0
	5vj2	A	A	42	N	Decreased	1	15.8	0.19	U	3	H
	5vj2	A	A	42	D	Decreased	1	15.8	0.19	U	3	H
	5vj2	A	A	42	C	Decreased	1	15.8	0.19	U	3	H
	5vj2	A	A	42	E	Decreased	0.67	15.8	0.19	U	3	H
	5vj2	A	A	42	Q	Decreased	0.96	15.8	0.19	U	3	H
	5vj2	A	A	42	G	Decreased	1	15.8	0.19	U	3	H
	5vj2	A	A	42	H	Decreased	1	15.8	0.19	U	3	H
	5vj2	A	A	42	I	Decreased	0.94	15.8	0.19	U	3	H
	5vj2	A	A	42	L	Decreased	0.99	15.8	0.19	U	3	H
	5vj2	A	A	42	K	Decreased	1	15.8	0.19	U	3	H
	5vj2	A	A	42	M	Decreased	1	15.8	0.19	U	3	H
	5vj2	A	A	42	F	Decreased	1	15.8	0.19	U	3	H
	5vj2	A	A	42	P	Decreased	1	15.8	0.19	U	3	H
	5vj2	A	A	42	S	Decreased	1	15.8	0.19	U	3	H
	5vj2	A	A	42	T	Decreased	1	15.8	0.19	U	3	H
	5vj2	A	A	42	W	Decreased	1	15.8	0.19	U	3	H
	5vj2	A	A	42	Y	Decreased	0.98	15.8	0.19	U	3	H
	5vj2	A	A	42	V	Decreased	1	15.8	0.19	U	3	H
	5vj2	A	K	43	A	Increased	0.78	17.1	0.15	B	0	H	9	10	0.473684	0.526316
	5vj2	A	K	43	R	Increased	0.84	17.1	0.15	B	0	H
	5vj2	A	K	43	N	Decreased	0.96	17.1	0.15	B	0	H
	5vj2	A	K	43	D	Decreased	0.96	17.1	0.15	B	0	H
	5vj2	A	K	43	C	Decreased	0.9	17.1	0.15	B	0	H
	5vj2	A	K	43	E	Increased	0.95	17.1	0.15	B	0	H
	5vj2	A	K	43	Q	Decreased	0.96	17.1	0.15	B	0	H
	5vj2	A	K	43	G	Decreased	0.87	17.1	0.15	B	0	H
	5vj2	A	K	43	H	Decreased	1	17.1	0.15	B	0	H
	5vj2	A	K	43	I	Increased	1	17.1	0.15	B	0	H
	5vj2	A	K	43	L	Increased	0.98	17.1	0.15	B	0	H
	5vj2	A	K	43	M	Increased	0.94	17.1	0.15	B	0	H
	5vj2	A	K	43	F	Increased	0.56	17.1	0.15	B	0	H
	5vj2	A	K	43	P	Increased	0.63	17.1	0.15	B	0	H
	5vj2	A	K	43	S	Decreased	1	17.1	0.15	B	0	H
	5vj2	A	K	43	T	Decreased	0.9	17.1	0.15	B	0	H
	5vj2	A	K	43	W	Decreased	0.77	17.1	0.15	B	0	H
	5vj2	A	K	43	Y	Increased	0.54	17.1	0.15	B	0	H
	5vj2	A	K	43	V	Increased	1	17.1	0.15	B	0	H
	5vj2	A	A	44	R	Decreased	1	16.6	0.16	B	0	S	16	3	0.842105	0.157895
	5vj2	A	A	44	N	Decreased	1	16.6	0.16	B	0	S
	5vj2	A	A	44	D	Decreased	1	16.6	0.16	B	0	S
	5vj2	A	A	44	C	Decreased	1	16.6	0.16	B	0	S
	5vj2	A	A	44	E	Decreased	0.52	16.6	0.16	B	0	S
	5vj2	A	A	44	Q	Decreased	1	16.6	0.16	B	0	S
	5vj2	A	A	44	G	Decreased	1	16.6	0.16	B	0	S
	5vj2	A	A	44	H	Decreased	1	16.6	0.16	B	0	S
	5vj2	A	A	44	I	Increased	0.98	16.6	0.16	B	0	S
	5vj2	A	A	44	L	Decreased	0.72	16.6	0.16	B	0	S
	5vj2	A	A	44	K	Decreased	1	16.6	0.16	B	0	S
	5vj2	A	A	44	M	Increased	0.98	16.6	0.16	B	0	S
	5vj2	A	A	44	F	Decreased	0.98	16.6	0.16	B	0	S
	5vj2	A	A	44	P	Increased	0.68	16.6	0.16	B	0	S
	5vj2	A	A	44	S	Decreased	1	16.6	0.16	B	0	S
	5vj2	A	A	44	T	Decreased	1	16.6	0.16	B	0	S
	5vj2	A	A	44	W	Decreased	0.99	16.6	0.16	B	0	S
	5vj2	A	A	44	Y	Decreased	0.92	16.6	0.16	B	0	S
	5vj2	A	A	44	V	Decreased	0.91	16.6	0.16	B	0	S
	5vj2	A	V	45	A	Decreased	1	19.1	0.17	B	0	S	18	1	0.947368	0.0526316
	5vj2	A	V	45	R	Decreased	1	19.1	0.17	B	0	S
	5vj2	A	V	45	N	Decreased	1	19.1	0.17	B	0	S
	5vj2	A	V	45	D	Decreased	0.8	19.1	0.17	B	0	S
	5vj2	A	V	45	C	Decreased	0.98	19.1	0.17	B	0	S
	5vj2	A	V	45	E	Decreased	1	19.1	0.17	B	0	S
	5vj2	A	V	45	Q	Decreased	0.99	19.1	0.17	B	0	S
	5vj2	A	V	45	G	Decreased	1	19.1	0.17	B	0	S
	5vj2	A	V	45	H	Decreased	1	19.1	0.17	B	0	S
	5vj2	A	V	45	I	Decreased	0.94	19.1	0.17	B	0	S
	5vj2	A	V	45	L	Increased	0.97	19.1	0.17	B	0	S
	5vj2	A	V	45	K	Decreased	1	19.1	0.17	B	0	S
	5vj2	A	V	45	M	Decreased	0.74	19.1	0.17	B	0	S
	5vj2	A	V	45	F	Decreased	1	19.1	0.17	B	0	S
	5vj2	A	V	45	P	Decreased	0.97	19.1	0.17	B	0	S
	5vj2	A	V	45	S	Decreased	0.83	19.1	0.17	B	0	S
	5vj2	A	V	45	T	Decreased	1	19.1	0.17	B	0	S
	5vj2	A	V	45	W	Decreased	1	19.1	0.17	B	0	S
	5vj2	A	V	45	Y	Decreased	1	19.1	0.17	B	0	S
	5vj2	A	I	46	A	Decreased	1	24	0.14	B	0	S	19	0	1	0
	5vj2	A	I	46	R	Decreased	0.99	24	0.14	B	0	S
	5vj2	A	I	46	N	Decreased	0.99	24	0.14	B	0	S
	5vj2	A	I	46	D	Decreased	0.94	24	0.14	B	0	S
	5vj2	A	I	46	C	Decreased	0.96	24	0.14	B	0	S
	5vj2	A	I	46	E	Decreased	1	24	0.14	B	0	S
	5vj2	A	I	46	Q	Decreased	1	24	0.14	B	0	S
	5vj2	A	I	46	G	Decreased	1	24	0.14	B	0	S
	5vj2	A	I	46	H	Decreased	1	24	0.14	B	0	S
	5vj2	A	I	46	L	Decreased	0.86	24	0.14	B	0	S
	5vj2	A	I	46	K	Decreased	1	24	0.14	B	0	S
	5vj2	A	I	46	M	Decreased	1	24	0.14	B	0	S
	5vj2	A	I	46	F	Decreased	1	24	0.14	B	0	S
	5vj2	A	I	46	P	Decreased	1	24	0.14	B	0	S
	5vj2	A	I	46	S	Decreased	1	24	0.14	B	0	S
	5vj2	A	I	46	T	Decreased	1	24	0.14	B	0	S
	5vj2	A	I	46	W	Decreased	1	24	0.14	B	0	S
	5vj2	A	I	46	Y	Decreased	1	24	0.14	B	0	S
	5vj2	A	I	46	V	Decreased	0.93	24	0.14	B	0	S
	5vj2	A	H	47	A	Decreased	0.52	8.7	0.15	B	0	S	12	7	0.631579	0.368421
	5vj2	A	H	47	R	Increased	0.94	8.7	0.15	B	0	S
	5vj2	A	H	47	N	Increased	0.97	8.7	0.15	B	0	S
	5vj2	A	H	47	D	Increased	0.94	8.7	0.15	B	0	S
	5vj2	A	H	47	C	Decreased	0.53	8.7	0.15	B	0	S
	5vj2	A	H	47	E	Decreased	0.75	8.7	0.15	B	0	S
	5vj2	A	H	47	Q	Decreased	0.54	8.7	0.15	B	0	S
	5vj2	A	H	47	G	Decreased	0.77	8.7	0.15	B	0	S
	5vj2	A	H	47	I	Increased	0.84	8.7	0.15	B	0	S
	5vj2	A	H	47	L	Decreased	0.99	8.7	0.15	B	0	S
	5vj2	A	H	47	K	Increased	0.76	8.7	0.15	B	0	S
	5vj2	A	H	47	M	Decreased	0.51	8.7	0.15	B	0	S
	5vj2	A	H	47	F	Decreased	0.98	8.7	0.15	B	0	S
	5vj2	A	H	47	P	Increased	0.78	8.7	0.15	B	0	S
	5vj2	A	H	47	S	Increased	0.98	8.7	0.15	B	0	S
	5vj2	A	H	47	T	Decreased	0.75	8.7	0.15	B	0	S
	5vj2	A	H	47	W	Decreased	1	8.7	0.15	B	0	S
	5vj2	A	H	47	Y	Decreased	0.87	8.7	0.15	B	0	S
	5vj2	A	H	47	V	Decreased	0.98	8.7	0.15	B	0	S
	5vj2	A	T	48	A	Decreased	1	26.1	0.15	B	0	S	9	10	0.473684	0.526316
	5vj2	A	T	48	R	Decreased	0.99	26.1	0.15	B	0	S
	5vj2	A	T	48	N	Decreased	0.73	26.1	0.15	B	0	S
	5vj2	A	T	48	D	Increased	0.59	26.1	0.15	B	0	S
	5vj2	A	T	48	C	Increased	0.93	26.1	0.15	B	0	S
	5vj2	A	T	48	E	Increased	0.8	26.1	0.15	B	0	S
	5vj2	A	T	48	Q	Decreased	1	26.1	0.15	B	0	S
	5vj2	A	T	48	G	Decreased	1	26.1	0.15	B	0	S
	5vj2	A	T	48	H	Decreased	0.99	26.1	0.15	B	0	S
	5vj2	A	T	48	I	Increased	0.98	26.1	0.15	B	0	S
	5vj2	A	T	48	L	Increased	0.98	26.1	0.15	B	0	S
	5vj2	A	T	48	K	Decreased	1	26.1	0.15	B	0	S
	5vj2	A	T	48	M	Increased	1	26.1	0.15	B	0	S
	5vj2	A	T	48	F	Increased	0.93	26.1	0.15	B	0	S
	5vj2	A	T	48	P	Decreased	0.99	26.1	0.15	B	0	S
	5vj2	A	T	48	S	Decreased	0.99	26.1	0.15	B	0	S
	5vj2	A	T	48	W	Increased	0.54	26.1	0.15	B	0	S
	5vj2	A	T	48	Y	Increased	0.77	26.1	0.15	B	0	S
	5vj2	A	T	48	V	Increased	0.77	26.1	0.15	B	0	S
	5vj2	A	I	49	A	Decreased	1	8.5	0.16	U	1	S	19	0	1	0
	5vj2	A	I	49	R	Decreased	1	8.5	0.16	U	1	S
	5vj2	A	I	49	N	Decreased	1	8.5	0.16	U	1	S
	5vj2	A	I	49	D	Decreased	1	8.5	0.16	U	1	S
	5vj2	A	I	49	C	Decreased	0.97	8.5	0.16	U	1	S
	5vj2	A	I	49	E	Decreased	0.99	8.5	0.16	U	1	S
	5vj2	A	I	49	Q	Decreased	1	8.5	0.16	U	1	S
	5vj2	A	I	49	G	Decreased	1	8.5	0.16	U	1	S
	5vj2	A	I	49	H	Decreased	1	8.5	0.16	U	1	S
	5vj2	A	I	49	L	Decreased	1	8.5	0.16	U	1	S
	5vj2	A	I	49	K	Decreased	1	8.5	0.16	U	1	S
	5vj2	A	I	49	M	Decreased	1	8.5	0.16	U	1	S
	5vj2	A	I	49	F	Decreased	1	8.5	0.16	U	1	S
	5vj2	A	I	49	P	Decreased	1	8.5	0.16	U	1	S
	5vj2	A	I	49	S	Decreased	0.99	8.5	0.16	U	1	S
	5vj2	A	I	49	T	Decreased	1	8.5	0.16	U	1	S
	5vj2	A	I	49	W	Decreased	0.98	8.5	0.16	U	1	S
	5vj2	A	I	49	Y	Decreased	0.81	8.5	0.16	U	1	S
	5vj2	A	I	49	V	Decreased	0.97	8.5	0.16	U	1	S
	5vj2	A	K	50	A	Decreased	0.99	24	0.17	U	3	S	17	2	0.894737	0.105263
	5vj2	A	K	50	R	Decreased	0.95	24	0.17	U	3	S
	5vj2	A	K	50	N	Increased	0.63	24	0.17	U	3	S
	5vj2	A	K	50	D	Decreased	0.77	24	0.17	U	3	S
	5vj2	A	K	50	C	Decreased	0.88	24	0.17	U	3	S
	5vj2	A	K	50	E	Decreased	0.98	24	0.17	U	3	S
	5vj2	A	K	50	Q	Decreased	0.94	24	0.17	U	3	S
	5vj2	A	K	50	G	Decreased	1	24	0.17	U	3	S
	5vj2	A	K	50	H	Decreased	1	24	0.17	U	3	S
	5vj2	A	K	50	I	Decreased	0.65	24	0.17	U	3	S
	5vj2	A	K	50	L	Decreased	0.64	24	0.17	U	3	S
	5vj2	A	K	50	M	Increased	0.87	24	0.17	U	3	S
	5vj2	A	K	50	F	Decreased	0.99	24	0.17	U	3	S
	5vj2	A	K	50	P	Decreased	0.99	24	0.17	U	3	S
	5vj2	A	K	50	S	Decreased	0.99	24	0.17	U	3	S
	5vj2	A	K	50	T	Decreased	0.95	24	0.17	U	3	S
	5vj2	A	K	50	W	Decreased	1	24	0.17	U	3	S
	5vj2	A	K	50	Y	Decreased	0.97	24	0.17	U	3	S
	5vj2	A	K	50	V	Decreased	0.88	24	0.17	U	3	S
	5vj2	A	L	51	A	Decreased	1	9.1	0.11	S	5	S	19	0	1	0
	5vj2	A	L	51	R	Decreased	1	9.1	0.11	S	5	S
	5vj2	A	L	51	N	Decreased	1	9.1	0.11	S	5	S
	5vj2	A	L	51	D	Decreased	1	9.1	0.11	S	5	S
	5vj2	A	L	51	C	Decreased	1	9.1	0.11	S	5	S
	5vj2	A	L	51	E	Decreased	0.99	9.1	0.11	S	5	S
	5vj2	A	L	51	Q	Decreased	1	9.1	0.11	S	5	S
	5vj2	A	L	51	G	Decreased	1	9.1	0.11	S	5	S
	5vj2	A	L	51	H	Decreased	1	9.1	0.11	S	5	S
	5vj2	A	L	51	I	Decreased	0.79	9.1	0.11	S	5	S
	5vj2	A	L	51	K	Decreased	1	9.1	0.11	S	5	S
	5vj2	A	L	51	M	Decreased	1	9.1	0.11	S	5	S
	5vj2	A	L	51	F	Decreased	1	9.1	0.11	S	5	S
	5vj2	A	L	51	P	Decreased	1	9.1	0.11	S	5	S
	5vj2	A	L	51	S	Decreased	1	9.1	0.11	S	5	S
	5vj2	A	L	51	T	Decreased	1	9.1	0.11	S	5	S
	5vj2	A	L	51	W	Decreased	1	9.1	0.11	S	5	S
	5vj2	A	L	51	Y	Decreased	1	9.1	0.11	S	5	S
	5vj2	A	L	51	V	Decreased	1	9.1	0.11	S	5	S
	5vj2	A	N	52	A	Increased	0.93	16.9	0.2	S	6	C	6	13	0.315789	0.684211
	5vj2	A	N	52	R	Increased	0.57	16.9	0.2	S	6	C
	5vj2	A	N	52	D	Increased	1	16.9	0.2	S	6	C
	5vj2	A	N	52	C	Increased	0.53	16.9	0.2	S	6	C
	5vj2	A	N	52	E	Increased	0.76	16.9	0.2	S	6	C
	5vj2	A	N	52	Q	Increased	0.86	16.9	0.2	S	6	C
	5vj2	A	N	52	G	Increased	0.98	16.9	0.2	S	6	C
	5vj2	A	N	52	H	Decreased	0.97	16.9	0.2	S	6	C
	5vj2	A	N	52	I	Decreased	0.55	16.9	0.2	S	6	C
	5vj2	A	N	52	L	Increased	0.7	16.9	0.2	S	6	C
	5vj2	A	N	52	K	Increased	1	16.9	0.2	S	6	C
	5vj2	A	N	52	M	Increased	0.7	16.9	0.2	S	6	C
	5vj2	A	N	52	F	Increased	0.97	16.9	0.2	S	6	C
	5vj2	A	N	52	P	Increased	0.55	16.9	0.2	S	6	C
	5vj2	A	N	52	S	Increased	0.94	16.9	0.2	S	6	C
	5vj2	A	N	52	T	Decreased	0.9	16.9	0.2	S	6	C
	5vj2	A	N	52	W	Decreased	0.97	16.9	0.2	S	6	C
	5vj2	A	N	52	Y	Decreased	0.77	16.9	0.2	S	6	C
	5vj2	A	N	52	V	Decreased	0.64	16.9	0.2	S	6	C
	5vj2	A	G	53	A	Increased	0.52	28	0.21	S	7	C	8	11	0.421053	0.578947
	5vj2	A	G	53	R	Increased	0.79	28	0.21	S	7	C
	5vj2	A	G	53	N	Increased	0.94	28	0.21	S	7	C
	5vj2	A	G	53	D	Increased	0.94	28	0.21	S	7	C
	5vj2	A	G	53	C	Decreased	0.89	28	0.21	S	7	C
	5vj2	A	G	53	E	Increased	0.91	28	0.21	S	7	C
	5vj2	A	G	53	Q	Decreased	0.97	28	0.21	S	7	C
	5vj2	A	G	53	H	Decreased	1	28	0.21	S	7	C
	5vj2	A	G	53	I	Increased	0.88	28	0.21	S	7	C
	5vj2	A	G	53	L	Decreased	0.57	28	0.21	S	7	C
	5vj2	A	G	53	K	Decreased	0.88	28	0.21	S	7	C
	5vj2	A	G	53	M	Increased	0.99	28	0.21	S	7	C
	5vj2	A	G	53	F	Increased	0.68	28	0.21	S	7	C
	5vj2	A	G	53	P	Decreased	0.89	28	0.21	S	7	C
	5vj2	A	G	53	S	Decreased	0.88	28	0.21	S	7	C
	5vj2	A	G	53	T	Decreased	0.72	28	0.21	S	7	C
	5vj2	A	G	53	W	Increased	0.71	28	0.21	S	7	C
	5vj2	A	G	53	Y	Increased	0.66	28	0.21	S	7	C
	5vj2	A	G	53	V	Increased	0.66	28	0.21	S	7	C
	5vj2	A	I	54	A	Decreased	0.68	9.5	0.18	S	5	S	15	4	0.789474	0.210526
	5vj2	A	I	54	R	Increased	0.68	9.5	0.18	S	5	S
	5vj2	A	I	54	N	Decreased	0.89	9.5	0.18	S	5	S
	5vj2	A	I	54	D	Decreased	0.83	9.5	0.18	S	5	S
	5vj2	A	I	54	C	Increased	0.85	9.5	0.18	S	5	S
	5vj2	A	I	54	E	Decreased	0.83	9.5	0.18	S	5	S
	5vj2	A	I	54	Q	Decreased	0.89	9.5	0.18	S	5	S
	5vj2	A	I	54	G	Decreased	0.96	9.5	0.18	S	5	S
	5vj2	A	I	54	H	Decreased	0.88	9.5	0.18	S	5	S
	5vj2	A	I	54	L	Increased	0.69	9.5	0.18	S	5	S
	5vj2	A	I	54	K	Decreased	0.89	9.5	0.18	S	5	S
	5vj2	A	I	54	M	Decreased	0.98	9.5	0.18	S	5	S
	5vj2	A	I	54	F	Decreased	0.65	9.5	0.18	S	5	S
	5vj2	A	I	54	P	Decreased	0.68	9.5	0.18	S	5	S
	5vj2	A	I	54	S	Decreased	0.95	9.5	0.18	S	5	S
	5vj2	A	I	54	T	Increased	0.68	9.5	0.18	S	5	S
	5vj2	A	I	54	W	Decreased	0.96	9.5	0.18	S	5	S
	5vj2	A	I	54	Y	Decreased	0.96	9.5	0.18	S	5	S
	5vj2	A	I	54	V	Decreased	1	9.5	0.18	S	5	S
	5vj2	A	V	55	A	Decreased	1	17.8	0.16	B	0	S	18	1	0.947368	0.0526316
	5vj2	A	V	55	R	Decreased	0.99	17.8	0.16	B	0	S
	5vj2	A	V	55	N	Decreased	1	17.8	0.16	B	0	S
	5vj2	A	V	55	D	Decreased	0.74	17.8	0.16	B	0	S
	5vj2	A	V	55	C	Decreased	0.56	17.8	0.16	B	0	S
	5vj2	A	V	55	E	Decreased	0.98	17.8	0.16	B	0	S
	5vj2	A	V	55	Q	Decreased	1	17.8	0.16	B	0	S
	5vj2	A	V	55	G	Decreased	1	17.8	0.16	B	0	S
	5vj2	A	V	55	H	Decreased	1	17.8	0.16	B	0	S
	5vj2	A	V	55	I	Decreased	0.99	17.8	0.16	B	0	S
	5vj2	A	V	55	L	Decreased	0.99	17.8	0.16	B	0	S
	5vj2	A	V	55	K	Decreased	0.99	17.8	0.16	B	0	S
	5vj2	A	V	55	M	Decreased	1	17.8	0.16	B	0	S
	5vj2	A	V	55	F	Decreased	1	17.8	0.16	B	0	S
	5vj2	A	V	55	P	Increased	0.62	17.8	0.16	B	0	S
	5vj2	A	V	55	S	Decreased	0.96	17.8	0.16	B	0	S
	5vj2	A	V	55	T	Decreased	1	17.8	0.16	B	0	S
	5vj2	A	V	55	W	Decreased	0.98	17.8	0.16	B	0	S
	5vj2	A	V	55	Y	Decreased	1	17.8	0.16	B	0	S
	5vj2	A	F	56	A	Decreased	1	9.2	0.14	B	0	S	19	0	1	0
	5vj2	A	F	56	R	Decreased	0.9	9.2	0.14	B	0	S
	5vj2	A	F	56	N	Decreased	0.9	9.2	0.14	B	0	S
	5vj2	A	F	56	D	Decreased	0.97	9.2	0.14	B	0	S
	5vj2	A	F	56	C	Decreased	0.97	9.2	0.14	B	0	S
	5vj2	A	F	56	E	Decreased	0.75	9.2	0.14	B	0	S
	5vj2	A	F	56	Q	Decreased	0.97	9.2	0.14	B	0	S
	5vj2	A	F	56	G	Decreased	1	9.2	0.14	B	0	S
	5vj2	A	F	56	H	Decreased	1	9.2	0.14	B	0	S
	5vj2	A	F	56	I	Decreased	0.59	9.2	0.14	B	0	S
	5vj2	A	F	56	L	Decreased	0.56	9.2	0.14	B	0	S
	5vj2	A	F	56	K	Decreased	0.9	9.2	0.14	B	0	S
	5vj2	A	F	56	M	Decreased	0.53	9.2	0.14	B	0	S
	5vj2	A	F	56	P	Decreased	0.97	9.2	0.14	B	0	S
	5vj2	A	F	56	S	Decreased	0.97	9.2	0.14	B	0	S
	5vj2	A	F	56	T	Decreased	0.9	9.2	0.14	B	0	S
	5vj2	A	F	56	W	Decreased	1	9.2	0.14	B	0	S
	5vj2	A	F	56	Y	Decreased	0.55	9.2	0.14	B	0	S
	5vj2	A	F	56	V	Decreased	0.83	9.2	0.14	B	0	S
	5vj2	A	V	57	A	Decreased	1	20	0.13	B	0	S	17	2	0.894737	0.105263
	5vj2	A	V	57	R	Decreased	0.99	20	0.13	B	0	S
	5vj2	A	V	57	N	Decreased	0.97	20	0.13	B	0	S
	5vj2	A	V	57	D	Decreased	0.6	20	0.13	B	0	S
	5vj2	A	V	57	C	Decreased	0.85	20	0.13	B	0	S
	5vj2	A	V	57	E	Increased	0.88	20	0.13	B	0	S
	5vj2	A	V	57	Q	Decreased	0.73	20	0.13	B	0	S
	5vj2	A	V	57	G	Decreased	1	20	0.13	B	0	S
	5vj2	A	V	57	H	Decreased	0.99	20	0.13	B	0	S
	5vj2	A	V	57	I	Increased	0.95	20	0.13	B	0	S
	5vj2	A	V	57	L	Decreased	0.95	20	0.13	B	0	S
	5vj2	A	V	57	K	Decreased	0.73	20	0.13	B	0	S
	5vj2	A	V	57	M	Decreased	0.97	20	0.13	B	0	S
	5vj2	A	V	57	F	Decreased	1	20	0.13	B	0	S
	5vj2	A	V	57	P	Decreased	0.98	20	0.13	B	0	S
	5vj2	A	V	57	S	Decreased	0.97	20	0.13	B	0	S
	5vj2	A	V	57	T	Decreased	0.97	20	0.13	B	0	S
	5vj2	A	V	57	W	Decreased	0.86	20	0.13	B	0	S
	5vj2	A	V	57	Y	Decreased	1	20	0.13	B	0	S
	5vj2	A	H	58	A	Decreased	0.95	10	0.13	B	0	S	18	1	0.947368	0.0526316
	5vj2	A	H	58	R	Decreased	0.84	10	0.13	B	0	S
	5vj2	A	H	58	N	Decreased	0.95	10	0.13	B	0	S
	5vj2	A	H	58	D	Decreased	0.98	10	0.13	B	0	S
	5vj2	A	H	58	C	Decreased	1	10	0.13	B	0	S
	5vj2	A	H	58	E	Decreased	1	10	0.13	B	0	S
	5vj2	A	H	58	Q	Decreased	0.99	10	0.13	B	0	S
	5vj2	A	H	58	G	Decreased	1	10	0.13	B	0	S
	5vj2	A	H	58	I	Increased	0.58	10	0.13	B	0	S
	5vj2	A	H	58	L	Decreased	1	10	0.13	B	0	S
	5vj2	A	H	58	K	Decreased	0.99	10	0.13	B	0	S
	5vj2	A	H	58	M	Decreased	0.64	10	0.13	B	0	S
	5vj2	A	H	58	F	Decreased	1	10	0.13	B	0	S
	5vj2	A	H	58	P	Decreased	0.66	10	0.13	B	0	S
	5vj2	A	H	58	S	Decreased	0.95	10	0.13	B	0	S
	5vj2	A	H	58	T	Decreased	0.84	10	0.13	B	0	S
	5vj2	A	H	58	W	Decreased	1	10	0.13	B	0	S
	5vj2	A	H	58	Y	Decreased	0.96	10	0.13	B	0	S
	5vj2	A	H	58	V	Decreased	1	10	0.13	B	0	S
	5vj2	A	V	59	A	Decreased	0.98	19.4	0.13	B	0	S	16	3	0.842105	0.157895
	5vj2	A	V	59	R	Decreased	0.94	19.4	0.13	B	0	S
	5vj2	A	V	59	N	Decreased	1	19.4	0.13	B	0	S
	5vj2	A	V	59	D	Decreased	1	19.4	0.13	B	0	S
	5vj2	A	V	59	C	Decreased	0.88	19.4	0.13	B	0	S
	5vj2	A	V	59	E	Decreased	0.75	19.4	0.13	B	0	S
	5vj2	A	V	59	Q	Decreased	0.97	19.4	0.13	B	0	S
	5vj2	A	V	59	G	Decreased	1	19.4	0.13	B	0	S
	5vj2	A	V	59	H	Decreased	1	19.4	0.13	B	0	S
	5vj2	A	V	59	I	Increased	1	19.4	0.13	B	0	S
	5vj2	A	V	59	L	Increased	0.56	19.4	0.13	B	0	S
	5vj2	A	V	59	K	Decreased	1	19.4	0.13	B	0	S
	5vj2	A	V	59	M	Decreased	0.95	19.4	0.13	B	0	S
	5vj2	A	V	59	F	Decreased	1	19.4	0.13	B	0	S
	5vj2	A	V	59	P	Increased	0.96	19.4	0.13	B	0	S
	5vj2	A	V	59	S	Decreased	0.87	19.4	0.13	B	0	S
	5vj2	A	V	59	T	Decreased	1	19.4	0.13	B	0	S
	5vj2	A	V	59	W	Decreased	0.95	19.4	0.13	B	0	S
	5vj2	A	V	59	Y	Decreased	1	19.4	0.13	B	0	S
	5vj2	A	I	60	A	Decreased	1	10.7	0.12	B	0	S	19	0	1	0
	5vj2	A	I	60	R	Decreased	0.98	10.7	0.12	B	0	S
	5vj2	A	I	60	N	Decreased	1	10.7	0.12	B	0	S
	5vj2	A	I	60	D	Decreased	0.98	10.7	0.12	B	0	S
	5vj2	A	I	60	C	Decreased	0.93	10.7	0.12	B	0	S
	5vj2	A	I	60	E	Decreased	1	10.7	0.12	B	0	S
	5vj2	A	I	60	Q	Decreased	1	10.7	0.12	B	0	S
	5vj2	A	I	60	G	Decreased	1	10.7	0.12	B	0	S
	5vj2	A	I	60	H	Decreased	1	10.7	0.12	B	0	S
	5vj2	A	I	60	L	Decreased	1	10.7	0.12	B	0	S
	5vj2	A	I	60	K	Decreased	1	10.7	0.12	B	0	S
	5vj2	A	I	60	M	Decreased	1	10.7	0.12	B	0	S
	5vj2	A	I	60	F	Decreased	0.82	10.7	0.12	B	0	S
	5vj2	A	I	60	P	Decreased	0.96	10.7	0.12	B	0	S
	5vj2	A	I	60	S	Decreased	0.93	10.7	0.12	B	0	S
	5vj2	A	I	60	T	Decreased	0.98	10.7	0.12	B	0	S
	5vj2	A	I	60	W	Decreased	0.93	10.7	0.12	B	0	S
	5vj2	A	I	60	Y	Decreased	0.93	10.7	0.12	B	0	S
	5vj2	A	I	60	V	Decreased	1	10.7	0.12	B	0	S
	5vj2	A	T	61	A	Decreased	0.99	16.7	0.11	B	0	S	17	2	0.894737	0.105263
	5vj2	A	T	61	R	Decreased	0.92	16.7	0.11	B	0	S
	5vj2	A	T	61	N	Decreased	0.94	16.7	0.11	B	0	S
	5vj2	A	T	61	D	Increased	1	16.7	0.11	B	0	S
	5vj2	A	T	61	C	Decreased	0.59	16.7	0.11	B	0	S
	5vj2	A	T	61	E	Decreased	0.85	16.7	0.11	B	0	S
	5vj2	A	T	61	Q	Decreased	0.81	16.7	0.11	B	0	S
	5vj2	A	T	61	G	Decreased	1	16.7	0.11	B	0	S
	5vj2	A	T	61	H	Decreased	0.99	16.7	0.11	B	0	S
	5vj2	A	T	61	I	Increased	0.91	16.7	0.11	B	0	S
	5vj2	A	T	61	L	Decreased	0.51	16.7	0.11	B	0	S
	5vj2	A	T	61	K	Decreased	0.81	16.7	0.11	B	0	S
	5vj2	A	T	61	M	Decreased	0.51	16.7	0.11	B	0	S
	5vj2	A	T	61	F	Decreased	0.98	16.7	0.11	B	0	S
	5vj2	A	T	61	P	Decreased	1	16.7	0.11	B	0	S
	5vj2	A	T	61	S	Decreased	1	16.7	0.11	B	0	S
	5vj2	A	T	61	W	Decreased	0.86	16.7	0.11	B	0	S
	5vj2	A	T	61	Y	Decreased	0.99	16.7	0.11	B	0	S
	5vj2	A	T	61	V	Decreased	0.99	16.7	0.11	B	0	S
	5vj2	A	S	62	A	Decreased	0.99	18.2	0.16	B	0	C	15	4	0.789474	0.210526
	5vj2	A	S	62	R	Decreased	0.72	18.2	0.16	B	0	C
	5vj2	A	S	62	N	Decreased	0.92	18.2	0.16	B	0	C
	5vj2	A	S	62	D	Increased	0.52	18.2	0.16	B	0	C
	5vj2	A	S	62	C	Decreased	0.91	18.2	0.16	B	0	C
	5vj2	A	S	62	E	Decreased	0.72	18.2	0.16	B	0	C
	5vj2	A	S	62	Q	Decreased	0.5	18.2	0.16	B	0	C
	5vj2	A	S	62	G	Decreased	0.92	18.2	0.16	B	0	C
	5vj2	A	S	62	H	Decreased	0.99	18.2	0.16	B	0	C
	5vj2	A	S	62	I	Increased	0.51	18.2	0.16	B	0	C
	5vj2	A	S	62	L	Increased	0.53	18.2	0.16	B	0	C
	5vj2	A	S	62	K	Decreased	0.98	18.2	0.16	B	0	C
	5vj2	A	S	62	M	Decreased	0.91	18.2	0.16	B	0	C
	5vj2	A	S	62	F	Decreased	0.91	18.2	0.16	B	0	C
	5vj2	A	S	62	P	Increased	0.98	18.2	0.16	B	0	C
	5vj2	A	S	62	T	Decreased	0.99	18.2	0.16	B	0	C
	5vj2	A	S	62	W	Decreased	0.73	18.2	0.16	B	0	C
	5vj2	A	S	62	Y	Decreased	0.98	18.2	0.16	B	0	C
	5vj2	A	S	62	V	Decreased	0.98	18.2	0.16	B	0	C
	5vj2	A	S	63	A	Decreased	1	14.7	0.12	B	0	C	11	8	0.578947	0.421053
	5vj2	A	S	63	R	Increased	0.92	14.7	0.12	B	0	C
	5vj2	A	S	63	N	Increased	0.77	14.7	0.12	B	0	C
	5vj2	A	S	63	D	Decreased	0.98	14.7	0.12	B	0	C
	5vj2	A	S	63	C	Decreased	0.96	14.7	0.12	B	0	C
	5vj2	A	S	63	E	Decreased	0.58	14.7	0.12	B	0	C
	5vj2	A	S	63	Q	Increased	0.73	14.7	0.12	B	0	C
	5vj2	A	S	63	G	Decreased	0.98	14.7	0.12	B	0	C
	5vj2	A	S	63	H	Decreased	0.61	14.7	0.12	B	0	C
	5vj2	A	S	63	I	Increased	0.97	14.7	0.12	B	0	C
	5vj2	A	S	63	L	Increased	0.97	14.7	0.12	B	0	C
	5vj2	A	S	63	K	Increased	0.91	14.7	0.12	B	0	C
	5vj2	A	S	63	M	Increased	0.73	14.7	0.12	B	0	C
	5vj2	A	S	63	F	Decreased	0.53	14.7	0.12	B	0	C
	5vj2	A	S	63	P	Decreased	0.54	14.7	0.12	B	0	C
	5vj2	A	S	63	T	Increased	0.92	14.7	0.12	B	0	C
	5vj2	A	S	63	W	Decreased	0.93	14.7	0.12	B	0	C
	5vj2	A	S	63	Y	Decreased	0.95	14.7	0.12	B	0	C
	5vj2	A	S	63	V	Decreased	0.94	14.7	0.12	B	0	C
	5vj2	A	D	64	A	Decreased	0.87	10.8	0.2	S	7	C	19	0	1	0
	5vj2	A	D	64	R	Decreased	0.72	10.8	0.2	S	7	C
	5vj2	A	D	64	N	Decreased	0.96	10.8	0.2	S	7	C
	5vj2	A	D	64	C	Decreased	1	10.8	0.2	S	7	C
	5vj2	A	D	64	E	Decreased	0.99	10.8	0.2	S	7	C
	5vj2	A	D	64	Q	Decreased	0.99	10.8	0.2	S	7	C
	5vj2	A	D	64	G	Decreased	1	10.8	0.2	S	7	C
	5vj2	A	D	64	H	Decreased	1	10.8	0.2	S	7	C
	5vj2	A	D	64	I	Decreased	0.72	10.8	0.2	S	7	C
	5vj2	A	D	64	L	Decreased	1	10.8	0.2	S	7	C
	5vj2	A	D	64	K	Decreased	0.88	10.8	0.2	S	7	C
	5vj2	A	D	64	M	Decreased	0.97	10.8	0.2	S	7	C
	5vj2	A	D	64	F	Decreased	0.99	10.8	0.2	S	7	C
	5vj2	A	D	64	P	Decreased	0.97	10.8	0.2	S	7	C
	5vj2	A	D	64	S	Decreased	0.96	10.8	0.2	S	7	C
	5vj2	A	D	64	T	Decreased	1	10.8	0.2	S	7	C
	5vj2	A	D	64	W	Decreased	1	10.8	0.2	S	7	C
	5vj2	A	D	64	Y	Decreased	1	10.8	0.2	S	7	C
	5vj2	A	D	64	V	Decreased	1	10.8	0.2	S	7	C
	5vj2	A	I	65	A	Decreased	0.72	13	0.18	U	1	C	14	5	0.736842	0.263158
	5vj2	A	I	65	R	Decreased	1	13	0.18	U	1	C
	5vj2	A	I	65	N	Increased	0.81	13	0.18	U	1	C
	5vj2	A	I	65	D	Increased	0.59	13	0.18	U	1	C
	5vj2	A	I	65	C	Decreased	0.74	13	0.18	U	1	C
	5vj2	A	I	65	E	Decreased	0.97	13	0.18	U	1	C
	5vj2	A	I	65	Q	Decreased	0.97	13	0.18	U	1	C
	5vj2	A	I	65	G	Increased	0.59	13	0.18	U	1	C
	5vj2	A	I	65	H	Decreased	0.72	13	0.18	U	1	C
	5vj2	A	I	65	L	Decreased	1	13	0.18	U	1	C
	5vj2	A	I	65	K	Decreased	1	13	0.18	U	1	C
	5vj2	A	I	65	M	Increased	0.98	13	0.18	U	1	C
	5vj2	A	I	65	F	Decreased	0.92	13	0.18	U	1	C
	5vj2	A	I	65	P	Decreased	1	13	0.18	U	1	C
	5vj2	A	I	65	S	Decreased	0.88	13	0.18	U	1	C
	5vj2	A	I	65	T	Decreased	0.65	13	0.18	U	1	C
	5vj2	A	I	65	W	Decreased	0.5	13	0.18	U	1	C
	5vj2	A	I	65	Y	Decreased	0.73	13	0.18	U	1	C
	5vj2	A	I	65	V	Increased	0.6	13	0.18	U	1	C
	5vj2	A	C	66	A	Increased	0.99	15.4	0.13	B	0	C	12	7	0.631579	0.368421
	5vj2	A	C	66	R	Decreased	0.61	15.4	0.13	B	0	C
	5vj2	A	C	66	N	Decreased	0.99	15.4	0.13	B	0	C
	5vj2	A	C	66	D	Increased	0.99	15.4	0.13	B	0	C
	5vj2	A	C	66	E	Increased	1	15.4	0.13	B	0	C
	5vj2	A	C	66	Q	Increased	0.99	15.4	0.13	B	0	C
	5vj2	A	C	66	G	Decreased	0.97	15.4	0.13	B	0	C
	5vj2	A	C	66	H	Decreased	1	15.4	0.13	B	0	C
	5vj2	A	C	66	I	Decreased	0.89	15.4	0.13	B	0	C
	5vj2	A	C	66	L	Decreased	0.89	15.4	0.13	B	0	C
	5vj2	A	C	66	K	Decreased	0.88	15.4	0.13	B	0	C
	5vj2	A	C	66	M	Increased	0.98	15.4	0.13	B	0	C
	5vj2	A	C	66	F	Decreased	0.98	15.4	0.13	B	0	C
	5vj2	A	C	66	P	Increased	1	15.4	0.13	B	0	C
	5vj2	A	C	66	S	Decreased	0.97	15.4	0.13	B	0	C
	5vj2	A	C	66	T	Decreased	1	15.4	0.13	B	0	C
	5vj2	A	C	66	W	Decreased	0.99	15.4	0.13	B	0	C
	5vj2	A	C	66	Y	Decreased	0.97	15.4	0.13	B	0	C
	5vj2	A	C	66	V	Increased	0.66	15.4	0.13	B	0	C
	5vj2	A	P	67	A	Decreased	0.99	19.3	0.14	B	0	C	15	4	0.789474	0.210526
	5vj2	A	P	67	R	Decreased	0.99	19.3	0.14	B	0	C
	5vj2	A	P	67	N	Decreased	1	19.3	0.14	B	0	C
	5vj2	A	P	67	D	Increased	0.89	19.3	0.14	B	0	C
	5vj2	A	P	67	C	Decreased	0.99	19.3	0.14	B	0	C
	5vj2	A	P	67	E	Increased	0.89	19.3	0.14	B	0	C
	5vj2	A	P	67	Q	Decreased	0.99	19.3	0.14	B	0	C
	5vj2	A	P	67	G	Decreased	0.95	19.3	0.14	B	0	C
	5vj2	A	P	67	H	Decreased	0.91	19.3	0.14	B	0	C
	5vj2	A	P	67	I	Increased	0.79	19.3	0.14	B	0	C
	5vj2	A	P	67	L	Decreased	0.91	19.3	0.14	B	0	C
	5vj2	A	P	67	K	Increased	0.88	19.3	0.14	B	0	C
	5vj2	A	P	67	M	Decreased	0.91	19.3	0.14	B	0	C
	5vj2	A	P	67	F	Decreased	0.98	19.3	0.14	B	0	C
	5vj2	A	P	67	S	Decreased	0.97	19.3	0.14	B	0	C
	5vj2	A	P	67	T	Decreased	0.99	19.3	0.14	B	0	C
	5vj2	A	P	67	W	Decreased	0.99	19.3	0.14	B	0	C
	5vj2	A	P	67	Y	Decreased	0.98	19.3	0.14	B	0	C
	5vj2	A	P	67	V	Decreased	0.98	19.3	0.14	B	0	C
	5vj2	A	N	68	A	Increased	0.96	11.1	0.19	S	4	H	2	17	0.105263	0.894737
	5vj2	A	N	68	R	Decreased	0.55	11.1	0.19	S	4	H
	5vj2	A	N	68	D	Increased	0.96	11.1	0.19	S	4	H
	5vj2	A	N	68	C	Increased	0.67	11.1	0.19	S	4	H
	5vj2	A	N	68	E	Increased	1	11.1	0.19	S	4	H
	5vj2	A	N	68	Q	Increased	1	11.1	0.19	S	4	H
	5vj2	A	N	68	G	Increased	0.9	11.1	0.19	S	4	H
	5vj2	A	N	68	H	Increased	0.69	11.1	0.19	S	4	H
	5vj2	A	N	68	I	Increased	1	11.1	0.19	S	4	H
	5vj2	A	N	68	L	Increased	0.98	11.1	0.19	S	4	H
	5vj2	A	N	68	K	Decreased	0.59	11.1	0.19	S	4	H
	5vj2	A	N	68	M	Increased	1	11.1	0.19	S	4	H
	5vj2	A	N	68	F	Increased	1	11.1	0.19	S	4	H
	5vj2	A	N	68	P	Increased	0.96	11.1	0.19	S	4	H
	5vj2	A	N	68	S	Increased	1	11.1	0.19	S	4	H
	5vj2	A	N	68	T	Increased	0.99	11.1	0.19	S	4	H
	5vj2	A	N	68	W	Increased	0.85	11.1	0.19	S	4	H
	5vj2	A	N	68	Y	Increased	0.85	11.1	0.19	S	4	H
	5vj2	A	N	68	V	Increased	0.99	11.1	0.19	S	4	H
	5vj2	A	N	69	A	Decreased	0.95	19.2	0.15	U	2	H	13	6	0.684211	0.315789
	5vj2	A	N	69	R	Decreased	0.95	19.2	0.15	U	2	H
	5vj2	A	N	69	D	Increased	0.9	19.2	0.15	U	2	H
	5vj2	A	N	69	C	Decreased	0.99	19.2	0.15	U	2	H
	5vj2	A	N	69	E	Increased	0.8	19.2	0.15	U	2	H
	5vj2	A	N	69	Q	Increased	0.91	19.2	0.15	U	2	H
	5vj2	A	N	69	G	Decreased	0.98	19.2	0.15	U	2	H
	5vj2	A	N	69	H	Decreased	1	19.2	0.15	U	2	H
	5vj2	A	N	69	I	Increased	0.99	19.2	0.15	U	2	H
	5vj2	A	N	69	L	Increased	0.91	19.2	0.15	U	2	H
	5vj2	A	N	69	K	Decreased	0.96	19.2	0.15	U	2	H
	5vj2	A	N	69	M	Decreased	0.98	19.2	0.15	U	2	H
	5vj2	A	N	69	F	Decreased	0.6	19.2	0.15	U	2	H
	5vj2	A	N	69	P	Decreased	0.95	19.2	0.15	U	2	H
	5vj2	A	N	69	S	Decreased	0.89	19.2	0.15	U	2	H
	5vj2	A	N	69	T	Decreased	1	19.2	0.15	U	2	H
	5vj2	A	N	69	W	Decreased	1	19.2	0.15	U	2	H
	5vj2	A	N	69	Y	Decreased	0.51	19.2	0.15	U	2	H
	5vj2	A	N	69	V	Increased	0.7	19.2	0.15	U	2	H
	5vj2	A	N	70	A	Increased	0.85	14.8	0.18	S	8	H	16	3	0.842105	0.157895
	5vj2	A	N	70	R	Decreased	0.66	14.8	0.18	S	8	H
	5vj2	A	N	70	D	Decreased	0.98	14.8	0.18	S	8	H
	5vj2	A	N	70	C	Decreased	0.68	14.8	0.18	S	8	H
	5vj2	A	N	70	E	Decreased	0.98	14.8	0.18	S	8	H
	5vj2	A	N	70	Q	Decreased	0.95	14.8	0.18	S	8	H
	5vj2	A	N	70	G	Decreased	0.92	14.8	0.18	S	8	H
	5vj2	A	N	70	H	Decreased	0.99	14.8	0.18	S	8	H
	5vj2	A	N	70	I	Increased	0.84	14.8	0.18	S	8	H
	5vj2	A	N	70	L	Decreased	0.96	14.8	0.18	S	8	H
	5vj2	A	N	70	K	Decreased	0.9	14.8	0.18	S	8	H
	5vj2	A	N	70	M	Decreased	0.68	14.8	0.18	S	8	H
	5vj2	A	N	70	F	Decreased	0.68	14.8	0.18	S	8	H
	5vj2	A	N	70	P	Decreased	0.81	14.8	0.18	S	8	H
	5vj2	A	N	70	S	Decreased	0.81	14.8	0.18	S	8	H
	5vj2	A	N	70	T	Increased	0.66	14.8	0.18	S	8	H
	5vj2	A	N	70	W	Decreased	0.99	14.8	0.18	S	8	H
	5vj2	A	N	70	Y	Decreased	0.9	14.8	0.18	S	8	H
	5vj2	A	N	70	V	Decreased	0.9	14.8	0.18	S	8	H
	5vj2	A	I	71	A	Decreased	1	17.1	0.13	B	0	H	19	0	1	0
	5vj2	A	I	71	R	Decreased	1	17.1	0.13	B	0	H
	5vj2	A	I	71	N	Decreased	1	17.1	0.13	B	0	H
	5vj2	A	I	71	D	Decreased	0.98	17.1	0.13	B	0	H
	5vj2	A	I	71	C	Decreased	0.99	17.1	0.13	B	0	H
	5vj2	A	I	71	E	Decreased	0.89	17.1	0.13	B	0	H
	5vj2	A	I	71	Q	Decreased	1	17.1	0.13	B	0	H
	5vj2	A	I	71	G	Decreased	1	17.1	0.13	B	0	H
	5vj2	A	I	71	H	Decreased	1	17.1	0.13	B	0	H
	5vj2	A	I	71	L	Decreased	1	17.1	0.13	B	0	H
	5vj2	A	I	71	K	Decreased	1	17.1	0.13	B	0	H
	5vj2	A	I	71	M	Decreased	0.82	17.1	0.13	B	0	H
	5vj2	A	I	71	F	Decreased	1	17.1	0.13	B	0	H
	5vj2	A	I	71	P	Decreased	1	17.1	0.13	B	0	H
	5vj2	A	I	71	S	Decreased	1	17.1	0.13	B	0	H
	5vj2	A	I	71	T	Decreased	1	17.1	0.13	B	0	H
	5vj2	A	I	71	W	Decreased	1	17.1	0.13	B	0	H
	5vj2	A	I	71	Y	Decreased	1	17.1	0.13	B	0	H
	5vj2	A	I	71	V	Decreased	1	17.1	0.13	B	0	H
	5vj2	A	V	72	A	Decreased	1	23.9	0.13	B	0	H	18	1	0.947368	0.0526316
	5vj2	A	V	72	R	Decreased	1	23.9	0.13	B	0	H
	5vj2	A	V	72	N	Decreased	1	23.9	0.13	B	0	H
	5vj2	A	V	72	D	Decreased	1	23.9	0.13	B	0	H
	5vj2	A	V	72	C	Decreased	0.97	23.9	0.13	B	0	H
	5vj2	A	V	72	E	Decreased	1	23.9	0.13	B	0	H
	5vj2	A	V	72	Q	Decreased	1	23.9	0.13	B	0	H
	5vj2	A	V	72	G	Decreased	1	23.9	0.13	B	0	H
	5vj2	A	V	72	H	Decreased	1	23.9	0.13	B	0	H
	5vj2	A	V	72	I	Decreased	0.9	23.9	0.13	B	0	H
	5vj2	A	V	72	L	Decreased	0.96	23.9	0.13	B	0	H
	5vj2	A	V	72	K	Decreased	0.98	23.9	0.13	B	0	H
	5vj2	A	V	72	M	Increased	0.91	23.9	0.13	B	0	H
	5vj2	A	V	72	F	Decreased	1	23.9	0.13	B	0	H
	5vj2	A	V	72	P	Decreased	0.93	23.9	0.13	B	0	H
	5vj2	A	V	72	S	Decreased	0.98	23.9	0.13	B	0	H
	5vj2	A	V	72	T	Decreased	1	23.9	0.13	B	0	H
	5vj2	A	V	72	W	Decreased	1	23.9	0.13	B	0	H
	5vj2	A	V	72	Y	Decreased	1	23.9	0.13	B	0	H
	5vj2	A	V	73	A	Decreased	1	17.5	0.19	S	4	C	17	2	0.894737	0.105263
	5vj2	A	V	73	R	Decreased	1	17.5	0.19	S	4	C
	5vj2	A	V	73	N	Decreased	1	17.5	0.19	S	4	C
	5vj2	A	V	73	D	Decreased	0.99	17.5	0.19	S	4	C
	5vj2	A	V	73	C	Decreased	0.98	17.5	0.19	S	4	C
	5vj2	A	V	73	E	Decreased	0.53	17.5	0.19	S	4	C
	5vj2	A	V	73	Q	Decreased	0.96	17.5	0.19	S	4	C
	5vj2	A	V	73	G	Decreased	1	17.5	0.19	S	4	C
	5vj2	A	V	73	H	Decreased	1	17.5	0.19	S	4	C
	5vj2	A	V	73	I	Increased	0.94	17.5	0.19	S	4	C
	5vj2	A	V	73	L	Decreased	1	17.5	0.19	S	4	C
	5vj2	A	V	73	K	Decreased	0.96	17.5	0.19	S	4	C
	5vj2	A	V	73	M	Increased	0.95	17.5	0.19	S	4	C
	5vj2	A	V	73	F	Decreased	1	17.5	0.19	S	4	C
	5vj2	A	V	73	P	Decreased	0.88	17.5	0.19	S	4	C
	5vj2	A	V	73	S	Decreased	0.96	17.5	0.19	S	4	C
	5vj2	A	V	73	T	Decreased	1	17.5	0.19	S	4	C
	5vj2	A	V	73	W	Decreased	0.99	17.5	0.19	S	4	C
	5vj2	A	V	73	Y	Decreased	1	17.5	0.19	S	4	C
	5vj2	A	K	74	A	Decreased	1	18.9	0.17	U	1	S	17	2	0.894737	0.105263
	5vj2	A	K	74	R	Decreased	0.99	18.9	0.17	U	1	S
	5vj2	A	K	74	N	Decreased	0.86	18.9	0.17	U	1	S
	5vj2	A	K	74	D	Decreased	0.99	18.9	0.17	U	1	S
	5vj2	A	K	74	C	Decreased	1	18.9	0.17	U	1	S
	5vj2	A	K	74	E	Increased	0.65	18.9	0.17	U	1	S
	5vj2	A	K	74	Q	Decreased	1	18.9	0.17	U	1	S
	5vj2	A	K	74	G	Decreased	1	18.9	0.17	U	1	S
	5vj2	A	K	74	H	Decreased	1	18.9	0.17	U	1	S
	5vj2	A	K	74	I	Increased	0.63	18.9	0.17	U	1	S
	5vj2	A	K	74	L	Decreased	0.99	18.9	0.17	U	1	S
	5vj2	A	K	74	M	Decreased	0.96	18.9	0.17	U	1	S
	5vj2	A	K	74	F	Decreased	1	18.9	0.17	U	1	S
	5vj2	A	K	74	P	Decreased	0.99	18.9	0.17	U	1	S
	5vj2	A	K	74	S	Decreased	0.99	18.9	0.17	U	1	S
	5vj2	A	K	74	T	Decreased	1	18.9	0.17	U	1	S
	5vj2	A	K	74	W	Decreased	1	18.9	0.17	U	1	S
	5vj2	A	K	74	Y	Decreased	0.99	18.9	0.17	U	1	S
	5vj2	A	K	74	V	Decreased	1	18.9	0.17	U	1	S
	5vj2	A	S	75	A	Decreased	1	19.2	0.13	B	0	S	16	3	0.842105	0.157895
	5vj2	A	S	75	R	Decreased	0.97	19.2	0.13	B	0	S
	5vj2	A	S	75	N	Decreased	0.97	19.2	0.13	B	0	S
	5vj2	A	S	75	D	Decreased	0.96	19.2	0.13	B	0	S
	5vj2	A	S	75	C	Decreased	0.97	19.2	0.13	B	0	S
	5vj2	A	S	75	E	Decreased	0.99	19.2	0.13	B	0	S
	5vj2	A	S	75	Q	Decreased	0.99	19.2	0.13	B	0	S
	5vj2	A	S	75	G	Decreased	0.99	19.2	0.13	B	0	S
	5vj2	A	S	75	H	Decreased	0.99	19.2	0.13	B	0	S
	5vj2	A	S	75	I	Increased	0.55	19.2	0.13	B	0	S
	5vj2	A	S	75	L	Increased	0.57	19.2	0.13	B	0	S
	5vj2	A	S	75	K	Increased	0.55	19.2	0.13	B	0	S
	5vj2	A	S	75	M	Decreased	1	19.2	0.13	B	0	S
	5vj2	A	S	75	F	Decreased	0.73	19.2	0.13	B	0	S
	5vj2	A	S	75	P	Decreased	1	19.2	0.13	B	0	S
	5vj2	A	S	75	T	Decreased	1	19.2	0.13	B	0	S
	5vj2	A	S	75	W	Decreased	0.97	19.2	0.13	B	0	S
	5vj2	A	S	75	Y	Decreased	0.99	19.2	0.13	B	0	S
	5vj2	A	S	75	V	Decreased	1	19.2	0.13	B	0	S
	5vj2	A	N	76	A	Decreased	0.98	13.6	0.13	B	0	S	15	4	0.789474	0.210526
	5vj2	A	N	76	R	Decreased	0.97	13.6	0.13	B	0	S
	5vj2	A	N	76	D	Decreased	1	13.6	0.13	B	0	S
	5vj2	A	N	76	C	Decreased	0.95	13.6	0.13	B	0	S
	5vj2	A	N	76	E	Decreased	0.97	13.6	0.13	B	0	S
	5vj2	A	N	76	Q	Decreased	0.5	13.6	0.13	B	0	S
	5vj2	A	N	76	G	Decreased	1	13.6	0.13	B	0	S
	5vj2	A	N	76	H	Decreased	0.98	13.6	0.13	B	0	S
	5vj2	A	N	76	I	Increased	0.98	13.6	0.13	B	0	S
	5vj2	A	N	76	L	Decreased	0.72	13.6	0.13	B	0	S
	5vj2	A	N	76	K	Decreased	0.99	13.6	0.13	B	0	S
	5vj2	A	N	76	M	Increased	0.82	13.6	0.13	B	0	S
	5vj2	A	N	76	F	Increased	0.98	13.6	0.13	B	0	S
	5vj2	A	N	76	P	Decreased	0.85	13.6	0.13	B	0	S
	5vj2	A	N	76	S	Increased	0.82	13.6	0.13	B	0	S
	5vj2	A	N	76	T	Decreased	0.98	13.6	0.13	B	0	S
	5vj2	A	N	76	W	Decreased	1	13.6	0.13	B	0	S
	5vj2	A	N	76	Y	Decreased	1	13.6	0.13	B	0	S
	5vj2	A	N	76	V	Decreased	0.98	13.6	0.13	B	0	S
	5vj2	A	F	77	A	Decreased	0.97	23.1	0.16	B	0	S	17	2	0.894737	0.105263
	5vj2	A	F	77	R	Decreased	0.88	23.1	0.16	B	0	S
	5vj2	A	F	77	N	Decreased	1	23.1	0.16	B	0	S
	5vj2	A	F	77	D	Decreased	1	23.1	0.16	B	0	S
	5vj2	A	F	77	C	Decreased	1	23.1	0.16	B	0	S
	5vj2	A	F	77	E	Decreased	0.72	23.1	0.16	B	0	S
	5vj2	A	F	77	Q	Increased	0.59	23.1	0.16	B	0	S
	5vj2	A	F	77	G	Decreased	1	23.1	0.16	B	0	S
	5vj2	A	F	77	H	Decreased	0.97	23.1	0.16	B	0	S
	5vj2	A	F	77	I	Decreased	0.99	23.1	0.16	B	0	S
	5vj2	A	F	77	L	Increased	0.95	23.1	0.16	B	0	S
	5vj2	A	F	77	K	Decreased	0.74	23.1	0.16	B	0	S
	5vj2	A	F	77	M	Decreased	0.96	23.1	0.16	B	0	S
	5vj2	A	F	77	P	Decreased	0.67	23.1	0.16	B	0	S
	5vj2	A	F	77	S	Decreased	1	23.1	0.16	B	0	S
	5vj2	A	F	77	T	Decreased	1	23.1	0.16	B	0	S
	5vj2	A	F	77	W	Decreased	1	23.1	0.16	B	0	S
	5vj2	A	F	77	Y	Decreased	0.91	23.1	0.16	B	0	S
	5vj2	A	F	77	V	Decreased	0.87	23.1	0.16	B	0	S
	5vj2	A	T	78	A	Decreased	0.99	21.5	0.2	B	0	S	17	2	0.894737	0.105263
	5vj2	A	T	78	R	Decreased	0.98	21.5	0.2	B	0	S
	5vj2	A	T	78	N	Decreased	0.8	21.5	0.2	B	0	S
	5vj2	A	T	78	D	Decreased	0.8	21.5	0.2	B	0	S
	5vj2	A	T	78	C	Decreased	0.81	21.5	0.2	B	0	S
	5vj2	A	T	78	E	Decreased	0.79	21.5	0.2	B	0	S
	5vj2	A	T	78	Q	Decreased	0.58	21.5	0.2	B	0	S
	5vj2	A	T	78	G	Decreased	1	21.5	0.2	B	0	S
	5vj2	A	T	78	H	Decreased	0.58	21.5	0.2	B	0	S
	5vj2	A	T	78	I	Decreased	0.94	21.5	0.2	B	0	S
	5vj2	A	T	78	L	Decreased	0.56	21.5	0.2	B	0	S
	5vj2	A	T	78	K	Decreased	0.98	21.5	0.2	B	0	S
	5vj2	A	T	78	M	Decreased	0.94	21.5	0.2	B	0	S
	5vj2	A	T	78	F	Increased	0.9	21.5	0.2	B	0	S
	5vj2	A	T	78	P	Decreased	0.99	21.5	0.2	B	0	S
	5vj2	A	T	78	S	Decreased	0.94	21.5	0.2	B	0	S
	5vj2	A	T	78	W	Decreased	0.52	21.5	0.2	B	0	S
	5vj2	A	T	78	Y	Decreased	0.85	21.5	0.2	B	0	S
	5vj2	A	T	78	V	Increased	0.9	21.5	0.2	B	0	S
	5vj2	A	T	79	A	Decreased	1	24	0.18	B	0	S	17	2	0.894737	0.105263
	5vj2	A	T	79	R	Decreased	0.99	24	0.18	B	0	S
	5vj2	A	T	79	N	Decreased	0.98	24	0.18	B	0	S
	5vj2	A	T	79	D	Decreased	1	24	0.18	B	0	S
	5vj2	A	T	79	C	Decreased	0.99	24	0.18	B	0	S
	5vj2	A	T	79	E	Increased	0.52	24	0.18	B	0	S
	5vj2	A	T	79	Q	Decreased	1	24	0.18	B	0	S
	5vj2	A	T	79	G	Decreased	1	24	0.18	B	0	S
	5vj2	A	T	79	H	Decreased	1	24	0.18	B	0	S
	5vj2	A	T	79	I	Decreased	0.96	24	0.18	B	0	S
	5vj2	A	T	79	L	Increased	0.76	24	0.18	B	0	S
	5vj2	A	T	79	K	Decreased	0.99	24	0.18	B	0	S
	5vj2	A	T	79	M	Decreased	0.93	24	0.18	B	0	S
	5vj2	A	T	79	F	Decreased	0.99	24	0.18	B	0	S
	5vj2	A	T	79	P	Decreased	0.99	24	0.18	B	0	S
	5vj2	A	T	79	S	Decreased	1	24	0.18	B	0	S
	5vj2	A	T	79	W	Decreased	1	24	0.18	B	0	S
	5vj2	A	T	79	Y	Decreased	1	24	0.18	B	0	S
	5vj2	A	T	79	V	Decreased	0.93	24	0.18	B	0	S
	5vj2	A	M	80	A	Decreased	0.98	8.5	0.2	U	1	S	7	12	0.368421	0.631579
	5vj2	A	M	80	R	Increased	1	8.5	0.2	U	1	S
	5vj2	A	M	80	N	Increased	0.71	8.5	0.2	U	1	S
	5vj2	A	M	80	D	Increased	0.91	8.5	0.2	U	1	S
	5vj2	A	M	80	C	Increased	0.99	8.5	0.2	U	1	S
	5vj2	A	M	80	E	Decreased	0.89	8.5	0.2	U	1	S
	5vj2	A	M	80	Q	Increased	1	8.5	0.2	U	1	S
	5vj2	A	M	80	G	Decreased	0.92	8.5	0.2	U	1	S
	5vj2	A	M	80	H	Increased	0.73	8.5	0.2	U	1	S
	5vj2	A	M	80	I	Decreased	0.6	8.5	0.2	U	1	S
	5vj2	A	M	80	L	Decreased	0.98	8.5	0.2	U	1	S
	5vj2	A	M	80	K	Decreased	0.8	8.5	0.2	U	1	S
	5vj2	A	M	80	F	Increased	0.89	8.5	0.2	U	1	S
	5vj2	A	M	80	P	Increased	1	8.5	0.2	U	1	S
	5vj2	A	M	80	S	Increased	0.97	8.5	0.2	U	1	S
	5vj2	A	M	80	T	Increased	0.81	8.5	0.2	U	1	S
	5vj2	A	M	80	W	Increased	1	8.5	0.2	U	1	S
	5vj2	A	M	80	Y	Increased	0.99	8.5	0.2	U	1	S
	5vj2	A	M	80	V	Decreased	1	8.5	0.2	U	1	S
	5vj2	A	P	81	A	Decreased	0.79	13.4	0.2	S	7	C	15	4	0.789474	0.210526
	5vj2	A	P	81	R	Increased	0.86	13.4	0.2	S	7	C
	5vj2	A	P	81	N	Decreased	1	13.4	0.2	S	7	C
	5vj2	A	P	81	D	Decreased	1	13.4	0.2	S	7	C
	5vj2	A	P	81	C	Decreased	0.98	13.4	0.2	S	7	C
	5vj2	A	P	81	E	Decreased	0.64	13.4	0.2	S	7	C
	5vj2	A	P	81	Q	Decreased	0.95	13.4	0.2	S	7	C
	5vj2	A	P	81	G	Decreased	1	13.4	0.2	S	7	C
	5vj2	A	P	81	H	Decreased	0.98	13.4	0.2	S	7	C
	5vj2	A	P	81	I	Decreased	0.58	13.4	0.2	S	7	C
	5vj2	A	P	81	L	Increased	0.95	13.4	0.2	S	7	C
	5vj2	A	P	81	K	Decreased	0.99	13.4	0.2	S	7	C
	5vj2	A	P	81	M	Decreased	0.88	13.4	0.2	S	7	C
	5vj2	A	P	81	F	Increased	0.81	13.4	0.2	S	7	C
	5vj2	A	P	81	S	Decreased	1	13.4	0.2	S	7	C
	5vj2	A	P	81	T	Decreased	1	13.4	0.2	S	7	C
	5vj2	A	P	81	W	Decreased	0.99	13.4	0.2	S	7	C
	5vj2	A	P	81	Y	Decreased	0.99	13.4	0.2	S	7	C
	5vj2	A	P	81	V	Increased	0.62	13.4	0.2	S	7	C
	5vj2	A	V	82	A	Decreased	0.95	20.9	0.22	S	5	C	6	13	0.315789	0.684211
	5vj2	A	V	82	R	Increased	0.74	20.9	0.22	S	5	C
	5vj2	A	V	82	N	Decreased	0.94	20.9	0.22	S	5	C
	5vj2	A	V	82	D	Decreased	0.58	20.9	0.22	S	5	C
	5vj2	A	V	82	C	Increased	0.68	20.9	0.22	S	5	C
	5vj2	A	V	82	E	Increased	0.96	20.9	0.22	S	5	C
	5vj2	A	V	82	Q	Increased	0.56	20.9	0.22	S	5	C
	5vj2	A	V	82	G	Increased	0.53	20.9	0.22	S	5	C
	5vj2	A	V	82	H	Decreased	0.94	20.9	0.22	S	5	C
	5vj2	A	V	82	I	Increased	0.78	20.9	0.22	S	5	C
	5vj2	A	V	82	L	Increased	0.68	20.9	0.22	S	5	C
	5vj2	A	V	82	K	Increased	0.56	20.9	0.22	S	5	C
	5vj2	A	V	82	M	Increased	0.98	20.9	0.22	S	5	C
	5vj2	A	V	82	F	Decreased	0.99	20.9	0.22	S	5	C
	5vj2	A	V	82	P	Increased	0.78	20.9	0.22	S	5	C
	5vj2	A	V	82	S	Increased	0.7	20.9	0.22	S	5	C
	5vj2	A	V	82	T	Increased	0.74	20.9	0.22	S	5	C
	5vj2	A	V	82	W	Increased	0.99	20.9	0.22	S	5	C
	5vj2	A	V	82	Y	Decreased	0.77	20.9	0.22	S	5	C
	5vj2	A	L	83	A	Decreased	1	27.5	0.19	U	5	C	16	3	0.842105	0.157895
	5vj2	A	L	83	R	Decreased	0.91	27.5	0.19	U	5	C
	5vj2	A	L	83	N	Decreased	0.57	27.5	0.19	U	5	C
	5vj2	A	L	83	D	Decreased	0.93	27.5	0.19	U	5	C
	5vj2	A	L	83	C	Decreased	0.98	27.5	0.19	U	5	C
	5vj2	A	L	83	E	Decreased	0.97	27.5	0.19	U	5	C
	5vj2	A	L	83	Q	Decreased	0.84	27.5	0.19	U	5	C
	5vj2	A	L	83	G	Decreased	0.94	27.5	0.19	U	5	C
	5vj2	A	L	83	H	Decreased	1	27.5	0.19	U	5	C
	5vj2	A	L	83	I	Increased	0.92	27.5	0.19	U	5	C
	5vj2	A	L	83	K	Decreased	0.98	27.5	0.19	U	5	C
	5vj2	A	L	83	M	Decreased	1	27.5	0.19	U	5	C
	5vj2	A	L	83	F	Decreased	0.84	27.5	0.19	U	5	C
	5vj2	A	L	83	P	Decreased	0.92	27.5	0.19	U	5	C
	5vj2	A	L	83	S	Decreased	0.55	27.5	0.19	U	5	C
	5vj2	A	L	83	T	Increased	0.76	27.5	0.19	U	5	C
	5vj2	A	L	83	W	Decreased	0.98	27.5	0.19	U	5	C
	5vj2	A	L	83	Y	Increased	0.89	27.5	0.19	U	5	C
	5vj2	A	L	83	V	Decreased	1	27.5	0.19	U	5	C
	5vj2	A	Q	84	A	Decreased	0.63	10.2	0.27	S	8	C	6	13	0.315789	0.684211
	5vj2	A	Q	84	R	Increased	0.97	10.2	0.27	S	8	C
	5vj2	A	Q	84	N	Increased	0.99	10.2	0.27	S	8	C
	5vj2	A	Q	84	D	Decreased	0.77	10.2	0.27	S	8	C
	5vj2	A	Q	84	C	Increased	0.69	10.2	0.27	S	8	C
	5vj2	A	Q	84	E	Decreased	0.93	10.2	0.27	S	8	C
	5vj2	A	Q	84	G	Increased	0.99	10.2	0.27	S	8	C
	5vj2	A	Q	84	H	Decreased	0.63	10.2	0.27	S	8	C
	5vj2	A	Q	84	I	Increased	0.96	10.2	0.27	S	8	C
	5vj2	A	Q	84	L	Increased	0.71	10.2	0.27	S	8	C
	5vj2	A	Q	84	K	Increased	0.96	10.2	0.27	S	8	C
	5vj2	A	Q	84	M	Increased	0.71	10.2	0.27	S	8	C
	5vj2	A	Q	84	F	Increased	0.99	10.2	0.27	S	8	C
	5vj2	A	Q	84	P	Increased	0.96	10.2	0.27	S	8	C
	5vj2	A	Q	84	S	Increased	1	10.2	0.27	S	8	C
	5vj2	A	Q	84	T	Increased	0.99	10.2	0.27	S	8	C
	5vj2	A	Q	84	W	Decreased	0.63	10.2	0.27	S	8	C
	5vj2	A	Q	84	Y	Increased	0.87	10.2	0.27	S	8	C
	5vj2	A	Q	84	V	Decreased	0.63	10.2	0.27	S	8	C
	5vj2	A	N	85	A	Decreased	0.7	14.9	0.16	S	5	C	12	7	0.631579	0.368421
	5vj2	A	N	85	R	Decreased	0.67	14.9	0.16	S	5	C
	5vj2	A	N	85	D	Increased	0.65	14.9	0.16	S	5	C
	5vj2	A	N	85	C	Increased	0.83	14.9	0.16	S	5	C
	5vj2	A	N	85	E	Decreased	0.53	14.9	0.16	S	5	C
	5vj2	A	N	85	Q	Increased	0.7	14.9	0.16	S	5	C
	5vj2	A	N	85	G	Decreased	0.7	14.9	0.16	S	5	C
	5vj2	A	N	85	H	Decreased	0.96	14.9	0.16	S	5	C
	5vj2	A	N	85	I	Increased	0.9	14.9	0.16	S	5	C
	5vj2	A	N	85	L	Increased	0.91	14.9	0.16	S	5	C
	5vj2	A	N	85	K	Decreased	0.68	14.9	0.16	S	5	C
	5vj2	A	N	85	M	Increased	0.91	14.9	0.16	S	5	C
	5vj2	A	N	85	F	Increased	0.91	14.9	0.16	S	5	C
	5vj2	A	N	85	P	Decreased	0.7	14.9	0.16	S	5	C
	5vj2	A	N	85	S	Decreased	0.96	14.9	0.16	S	5	C
	5vj2	A	N	85	T	Decreased	0.96	14.9	0.16	S	5	C
	5vj2	A	N	85	W	Decreased	0.96	14.9	0.16	S	5	C
	5vj2	A	N	85	Y	Decreased	0.9	14.9	0.16	S	5	C
	5vj2	A	N	85	V	Decreased	0.83	14.9	0.16	S	5	C
	5vj2	A	G	86	A	Decreased	0.98	14.7	0.15	S	4	S	15	4	0.789474	0.210526
	5vj2	A	G	86	R	Increased	0.69	14.7	0.15	S	4	S
	5vj2	A	G	86	N	Increased	0.9	14.7	0.15	S	4	S
	5vj2	A	G	86	D	Decreased	0.99	14.7	0.15	S	4	S
	5vj2	A	G	86	C	Decreased	0.55	14.7	0.15	S	4	S
	5vj2	A	G	86	E	Increased	0.96	14.7	0.15	S	4	S
	5vj2	A	G	86	Q	Decreased	0.93	14.7	0.15	S	4	S
	5vj2	A	G	86	H	Decreased	1	14.7	0.15	S	4	S
	5vj2	A	G	86	I	Decreased	0.55	14.7	0.15	S	4	S
	5vj2	A	G	86	L	Decreased	0.53	14.7	0.15	S	4	S
	5vj2	A	G	86	K	Decreased	0.93	14.7	0.15	S	4	S
	5vj2	A	G	86	M	Decreased	0.92	14.7	0.15	S	4	S
	5vj2	A	G	86	F	Decreased	0.98	14.7	0.15	S	4	S
	5vj2	A	G	86	P	Decreased	0.93	14.7	0.15	S	4	S
	5vj2	A	G	86	S	Decreased	0.92	14.7	0.15	S	4	S
	5vj2	A	G	86	T	Decreased	0.76	14.7	0.15	S	4	S
	5vj2	A	G	86	W	Increased	0.89	14.7	0.15	S	4	S
	5vj2	A	G	86	Y	Decreased	0.98	14.7	0.15	S	4	S
	5vj2	A	G	86	V	Decreased	0.98	14.7	0.15	S	4	S
	5vj2	A	G	87	A	Decreased	0.99	7.4	0.16	B	0	S	15	4	0.789474	0.210526
	5vj2	A	G	87	R	Increased	0.82	7.4	0.16	B	0	S
	5vj2	A	G	87	N	Increased	0.92	7.4	0.16	B	0	S
	5vj2	A	G	87	D	Decreased	0.76	7.4	0.16	B	0	S
	5vj2	A	G	87	C	Decreased	0.55	7.4	0.16	B	0	S
	5vj2	A	G	87	E	Increased	0.96	7.4	0.16	B	0	S
	5vj2	A	G	87	Q	Decreased	0.93	7.4	0.16	B	0	S
	5vj2	A	G	87	H	Decreased	0.99	7.4	0.16	B	0	S
	5vj2	A	G	87	I	Decreased	0.93	7.4	0.16	B	0	S
	5vj2	A	G	87	L	Decreased	0.53	7.4	0.16	B	0	S
	5vj2	A	G	87	K	Decreased	0.93	7.4	0.16	B	0	S
	5vj2	A	G	87	M	Decreased	0.92	7.4	0.16	B	0	S
	5vj2	A	G	87	F	Decreased	0.99	7.4	0.16	B	0	S
	5vj2	A	G	87	P	Decreased	0.99	7.4	0.16	B	0	S
	5vj2	A	G	87	S	Decreased	0.53	7.4	0.16	B	0	S
	5vj2	A	G	87	T	Decreased	0.85	7.4	0.16	B	0	S
	5vj2	A	G	87	W	Increased	0.89	7.4	0.16	B	0	S
	5vj2	A	G	87	Y	Decreased	0.98	7.4	0.16	B	0	S
	5vj2	A	G	87	V	Decreased	1	7.4	0.16	B	0	S
	5vj2	A	Y	88	A	Decreased	1	24.8	0.16	B	0	S	19	0	1	0
	5vj2	A	Y	88	R	Decreased	0.95	24.8	0.16	B	0	S
	5vj2	A	Y	88	N	Decreased	1	24.8	0.16	B	0	S
	5vj2	A	Y	88	D	Decreased	0.95	24.8	0.16	B	0	S
	5vj2	A	Y	88	C	Decreased	0.99	24.8	0.16	B	0	S
	5vj2	A	Y	88	E	Decreased	1	24.8	0.16	B	0	S
	5vj2	A	Y	88	Q	Decreased	0.87	24.8	0.16	B	0	S
	5vj2	A	Y	88	G	Decreased	1	24.8	0.16	B	0	S
	5vj2	A	Y	88	H	Decreased	1	24.8	0.16	B	0	S
	5vj2	A	Y	88	I	Decreased	0.99	24.8	0.16	B	0	S
	5vj2	A	Y	88	L	Decreased	0.97	24.8	0.16	B	0	S
	5vj2	A	Y	88	K	Decreased	0.87	24.8	0.16	B	0	S
	5vj2	A	Y	88	M	Decreased	1	24.8	0.16	B	0	S
	5vj2	A	Y	88	F	Decreased	1	24.8	0.16	B	0	S
	5vj2	A	Y	88	P	Decreased	1	24.8	0.16	B	0	S
	5vj2	A	Y	88	S	Decreased	1	24.8	0.16	B	0	S
	5vj2	A	Y	88	T	Decreased	0.95	24.8	0.16	B	0	S
	5vj2	A	Y	88	W	Decreased	1	24.8	0.16	B	0	S
	5vj2	A	Y	88	V	Decreased	1	24.8	0.16	B	0	S
	5vj2	A	I	89	A	Decreased	1	21.7	0.17	B	0	S	18	1	0.947368	0.0526316
	5vj2	A	I	89	R	Decreased	0.99	21.7	0.17	B	0	S
	5vj2	A	I	89	N	Decreased	1	21.7	0.17	B	0	S
	5vj2	A	I	89	D	Decreased	1	21.7	0.17	B	0	S
	5vj2	A	I	89	C	Decreased	0.99	21.7	0.17	B	0	S
	5vj2	A	I	89	E	Decreased	0.93	21.7	0.17	B	0	S
	5vj2	A	I	89	Q	Decreased	0.59	21.7	0.17	B	0	S
	5vj2	A	I	89	G	Decreased	1	21.7	0.17	B	0	S
	5vj2	A	I	89	H	Decreased	0.98	21.7	0.17	B	0	S
	5vj2	A	I	89	L	Increased	0.99	21.7	0.17	B	0	S
	5vj2	A	I	89	K	Decreased	0.8	21.7	0.17	B	0	S
	5vj2	A	I	89	M	Decreased	0.65	21.7	0.17	B	0	S
	5vj2	A	I	89	F	Decreased	0.96	21.7	0.17	B	0	S
	5vj2	A	I	89	P	Decreased	0.61	21.7	0.17	B	0	S
	5vj2	A	I	89	S	Decreased	0.84	21.7	0.17	B	0	S
	5vj2	A	I	89	T	Decreased	0.98	21.7	0.17	B	0	S
	5vj2	A	I	89	W	Decreased	0.66	21.7	0.17	B	0	S
	5vj2	A	I	89	Y	Decreased	0.68	21.7	0.17	B	0	S
	5vj2	A	I	89	V	Decreased	1	21.7	0.17	B	0	S
	5vj2	A	W	90	A	Decreased	0.99	21.6	0.15	B	0	S	19	0	1	0
	5vj2	A	W	90	R	Decreased	1	21.6	0.15	B	0	S
	5vj2	A	W	90	N	Decreased	0.97	21.6	0.15	B	0	S
	5vj2	A	W	90	D	Decreased	0.94	21.6	0.15	B	0	S
	5vj2	A	W	90	C	Decreased	0.75	21.6	0.15	B	0	S
	5vj2	A	W	90	E	Decreased	0.73	21.6	0.15	B	0	S
	5vj2	A	W	90	Q	Decreased	1	21.6	0.15	B	0	S
	5vj2	A	W	90	G	Decreased	0.95	21.6	0.15	B	0	S
	5vj2	A	W	90	H	Decreased	1	21.6	0.15	B	0	S
	5vj2	A	W	90	I	Decreased	0.65	21.6	0.15	B	0	S
	5vj2	A	W	90	L	Decreased	0.95	21.6	0.15	B	0	S
	5vj2	A	W	90	K	Decreased	0.84	21.6	0.15	B	0	S
	5vj2	A	W	90	M	Decreased	1	21.6	0.15	B	0	S
	5vj2	A	W	90	F	Decreased	1	21.6	0.15	B	0	S
	5vj2	A	W	90	P	Decreased	0.9	21.6	0.15	B	0	S
	5vj2	A	W	90	S	Decreased	0.97	21.6	0.15	B	0	S
	5vj2	A	W	90	T	Decreased	1	21.6	0.15	B	0	S
	5vj2	A	W	90	Y	Decreased	1	21.6	0.15	B	0	S
	5vj2	A	W	90	V	Decreased	1	21.6	0.15	B	0	S
	5vj2	A	E	91	A	Decreased	0.98	16.7	0.15	B	0	S	17	2	0.894737	0.105263
	5vj2	A	E	91	R	Decreased	0.94	16.7	0.15	B	0	S
	5vj2	A	E	91	N	Decreased	0.99	16.7	0.15	B	0	S
	5vj2	A	E	91	D	Decreased	0.98	16.7	0.15	B	0	S
	5vj2	A	E	91	C	Decreased	0.94	16.7	0.15	B	0	S
	5vj2	A	E	91	Q	Increased	0.73	16.7	0.15	B	0	S
	5vj2	A	E	91	G	Decreased	0.98	16.7	0.15	B	0	S
	5vj2	A	E	91	H	Decreased	0.98	16.7	0.15	B	0	S
	5vj2	A	E	91	I	Decreased	0.82	16.7	0.15	B	0	S
	5vj2	A	E	91	L	Increased	0.97	16.7	0.15	B	0	S
	5vj2	A	E	91	K	Decreased	0.5	16.7	0.15	B	0	S
	5vj2	A	E	91	M	Decreased	0.94	16.7	0.15	B	0	S
	5vj2	A	E	91	F	Decreased	0.58	16.7	0.15	B	0	S
	5vj2	A	E	91	P	Decreased	0.99	16.7	0.15	B	0	S
	5vj2	A	E	91	S	Decreased	0.58	16.7	0.15	B	0	S
	5vj2	A	E	91	T	Decreased	0.99	16.7	0.15	B	0	S
	5vj2	A	E	91	W	Decreased	0.98	16.7	0.15	B	0	S
	5vj2	A	E	91	Y	Decreased	0.95	16.7	0.15	B	0	S
	5vj2	A	E	91	V	Decreased	0.58	16.7	0.15	B	0	S
	5vj2	A	M	92	A	Decreased	1	22.2	0.16	B	0	S	18	1	0.947368	0.0526316
	5vj2	A	M	92	R	Decreased	0.99	22.2	0.16	B	0	S
	5vj2	A	M	92	N	Decreased	0.99	22.2	0.16	B	0	S
	5vj2	A	M	92	D	Decreased	0.89	22.2	0.16	B	0	S
	5vj2	A	M	92	C	Decreased	0.98	22.2	0.16	B	0	S
	5vj2	A	M	92	E	Decreased	0.88	22.2	0.16	B	0	S
	5vj2	A	M	92	Q	Decreased	0.97	22.2	0.16	B	0	S
	5vj2	A	M	92	G	Decreased	1	22.2	0.16	B	0	S
	5vj2	A	M	92	H	Decreased	1	22.2	0.16	B	0	S
	5vj2	A	M	92	I	Decreased	0.94	22.2	0.16	B	0	S
	5vj2	A	M	92	L	Decreased	0.83	22.2	0.16	B	0	S
	5vj2	A	M	92	K	Decreased	0.99	22.2	0.16	B	0	S
	5vj2	A	M	92	F	Decreased	0.99	22.2	0.16	B	0	S
	5vj2	A	M	92	P	Increased	0.55	22.2	0.16	B	0	S
	5vj2	A	M	92	S	Decreased	1	22.2	0.16	B	0	S
	5vj2	A	M	92	T	Decreased	1	22.2	0.16	B	0	S
	5vj2	A	M	92	W	Decreased	1	22.2	0.16	B	0	S
	5vj2	A	M	92	Y	Decreased	0.99	22.2	0.16	B	0	S
	5vj2	A	M	92	V	Decreased	1	22.2	0.16	B	0	S
	5vj2	A	M	93	A	Decreased	1	13.1	0.15	U	1	S	11	8	0.578947	0.421053
	5vj2	A	M	93	R	Increased	0.56	13.1	0.15	U	1	S
	5vj2	A	M	93	N	Decreased	0.97	13.1	0.15	U	1	S
	5vj2	A	M	93	D	Decreased	0.77	13.1	0.15	U	1	S
	5vj2	A	M	93	C	Increased	0.87	13.1	0.15	U	1	S
	5vj2	A	M	93	E	Increased	0.55	13.1	0.15	U	1	S
	5vj2	A	M	93	Q	Increased	0.9	13.1	0.15	U	1	S
	5vj2	A	M	93	G	Decreased	1	13.1	0.15	U	1	S
	5vj2	A	M	93	H	Decreased	0.86	13.1	0.15	U	1	S
	5vj2	A	M	93	I	Decreased	0.81	13.1	0.15	U	1	S
	5vj2	A	M	93	L	Decreased	0.66	13.1	0.15	U	1	S
	5vj2	A	M	93	K	Decreased	0.99	13.1	0.15	U	1	S
	5vj2	A	M	93	F	Increased	0.93	13.1	0.15	U	1	S
	5vj2	A	M	93	P	Increased	0.53	13.1	0.15	U	1	S
	5vj2	A	M	93	S	Decreased	0.95	13.1	0.15	U	1	S
	5vj2	A	M	93	T	Decreased	0.85	13.1	0.15	U	1	S
	5vj2	A	M	93	W	Increased	0.97	13.1	0.15	U	1	S
	5vj2	A	M	93	Y	Increased	0.77	13.1	0.15	U	1	S
	5vj2	A	M	93	V	Decreased	0.99	13.1	0.15	U	1	S
	5vj2	A	E	94	A	Decreased	1	12.9	0.17	S	6	S	19	0	1	0
	5vj2	A	E	94	R	Decreased	0.98	12.9	0.17	S	6	S
	5vj2	A	E	94	N	Decreased	1	12.9	0.17	S	6	S
	5vj2	A	E	94	D	Decreased	0.94	12.9	0.17	S	6	S
	5vj2	A	E	94	C	Decreased	1	12.9	0.17	S	6	S
	5vj2	A	E	94	Q	Decreased	1	12.9	0.17	S	6	S
	5vj2	A	E	94	G	Decreased	0.99	12.9	0.17	S	6	S
	5vj2	A	E	94	H	Decreased	1	12.9	0.17	S	6	S
	5vj2	A	E	94	I	Decreased	1	12.9	0.17	S	6	S
	5vj2	A	E	94	L	Decreased	0.99	12.9	0.17	S	6	S
	5vj2	A	E	94	K	Decreased	1	12.9	0.17	S	6	S
	5vj2	A	E	94	M	Decreased	0.98	12.9	0.17	S	6	S
	5vj2	A	E	94	F	Decreased	0.99	12.9	0.17	S	6	S
	5vj2	A	E	94	P	Decreased	0.99	12.9	0.17	S	6	S
	5vj2	A	E	94	S	Decreased	0.98	12.9	0.17	S	6	S
	5vj2	A	E	94	T	Decreased	0.94	12.9	0.17	S	6	S
	5vj2	A	E	94	W	Decreased	0.99	12.9	0.17	S	6	S
	5vj2	A	E	94	Y	Decreased	1	12.9	0.17	S	6	S
	5vj2	A	E	94	V	Decreased	1	12.9	0.17	S	6	S
	5vj2	A	L	95	A	Decreased	0.95	19.2	0.16	B	0	S	19	0	1	0
	5vj2	A	L	95	R	Decreased	0.99	19.2	0.16	B	0	S
	5vj2	A	L	95	N	Decreased	1	19.2	0.16	B	0	S
	5vj2	A	L	95	D	Decreased	0.98	19.2	0.16	B	0	S
	5vj2	A	L	95	C	Decreased	0.99	19.2	0.16	B	0	S
	5vj2	A	L	95	E	Decreased	0.98	19.2	0.16	B	0	S
	5vj2	A	L	95	Q	Decreased	1	19.2	0.16	B	0	S
	5vj2	A	L	95	G	Decreased	1	19.2	0.16	B	0	S
	5vj2	A	L	95	H	Decreased	1	19.2	0.16	B	0	S
	5vj2	A	L	95	I	Decreased	0.83	19.2	0.16	B	0	S
	5vj2	A	L	95	K	Decreased	0.95	19.2	0.16	B	0	S
	5vj2	A	L	95	M	Decreased	0.99	19.2	0.16	B	0	S
	5vj2	A	L	95	F	Decreased	1	19.2	0.16	B	0	S
	5vj2	A	L	95	P	Decreased	1	19.2	0.16	B	0	S
	5vj2	A	L	95	S	Decreased	0.99	19.2	0.16	B	0	S
	5vj2	A	L	95	T	Decreased	1	19.2	0.16	B	0	S
	5vj2	A	L	95	W	Decreased	0.99	19.2	0.16	B	0	S
	5vj2	A	L	95	Y	Decreased	1	19.2	0.16	B	0	S
	5vj2	A	L	95	V	Decreased	1	19.2	0.16	B	0	S
	5vj2	A	T	96	A	Decreased	1	8	0.18	S	4	S	19	0	1	0
	5vj2	A	T	96	R	Decreased	0.98	8	0.18	S	4	S
	5vj2	A	T	96	N	Decreased	0.55	8	0.18	S	4	S
	5vj2	A	T	96	D	Decreased	1	8	0.18	S	4	S
	5vj2	A	T	96	C	Decreased	0.98	8	0.18	S	4	S
	5vj2	A	T	96	E	Decreased	0.82	8	0.18	S	4	S
	5vj2	A	T	96	Q	Decreased	0.98	8	0.18	S	4	S
	5vj2	A	T	96	G	Decreased	0.99	8	0.18	S	4	S
	5vj2	A	T	96	H	Decreased	1	8	0.18	S	4	S
	5vj2	A	T	96	I	Decreased	0.98	8	0.18	S	4	S
	5vj2	A	T	96	L	Decreased	1	8	0.18	S	4	S
	5vj2	A	T	96	K	Decreased	1	8	0.18	S	4	S
	5vj2	A	T	96	M	Decreased	0.98	8	0.18	S	4	S
	5vj2	A	T	96	F	Decreased	0.98	8	0.18	S	4	S
	5vj2	A	T	96	P	Decreased	0.98	8	0.18	S	4	S
	5vj2	A	T	96	S	Decreased	0.98	8	0.18	S	4	S
	5vj2	A	T	96	W	Decreased	0.99	8	0.18	S	4	S
	5vj2	A	T	96	Y	Decreased	1	8	0.18	S	4	S
	5vj2	A	T	96	V	Decreased	1	8	0.18	S	4	S
	5vj2	A	H	97	A	Decreased	0.99	17.6	0.18	S	4	S	17	2	0.894737	0.105263
	5vj2	A	H	97	R	Decreased	0.99	17.6	0.18	S	4	S
	5vj2	A	H	97	N	Decreased	0.67	17.6	0.18	S	4	S
	5vj2	A	H	97	D	Decreased	0.99	17.6	0.18	S	4	S
	5vj2	A	H	97	C	Decreased	0.96	17.6	0.18	S	4	S
	5vj2	A	H	97	E	Decreased	0.58	17.6	0.18	S	4	S
	5vj2	A	H	97	Q	Decreased	0.99	17.6	0.18	S	4	S
	5vj2	A	H	97	G	Decreased	1	17.6	0.18	S	4	S
	5vj2	A	H	97	I	Decreased	0.88	17.6	0.18	S	4	S
	5vj2	A	H	97	L	Increased	0.96	17.6	0.18	S	4	S
	5vj2	A	H	97	K	Decreased	0.95	17.6	0.18	S	4	S
	5vj2	A	H	97	M	Increased	0.96	17.6	0.18	S	4	S
	5vj2	A	H	97	F	Decreased	0.99	17.6	0.18	S	4	S
	5vj2	A	H	97	P	Decreased	0.86	17.6	0.18	S	4	S
	5vj2	A	H	97	S	Decreased	0.65	17.6	0.18	S	4	S
	5vj2	A	H	97	T	Decreased	0.84	17.6	0.18	S	4	S
	5vj2	A	H	97	W	Decreased	0.96	17.6	0.18	S	4	S
	5vj2	A	H	97	Y	Decreased	0.99	17.6	0.18	S	4	S
	5vj2	A	H	97	V	Decreased	0.65	17.6	0.18	S	4	S
	5vj2	A	C	98	A	Increased	0.76	14.3	0.17	U	1	S	9	10	0.473684	0.526316
	5vj2	A	C	98	R	Decreased	0.69	14.3	0.17	U	1	S
	5vj2	A	C	98	N	Increased	0.93	14.3	0.17	U	1	S
	5vj2	A	C	98	D	Increased	0.93	14.3	0.17	U	1	S
	5vj2	A	C	98	E	Increased	0.99	14.3	0.17	U	1	S
	5vj2	A	C	98	Q	Increased	0.93	14.3	0.17	U	1	S
	5vj2	A	C	98	G	Increased	0.82	14.3	0.17	U	1	S
	5vj2	A	C	98	H	Increased	0.54	14.3	0.17	U	1	S
	5vj2	A	C	98	I	Decreased	0.98	14.3	0.17	U	1	S
	5vj2	A	C	98	L	Decreased	0.98	14.3	0.17	U	1	S
	5vj2	A	C	98	K	Decreased	0.71	14.3	0.17	U	1	S
	5vj2	A	C	98	M	Decreased	0.98	14.3	0.17	U	1	S
	5vj2	A	C	98	F	Decreased	1	14.3	0.17	U	1	S
	5vj2	A	C	98	P	Increased	0.52	14.3	0.17	U	1	S
	5vj2	A	C	98	S	Increased	0.54	14.3	0.17	U	1	S
	5vj2	A	C	98	T	Increased	0.98	14.3	0.17	U	1	S
	5vj2	A	C	98	W	Decreased	0.96	14.3	0.17	U	1	S
	5vj2	A	C	98	Y	Decreased	0.8	14.3	0.17	U	1	S
	5vj2	A	C	98	V	Decreased	0.99	14.3	0.17	U	1	S
	5vj2	A	S	99	A	Decreased	0.85	7.6	0.23	S	9	C	9	10	0.473684	0.526316
	5vj2	A	S	99	R	Increased	0.97	7.6	0.23	S	9	C
	5vj2	A	S	99	N	Increased	0.68	7.6	0.23	S	9	C
	5vj2	A	S	99	D	Increased	0.74	7.6	0.23	S	9	C
	5vj2	A	S	99	C	Decreased	0.8	7.6	0.23	S	9	C
	5vj2	A	S	99	E	Decreased	0.98	7.6	0.23	S	9	C
	5vj2	A	S	99	Q	Increased	0.66	7.6	0.23	S	9	C
	5vj2	A	S	99	G	Increased	0.88	7.6	0.23	S	9	C
	5vj2	A	S	99	H	Decreased	0.79	7.6	0.23	S	9	C
	5vj2	A	S	99	I	Increased	0.88	7.6	0.23	S	9	C
	5vj2	A	S	99	L	Increased	0.9	7.6	0.23	S	9	C
	5vj2	A	S	99	K	Decreased	0.94	7.6	0.23	S	9	C
	5vj2	A	S	99	M	Decreased	0.57	7.6	0.23	S	9	C
	5vj2	A	S	99	F	Decreased	0.57	7.6	0.23	S	9	C
	5vj2	A	S	99	P	Increased	0.89	7.6	0.23	S	9	C
	5vj2	A	S	99	T	Increased	0.97	7.6	0.23	S	9	C
	5vj2	A	S	99	W	Decreased	0.59	7.6	0.23	S	9	C
	5vj2	A	S	99	Y	Increased	0.88	7.6	0.23	S	9	C
	5vj2	A	S	99	V	Decreased	0.85	7.6	0.23	S	9	C
	5vj2	A	Q	100	A	Decreased	0.7	10.7	0.23	S	6	C	11	8	0.578947	0.421053
	5vj2	A	Q	100	R	Decreased	0.96	10.7	0.23	S	6	C
	5vj2	A	Q	100	N	Increased	0.98	10.7	0.23	S	6	C
	5vj2	A	Q	100	D	Decreased	1	10.7	0.23	S	6	C
	5vj2	A	Q	100	C	Increased	0.96	10.7	0.23	S	6	C
	5vj2	A	Q	100	E	Decreased	0.96	10.7	0.23	S	6	C
	5vj2	A	Q	100	G	Increased	0.68	10.7	0.23	S	6	C
	5vj2	A	Q	100	H	Increased	0.96	10.7	0.23	S	6	C
	5vj2	A	Q	100	I	Decreased	1	10.7	0.23	S	6	C
	5vj2	A	Q	100	L	Decreased	1	10.7	0.23	S	6	C
	5vj2	A	Q	100	K	Decreased	0.97	10.7	0.23	S	6	C
	5vj2	A	Q	100	M	Decreased	0.96	10.7	0.23	S	6	C
	5vj2	A	Q	100	F	Decreased	0.64	10.7	0.23	S	6	C
	5vj2	A	Q	100	P	Increased	0.96	10.7	0.23	S	6	C
	5vj2	A	Q	100	S	Increased	0.96	10.7	0.23	S	6	C
	5vj2	A	Q	100	T	Increased	0.84	10.7	0.23	S	6	C
	5vj2	A	Q	100	W	Decreased	0.64	10.7	0.23	S	6	C
	5vj2	A	Q	100	Y	Increased	0.86	10.7	0.23	S	6	C
	5vj2	A	Q	100	V	Decreased	0.76	10.7	0.23	S	6	C
	5vj2	A	P	101	A	Decreased	0.68	15.2	0.18	U	2	C	9	10	0.473684	0.526316
	5vj2	A	P	101	R	Increased	0.96	15.2	0.18	U	2	C
	5vj2	A	P	101	N	Decreased	0.91	15.2	0.18	U	2	C
	5vj2	A	P	101	D	Increased	0.99	15.2	0.18	U	2	C
	5vj2	A	P	101	C	Decreased	0.74	15.2	0.18	U	2	C
	5vj2	A	P	101	E	Increased	0.89	15.2	0.18	U	2	C
	5vj2	A	P	101	Q	Increased	0.84	15.2	0.18	U	2	C
	5vj2	A	P	101	G	Increased	0.8	15.2	0.18	U	2	C
	5vj2	A	P	101	H	Decreased	1	15.2	0.18	U	2	C
	5vj2	A	P	101	I	Increased	0.95	15.2	0.18	U	2	C
	5vj2	A	P	101	L	Increased	1	15.2	0.18	U	2	C
	5vj2	A	P	101	K	Decreased	0.59	15.2	0.18	U	2	C
	5vj2	A	P	101	M	Increased	0.66	15.2	0.18	U	2	C
	5vj2	A	P	101	F	Decreased	0.99	15.2	0.18	U	2	C
	5vj2	A	P	101	S	Decreased	1	15.2	0.18	U	2	C
	5vj2	A	P	101	T	Decreased	1	15.2	0.18	U	2	C
	5vj2	A	P	101	W	Decreased	1	15.2	0.18	U	2	C
	5vj2	A	P	101	Y	Increased	0.66	15.2	0.18	U	2	C
	5vj2	A	P	101	V	Increased	0.85	15.2	0.18	U	2	C
	5vj2	A	N	102	A	Decreased	0.96	21.2	0.21	S	4	C	12	7	0.631579	0.368421
	5vj2	A	N	102	R	Decreased	0.95	21.2	0.21	S	4	C
	5vj2	A	N	102	D	Decreased	1	21.2	0.21	S	4	C
	5vj2	A	N	102	C	Decreased	1	21.2	0.21	S	4	C
	5vj2	A	N	102	E	Increased	0.92	21.2	0.21	S	4	C
	5vj2	A	N	102	Q	Decreased	0.5	21.2	0.21	S	4	C
	5vj2	A	N	102	G	Decreased	1	21.2	0.21	S	4	C
	5vj2	A	N	102	H	Decreased	1	21.2	0.21	S	4	C
	5vj2	A	N	102	I	Increased	0.88	21.2	0.21	S	4	C
	5vj2	A	N	102	L	Increased	0.89	21.2	0.21	S	4	C
	5vj2	A	N	102	K	Decreased	0.95	21.2	0.21	S	4	C
	5vj2	A	N	102	M	Increased	0.97	21.2	0.21	S	4	C
	5vj2	A	N	102	F	Increased	1	21.2	0.21	S	4	C
	5vj2	A	N	102	P	Decreased	1	21.2	0.21	S	4	C
	5vj2	A	N	102	S	Decreased	0.64	21.2	0.21	S	4	C
	5vj2	A	N	102	T	Decreased	1	21.2	0.21	S	4	C
	5vj2	A	N	102	W	Decreased	0.97	21.2	0.21	S	4	C
	5vj2	A	N	102	Y	Increased	0.79	21.2	0.21	S	4	C
	5vj2	A	N	102	V	Increased	0.99	21.2	0.21	S	4	C
	5vj2	A	G	103	A	Decreased	1	17.9	0.19	S	4	C	18	1	0.947368	0.0526316
	5vj2	A	G	103	R	Decreased	0.97	17.9	0.19	S	4	C
	5vj2	A	G	103	N	Decreased	0.99	17.9	0.19	S	4	C
	5vj2	A	G	103	D	Decreased	1	17.9	0.19	S	4	C
	5vj2	A	G	103	C	Decreased	1	17.9	0.19	S	4	C
	5vj2	A	G	103	E	Increased	0.61	17.9	0.19	S	4	C
	5vj2	A	G	103	Q	Decreased	1	17.9	0.19	S	4	C
	5vj2	A	G	103	H	Decreased	1	17.9	0.19	S	4	C
	5vj2	A	G	103	I	Decreased	0.95	17.9	0.19	S	4	C
	5vj2	A	G	103	L	Decreased	1	17.9	0.19	S	4	C
	5vj2	A	G	103	K	Decreased	1	17.9	0.19	S	4	C
	5vj2	A	G	103	M	Decreased	1	17.9	0.19	S	4	C
	5vj2	A	G	103	F	Decreased	1	17.9	0.19	S	4	C
	5vj2	A	G	103	P	Decreased	1	17.9	0.19	S	4	C
	5vj2	A	G	103	S	Decreased	1	17.9	0.19	S	4	C
	5vj2	A	G	103	T	Decreased	1	17.9	0.19	S	4	C
	5vj2	A	G	103	W	Decreased	0.99	17.9	0.19	S	4	C
	5vj2	A	G	103	Y	Decreased	1	17.9	0.19	S	4	C
	5vj2	A	G	103	V	Decreased	1	17.9	0.19	S	4	C
	5vj2	A	L	104	A	Decreased	1	8.9	0.26	S	9	C	19	0	1	0
	5vj2	A	L	104	R	Decreased	0.98	8.9	0.26	S	9	C
	5vj2	A	L	104	N	Decreased	1	8.9	0.26	S	9	C
	5vj2	A	L	104	D	Decreased	1	8.9	0.26	S	9	C
	5vj2	A	L	104	C	Decreased	1	8.9	0.26	S	9	C
	5vj2	A	L	104	E	Decreased	0.95	8.9	0.26	S	9	C
	5vj2	A	L	104	Q	Decreased	1	8.9	0.26	S	9	C
	5vj2	A	L	104	G	Decreased	1	8.9	0.26	S	9	C
	5vj2	A	L	104	H	Decreased	1	8.9	0.26	S	9	C
	5vj2	A	L	104	I	Decreased	1	8.9	0.26	S	9	C
	5vj2	A	L	104	K	Decreased	0.98	8.9	0.26	S	9	C
	5vj2	A	L	104	M	Decreased	1	8.9	0.26	S	9	C
	5vj2	A	L	104	F	Decreased	1	8.9	0.26	S	9	C
	5vj2	A	L	104	P	Decreased	1	8.9	0.26	S	9	C
	5vj2	A	L	104	S	Decreased	1	8.9	0.26	S	9	C
	5vj2	A	L	104	T	Decreased	1	8.9	0.26	S	9	C
	5vj2	A	L	104	W	Decreased	1	8.9	0.26	S	9	C
	5vj2	A	L	104	Y	Decreased	1	8.9	0.26	S	9	C
	5vj2	A	L	104	V	Decreased	1	8.9	0.26	S	9	C
	5vj2	A	I	105	A	Decreased	1	19.7	0.18	U	2	C	19	0	1	0
	5vj2	A	I	105	R	Decreased	1	19.7	0.18	U	2	C
	5vj2	A	I	105	N	Decreased	1	19.7	0.18	U	2	C
	5vj2	A	I	105	D	Decreased	1	19.7	0.18	U	2	C
	5vj2	A	I	105	C	Decreased	1	19.7	0.18	U	2	C
	5vj2	A	I	105	E	Decreased	0.6	19.7	0.18	U	2	C
	5vj2	A	I	105	Q	Decreased	0.99	19.7	0.18	U	2	C
	5vj2	A	I	105	G	Decreased	0.99	19.7	0.18	U	2	C
	5vj2	A	I	105	H	Decreased	1	19.7	0.18	U	2	C
	5vj2	A	I	105	L	Decreased	1	19.7	0.18	U	2	C
	5vj2	A	I	105	K	Decreased	0.99	19.7	0.18	U	2	C
	5vj2	A	I	105	M	Decreased	1	19.7	0.18	U	2	C
	5vj2	A	I	105	F	Decreased	1	19.7	0.18	U	2	C
	5vj2	A	I	105	P	Decreased	0.95	19.7	0.18	U	2	C
	5vj2	A	I	105	S	Decreased	1	19.7	0.18	U	2	C
	5vj2	A	I	105	T	Decreased	0.99	19.7	0.18	U	2	C
	5vj2	A	I	105	W	Decreased	1	19.7	0.18	U	2	C
	5vj2	A	I	105	Y	Decreased	1	19.7	0.18	U	2	C
	5vj2	A	I	105	V	Decreased	1	19.7	0.18	U	2	C
	5vj2	A	D	106	A	Decreased	0.99	15.9	0.18	S	3	C	12	7	0.631579	0.368421
	5vj2	A	D	106	R	Decreased	0.63	15.9	0.18	S	3	C
	5vj2	A	D	106	N	Increased	0.86	15.9	0.18	S	3	C
	5vj2	A	D	106	C	Decreased	0.65	15.9	0.18	S	3	C
	5vj2	A	D	106	E	Increased	0.69	15.9	0.18	S	3	C
	5vj2	A	D	106	Q	Increased	0.96	15.9	0.18	S	3	C
	5vj2	A	D	106	G	Decreased	0.99	15.9	0.18	S	3	C
	5vj2	A	D	106	H	Decreased	0.99	15.9	0.18	S	3	C
	5vj2	A	D	106	I	Decreased	0.84	15.9	0.18	S	3	C
	5vj2	A	D	106	L	Decreased	1	15.9	0.18	S	3	C
	5vj2	A	D	106	K	Increased	0.99	15.9	0.18	S	3	C
	5vj2	A	D	106	M	Increased	1	15.9	0.18	S	3	C
	5vj2	A	D	106	F	Increased	0.61	15.9	0.18	S	3	C
	5vj2	A	D	106	P	Decreased	0.91	15.9	0.18	S	3	C
	5vj2	A	D	106	S	Decreased	0.64	15.9	0.18	S	3	C
	5vj2	A	D	106	T	Increased	0.7	15.9	0.18	S	3	C
	5vj2	A	D	106	W	Decreased	1	15.9	0.18	S	3	C
	5vj2	A	D	106	Y	Decreased	0.66	15.9	0.18	S	3	C
	5vj2	A	D	106	V	Decreased	0.99	15.9	0.18	S	3	C
	5vj2	A	D	107	A	Decreased	0.98	11.7	0.18	S	5	C	13	6	0.684211	0.315789
	5vj2	A	D	107	R	Increased	0.61	11.7	0.18	S	5	C
	5vj2	A	D	107	N	Decreased	0.67	11.7	0.18	S	5	C
	5vj2	A	D	107	C	Increased	0.96	11.7	0.18	S	5	C
	5vj2	A	D	107	E	Increased	0.95	11.7	0.18	S	5	C
	5vj2	A	D	107	Q	Decreased	0.74	11.7	0.18	S	5	C
	5vj2	A	D	107	G	Decreased	0.79	11.7	0.18	S	5	C
	5vj2	A	D	107	H	Decreased	0.97	11.7	0.18	S	5	C
	5vj2	A	D	107	I	Decreased	0.98	11.7	0.18	S	5	C
	5vj2	A	D	107	L	Decreased	0.55	11.7	0.18	S	5	C
	5vj2	A	D	107	K	Increased	0.57	11.7	0.18	S	5	C
	5vj2	A	D	107	M	Increased	0.95	11.7	0.18	S	5	C
	5vj2	A	D	107	F	Decreased	0.72	11.7	0.18	S	5	C
	5vj2	A	D	107	P	Decreased	0.99	11.7	0.18	S	5	C
	5vj2	A	D	107	S	Increased	0.6	11.7	0.18	S	5	C
	5vj2	A	D	107	T	Decreased	0.99	11.7	0.18	S	5	C
	5vj2	A	D	107	W	Decreased	1	11.7	0.18	S	5	C
	5vj2	A	D	107	Y	Decreased	0.99	11.7	0.18	S	5	C
	5vj2	A	D	107	V	Decreased	0.98	11.7	0.18	S	5	C
	5vj2	A	N	108	A	Increased	0.58	14.3	0.17	U	1	C	9	10	0.473684	0.526316
	5vj2	A	N	108	R	Increased	0.6	14.3	0.17	U	1	C
	5vj2	A	N	108	D	Decreased	1	14.3	0.17	U	1	C
	5vj2	A	N	108	C	Decreased	0.89	14.3	0.17	U	1	C
	5vj2	A	N	108	E	Decreased	0.8	14.3	0.17	U	1	C
	5vj2	A	N	108	Q	Decreased	0.99	14.3	0.17	U	1	C
	5vj2	A	N	108	G	Increased	0.84	14.3	0.17	U	1	C
	5vj2	A	N	108	H	Decreased	0.89	14.3	0.17	U	1	C
	5vj2	A	N	108	I	Increased	0.71	14.3	0.17	U	1	C
	5vj2	A	N	108	L	Increased	0.97	14.3	0.17	U	1	C
	5vj2	A	N	108	K	Decreased	0.97	14.3	0.17	U	1	C
	5vj2	A	N	108	M	Increased	1	14.3	0.17	U	1	C
	5vj2	A	N	108	F	Increased	0.97	14.3	0.17	U	1	C
	5vj2	A	N	108	P	Decreased	0.89	14.3	0.17	U	1	C
	5vj2	A	N	108	S	Increased	0.97	14.3	0.17	U	1	C
	5vj2	A	N	108	T	Decreased	0.89	14.3	0.17	U	1	C
	5vj2	A	N	108	W	Decreased	0.75	14.3	0.17	U	1	C
	5vj2	A	N	108	Y	Increased	0.94	14.3	0.17	U	1	C
	5vj2	A	N	108	V	Increased	0.87	14.3	0.17	U	1	C
	5vj2	A	C	109	A	Decreased	0.99	13.7	0.13	B	0	C	10	9	0.526316	0.473684
	5vj2	A	C	109	R	Increased	0.96	13.7	0.13	B	0	C
	5vj2	A	C	109	N	Increased	0.89	13.7	0.13	B	0	C
	5vj2	A	C	109	D	Decreased	0.94	13.7	0.13	B	0	C
	5vj2	A	C	109	E	Increased	0.9	13.7	0.13	B	0	C
	5vj2	A	C	109	Q	Decreased	0.85	13.7	0.13	B	0	C
	5vj2	A	C	109	G	Increased	0.99	13.7	0.13	B	0	C
	5vj2	A	C	109	H	Increased	0.68	13.7	0.13	B	0	C
	5vj2	A	C	109	I	Decreased	1	13.7	0.13	B	0	C
	5vj2	A	C	109	L	Decreased	1	13.7	0.13	B	0	C
	5vj2	A	C	109	K	Increased	0.96	13.7	0.13	B	0	C
	5vj2	A	C	109	M	Decreased	1	13.7	0.13	B	0	C
	5vj2	A	C	109	F	Decreased	1	13.7	0.13	B	0	C
	5vj2	A	C	109	P	Increased	0.66	13.7	0.13	B	0	C
	5vj2	A	C	109	S	Increased	0.96	13.7	0.13	B	0	C
	5vj2	A	C	109	T	Increased	0.68	13.7	0.13	B	0	C
	5vj2	A	C	109	W	Decreased	0.99	13.7	0.13	B	0	C
	5vj2	A	C	109	Y	Decreased	0.97	13.7	0.13	B	0	C
	5vj2	A	C	109	V	Decreased	1	13.7	0.13	B	0	C
	5vj2	A	E	110	A	Decreased	0.98	14	0.18	U	1	S	12	7	0.631579	0.368421
	5vj2	A	E	110	R	Increased	0.54	14	0.18	U	1	S
	5vj2	A	E	110	N	Increased	0.52	14	0.18	U	1	S
	5vj2	A	E	110	D	Increased	0.54	14	0.18	U	1	S
[truncated: 568 more rows]
