# Supplementary material for: Respiratory Syncytial Virus Vaccine Design Using Structure-Based Machine-Learning Models
Source: Viruses. 2024 May 22;16(6):821. doi: 10.3390/v16060821 (PMC11209532; doi:10.3390/v16060821)
Supplement: Supplementary file 1 [file viruses-16-00821-s001.zip › Apoptosis table 01.xlsx]

## Sheet: Sheet1
		Luminescence (RLU)							RLU ratio relative to RSV wt at 12 hours
		12 hours	21 hours	24 hours	36 hours	48 hours			12 hours	21 hours	24 hours	36 hours	48 hours
	RSV wt	824	1594	2120	2683	2255		RSV wt	1	1.93447	2.57282	3.25607	2.73665
	ΔNS1	953	1845	3471	2988	1798		ΔNS1	1.15655	2.23908	4.21238	3.62621	2.18204
	NS1 29	1269	2341	2124	2037	2210		NS1 29	1.54005	2.84102	2.57767	2.47209	2.68204
	NS1 98-109	765	1785	2092	2294	2300		NS1 98-109	0.928398	2.16626	2.53883	2.78398	2.79126
	NS1 47	909	4931	3712	1955	1543		NS1 47	1.10316	5.98422	4.50485	2.37257	1.87257
	NS1 11-13-15	1683	4739	5381	3457	2314		NS1 11-13-15	2.04248	5.75121	6.53034	4.19539	2.80825
	NS1 06-09	1316	4136	5058	2858	1933		NS1 06-09	1.59709	5.01942	6.13835	3.46845	2.34587
	NS1 58-66	1037	4240	4042	2365	1908		NS1 58-66	1.2585	5.14563	4.90534	2.87015	2.31553
	NS1 54-57-60	1123	5176	4363	2506	1675		NS1 54-57-60	1.36286	6.28155	5.2949	3.04126	2.03277
	NS1 98-104st	1550	4876	4942	2741	2001		NS1 98-104st	1.88107	5.91748	5.99757	3.32646	2.4284
	NS1 06 D	1395	2826	2932	2821	2075		NS1 06 D	1.69296	3.42961	3.55825	3.42354	2.5182
	NS1 06 Q	831	1346	1510	2070	2134		NS1 06 Q	1.0085	1.6335	1.83252	2.51214	2.58981
	NS1 06 R	828	1595	1740	2256	2299		NS1 06 R	1.00485	1.93568	2.11165	2.73786	2.79005
	NS1 06 W	844	1435	1706	2364	2458		NS1 06 W	1.02427	1.7415	2.07039	2.86893	2.98301
