# Supplementary material for: Respiratory Syncytial Virus Vaccine Design Using Structure-Based Machine-Learning Models
Source: Viruses. 2024 May 22;16(6):821. doi: 10.3390/v16060821 (PMC11209532; doi:10.3390/v16060821)
Supplement: Supplementary file 1 [file viruses-16-00821-s001.zip › Custom RSV TaqMan Assays.txt]

eGFP (EGFP-5)
Fwd	TGTCGCCCTCGAACTTCAC
Rev	GAGCGCACCATCTTCTTCAAG
Probe	ACGACGGCAACTACA

RSV N (RSV-N-5)
Fwd	TGGCATGTTATTAATCACAGAAGATGCT
Rev	TTCTCTTCCTAACCTAGACATCGCATA
Probe	AACCCAGTGAATTTATG

RSV P (RSV-P-5)
Fwd	TAAATTCCTAGAATCAATAAAGGGCAAATTCA
Rev	TCTTTGGTTACTTCTATATCTATTGAGTTGACAGA
Probe	CATCACCCAAAGATCC

RSV NS1 (RSV-NS1-5)
Fwd	GAAGTAGCATTGTTAAAAATAACATGCTATACTGATAAA
Rev	TGCACAAACACAATGCCATTCAATT
Probe	CTGCCTTAGCCAAAGCA

RSV F (RSV-F-5)
Fwd	CTTCTGGTCAAAACATCACTGAAGAATTT
Rev	ACCAACCAGTTCTCAGAGCAC
Probe	CAGTTAGCAAAGGCTATCTTA

RSV G (RSV-G-5)
Fwd	CCTGGGACACTCTCAATCATTTATTATTCA
Rev	AGTGAAGTTGAGATTATCATTGCCAGAA
Probe	TAGCACAAATCACATTATCC
