# Supplementary material for: Respiratory Syncytial Virus Vaccine Design Using Structure-Based Machine-Learning Models
Source: Viruses. 2024 May 22;16(6):821. doi: 10.3390/v16060821 (PMC11209532; doi:10.3390/v16060821)
Supplement: Supplementary file 1 [file viruses-16-00821-s001.zip › ddG_5vj2_m2_all_out.txt]

PDB_ID  Chain  Mutation     ddG  Temp   pH   Vol   sT  Loc  Num  SS
 5vj2     A       S5A     -0.48  25.0  7.0  13.6  0.23  S    7    C
 5vj2     A       S5R     -0.09  25.0  7.0  13.6  0.23  S    7    C
 5vj2     A       S5N     -0.11  25.0  7.0  13.6  0.23  S    7    C
 5vj2     A       S5D      0.07  25.0  7.0  13.6  0.23  S    7    C
 5vj2     A       S5C     -0.50  25.0  7.0  13.6  0.23  S    7    C
 5vj2     A       S5E     -0.68  25.0  7.0  13.6  0.23  S    7    C
 5vj2     A       S5Q     -0.13  25.0  7.0  13.6  0.23  S    7    C
 5vj2     A       S5G     -0.17  25.0  7.0  13.6  0.23  S    7    C
 5vj2     A       S5H     -0.23  25.0  7.0  13.6  0.23  S    7    C
 5vj2     A       S5I      0.14  25.0  7.0  13.6  0.23  S    7    C
 5vj2     A       S5L     -0.08  25.0  7.0  13.6  0.23  S    7    C
 5vj2     A       S5K     -0.15  25.0  7.0  13.6  0.23  S    7    C
 5vj2     A       S5M     -0.12  25.0  7.0  13.6  0.23  S    7    C
 5vj2     A       S5F      0.02  25.0  7.0  13.6  0.23  S    7    C
 5vj2     A       S5P     -0.72  25.0  7.0  13.6  0.23  S    7    C
 5vj2     A       S5T     -0.18  25.0  7.0  13.6  0.23  S    7    C
 5vj2     A       S5W     -0.13  25.0  7.0  13.6  0.23  S    7    C
 5vj2     A       S5Y     -0.51  25.0  7.0  13.6  0.23  S    7    C
 5vj2     A       S5V      0.03  25.0  7.0  13.6  0.23  S    7    C
 5vj2     A       L6A     -1.41  25.0  7.0  15.2  0.15  B    0    S
 5vj2     A       L6R     -1.96  25.0  7.0  15.2  0.15  B    0    S
 5vj2     A       L6N     -1.54  25.0  7.0  15.2  0.15  B    0    S
 5vj2     A       L6D     -1.85  25.0  7.0  15.2  0.15  B    0    S
 5vj2     A       L6C     -1.72  25.0  7.0  15.2  0.15  B    0    S
 5vj2     A       L6E     -1.72  25.0  7.0  15.2  0.15  B    0    S
 5vj2     A       L6Q     -1.26  25.0  7.0  15.2  0.15  B    0    S
 5vj2     A       L6G     -1.89  25.0  7.0  15.2  0.15  B    0    S
 5vj2     A       L6H     -1.27  25.0  7.0  15.2  0.15  B    0    S
 5vj2     A       L6I     -1.13  25.0  7.0  15.2  0.15  B    0    S
 5vj2     A       L6K     -2.79  25.0  7.0  15.2  0.15  B    0    S
 5vj2     A       L6M     -1.12  25.0  7.0  15.2  0.15  B    0    S
 5vj2     A       L6F     -1.10  25.0  7.0  15.2  0.15  B    0    S
 5vj2     A       L6P     -1.06  25.0  7.0  15.2  0.15  B    0    S
 5vj2     A       L6S     -1.53  25.0  7.0  15.2  0.15  B    0    S
 5vj2     A       L6T     -1.75  25.0  7.0  15.2  0.15  B    0    S
 5vj2     A       L6W     -0.58  25.0  7.0  15.2  0.15  B    0    S
 5vj2     A       L6Y     -0.86  25.0  7.0  15.2  0.15  B    0    S
 5vj2     A       L6V     -1.17  25.0  7.0  15.2  0.15  B    0    S
 5vj2     A       S7A     -0.56  25.0  7.0  13.1  0.14  U    1    S
 5vj2     A       S7R     -0.43  25.0  7.0  13.1  0.14  U    1    S
 5vj2     A       S7N     -0.43  25.0  7.0  13.1  0.14  U    1    S
 5vj2     A       S7D     -1.59  25.0  7.0  13.1  0.14  U    1    S
 5vj2     A       S7C     -0.77  25.0  7.0  13.1  0.14  U    1    S
 5vj2     A       S7E     -1.03  25.0  7.0  13.1  0.14  U    1    S
 5vj2     A       S7Q     -0.44  25.0  7.0  13.1  0.14  U    1    S
 5vj2     A       S7G     -0.46  25.0  7.0  13.1  0.14  U    1    S
 5vj2     A       S7H     -0.62  25.0  7.0  13.1  0.14  U    1    S
 5vj2     A       S7I     -0.29  25.0  7.0  13.1  0.14  U    1    S
 5vj2     A       S7L     -0.47  25.0  7.0  13.1  0.14  U    1    S
 5vj2     A       S7K     -1.63  25.0  7.0  13.1  0.14  U    1    S
 5vj2     A       S7M     -0.40  25.0  7.0  13.1  0.14  U    1    S
 5vj2     A       S7F     -0.27  25.0  7.0  13.1  0.14  U    1    S
 5vj2     A       S7P     -0.89  25.0  7.0  13.1  0.14  U    1    S
 5vj2     A       S7T     -0.47  25.0  7.0  13.1  0.14  U    1    S
 5vj2     A       S7W     -0.45  25.0  7.0  13.1  0.14  U    1    S
 5vj2     A       S7Y     -0.84  25.0  7.0  13.1  0.14  U    1    S
 5vj2     A       S7V     -0.31  25.0  7.0  13.1  0.14  U    1    S
 5vj2     A       M8A     -1.97  25.0  7.0  15.6  0.15  B    0    S
 5vj2     A       M8R     -2.29  25.0  7.0  15.6  0.15  B    0    S
 5vj2     A       M8N     -1.97  25.0  7.0  15.6  0.15  B    0    S
 5vj2     A       M8D     -2.19  25.0  7.0  15.6  0.15  B    0    S
 5vj2     A       M8C     -0.85  25.0  7.0  15.6  0.15  B    0    S
 5vj2     A       M8E     -1.64  25.0  7.0  15.6  0.15  B    0    S
 5vj2     A       M8Q     -1.54  25.0  7.0  15.6  0.15  B    0    S
 5vj2     A       M8G     -2.01  25.0  7.0  15.6  0.15  B    0    S
 5vj2     A       M8H     -0.96  25.0  7.0  15.6  0.15  B    0    S
 5vj2     A       M8I     -0.90  25.0  7.0  15.6  0.15  B    0    S
 5vj2     A       M8L     -0.95  25.0  7.0  15.6  0.15  B    0    S
 5vj2     A       M8K     -3.16  25.0  7.0  15.6  0.15  B    0    S
 5vj2     A       M8F     -1.00  25.0  7.0  15.6  0.15  B    0    S
 5vj2     A       M8P     -2.39  25.0  7.0  15.6  0.15  B    0    S
 5vj2     A       M8S     -0.99  25.0  7.0  15.6  0.15  B    0    S
 5vj2     A       M8T     -0.90  25.0  7.0  15.6  0.15  B    0    S
 5vj2     A       M8W     -0.99  25.0  7.0  15.6  0.15  B    0    S
 5vj2     A       M8Y     -0.92  25.0  7.0  15.6  0.15  B    0    S
 5vj2     A       M8V     -0.88  25.0  7.0  15.6  0.15  B    0    S
 5vj2     A       I9A     -3.21  25.0  7.0  20.3  0.15  B    0    S
 5vj2     A       I9R     -2.23  25.0  7.0  20.3  0.15  B    0    S
 5vj2     A       I9N     -1.31  25.0  7.0  20.3  0.15  B    0    S
 5vj2     A       I9D     -2.22  25.0  7.0  20.3  0.15  B    0    S
 5vj2     A       I9C     -1.36  25.0  7.0  20.3  0.15  B    0    S
 5vj2     A       I9E     -1.44  25.0  7.0  20.3  0.15  B    0    S
 5vj2     A       I9Q     -1.64  25.0  7.0  20.3  0.15  B    0    S
 5vj2     A       I9G     -3.77  25.0  7.0  20.3  0.15  B    0    S
 5vj2     A       I9H     -2.18  25.0  7.0  20.3  0.15  B    0    S
 5vj2     A       I9L     -1.01  25.0  7.0  20.3  0.15  B    0    S
 5vj2     A       I9K     -2.25  25.0  7.0  20.3  0.15  B    0    S
 5vj2     A       I9M     -1.50  25.0  7.0  20.3  0.15  B    0    S
 5vj2     A       I9F     -1.41  25.0  7.0  20.3  0.15  B    0    S
 5vj2     A       I9P     -2.77  25.0  7.0  20.3  0.15  B    0    S
 5vj2     A       I9S     -2.03  25.0  7.0  20.3  0.15  B    0    S
 5vj2     A       I9T     -2.44  25.0  7.0  20.3  0.15  B    0    S
 5vj2     A       I9W     -1.74  25.0  7.0  20.3  0.15  B    0    S
 5vj2     A       I9Y     -2.41  25.0  7.0  20.3  0.15  B    0    S
 5vj2     A       I9V     -1.19  25.0  7.0  20.3  0.15  B    0    S
 5vj2     A      K10A      0.89  25.0  7.0   8.6  0.14  B    0    S
 5vj2     A      K10R      0.57  25.0  7.0   8.6  0.14  B    0    S
 5vj2     A      K10N      0.68  25.0  7.0   8.6  0.14  B    0    S
 5vj2     A      K10D      0.93  25.0  7.0   8.6  0.14  B    0    S
 5vj2     A      K10C      0.81  25.0  7.0   8.6  0.14  B    0    S
 5vj2     A      K10E      1.01  25.0  7.0   8.6  0.14  B    0    S
 5vj2     A      K10Q      0.68  25.0  7.0   8.6  0.14  B    0    S
 5vj2     A      K10G      0.80  25.0  7.0   8.6  0.14  B    0    S
 5vj2     A      K10H      0.43  25.0  7.0   8.6  0.14  B    0    S
 5vj2     A      K10I      0.89  25.0  7.0   8.6  0.14  B    0    S
 5vj2     A      K10L      0.88  25.0  7.0   8.6  0.14  B    0    S
 5vj2     A      K10M      0.86  25.0  7.0   8.6  0.14  B    0    S
 5vj2     A      K10F      1.02  25.0  7.0   8.6  0.14  B    0    S
 5vj2     A      K10P      0.63  25.0  7.0   8.6  0.14  B    0    S
 5vj2     A      K10S      0.83  25.0  7.0   8.6  0.14  B    0    S
 5vj2     A      K10T      0.78  25.0  7.0   8.6  0.14  B    0    S
 5vj2     A      K10W      0.78  25.0  7.0   8.6  0.14  B    0    S
 5vj2     A      K10Y      0.90  25.0  7.0   8.6  0.14  B    0    S
 5vj2     A      K10V      0.83  25.0  7.0   8.6  0.14  B    0    S
 5vj2     A      V11A     -2.84  25.0  7.0  21.7  0.14  B    0    S
 5vj2     A      V11R     -2.36  25.0  7.0  21.7  0.14  B    0    S
 5vj2     A      V11N     -2.45  25.0  7.0  21.7  0.14  B    0    S
 5vj2     A      V11D     -1.64  25.0  7.0  21.7  0.14  B    0    S
 5vj2     A      V11C     -2.23  25.0  7.0  21.7  0.14  B    0    S
 5vj2     A      V11E     -1.62  25.0  7.0  21.7  0.14  B    0    S
 5vj2     A      V11Q     -1.67  25.0  7.0  21.7  0.14  B    0    S
 5vj2     A      V11G     -3.01  25.0  7.0  21.7  0.14  B    0    S
 5vj2     A      V11H     -2.17  25.0  7.0  21.7  0.14  B    0    S
 5vj2     A      V11I     -0.31  25.0  7.0  21.7  0.14  B    0    S
 5vj2     A      V11L     -0.12  25.0  7.0  21.7  0.14  B    0    S
 5vj2     A      V11K     -2.59  25.0  7.0  21.7  0.14  B    0    S
 5vj2     A      V11M     -0.73  25.0  7.0  21.7  0.14  B    0    S
 5vj2     A      V11F     -0.54  25.0  7.0  21.7  0.14  B    0    S
 5vj2     A      V11P     -3.09  25.0  7.0  21.7  0.14  B    0    S
 5vj2     A      V11S     -2.24  25.0  7.0  21.7  0.14  B    0    S
 5vj2     A      V11T     -2.55  25.0  7.0  21.7  0.14  B    0    S
 5vj2     A      V11W     -1.69  25.0  7.0  21.7  0.14  B    0    S
 5vj2     A      V11Y     -2.20  25.0  7.0  21.7  0.14  B    0    S
 5vj2     A      R12A     -0.99  25.0  7.0   9.1  0.14  U    1    S
 5vj2     A      R12N     -1.59  25.0  7.0   9.1  0.14  U    1    S
 5vj2     A      R12D     -1.89  25.0  7.0   9.1  0.14  U    1    S
 5vj2     A      R12C     -0.99  25.0  7.0   9.1  0.14  U    1    S
 5vj2     A      R12E     -1.08  25.0  7.0   9.1  0.14  U    1    S
 5vj2     A      R12Q     -1.04  25.0  7.0   9.1  0.14  U    1    S
 5vj2     A      R12G     -1.76  25.0  7.0   9.1  0.14  U    1    S
 5vj2     A      R12H     -1.00  25.0  7.0   9.1  0.14  U    1    S
 5vj2     A      R12I     -1.00  25.0  7.0   9.1  0.14  U    1    S
 5vj2     A      R12L     -1.00  25.0  7.0   9.1  0.14  U    1    S
 5vj2     A      R12K     -1.86  25.0  7.0   9.1  0.14  U    1    S
 5vj2     A      R12M     -1.00  25.0  7.0   9.1  0.14  U    1    S
 5vj2     A      R12F     -1.00  25.0  7.0   9.1  0.14  U    1    S
 5vj2     A      R12P     -1.00  25.0  7.0   9.1  0.14  U    1    S
 5vj2     A      R12S     -1.50  25.0  7.0   9.1  0.14  U    1    S
 5vj2     A      R12T     -1.00  25.0  7.0   9.1  0.14  U    1    S
 5vj2     A      R12W     -1.00  25.0  7.0   9.1  0.14  U    1    S
 5vj2     A      R12Y     -1.00  25.0  7.0   9.1  0.14  U    1    S
 5vj2     A      R12V     -1.00  25.0  7.0   9.1  0.14  U    1    S
 5vj2     A      L13A     -3.64  25.0  7.0  15.0  0.13  B    0    S
 5vj2     A      L13R     -2.39  25.0  7.0  15.0  0.13  B    0    S
 5vj2     A      L13N     -2.61  25.0  7.0  15.0  0.13  B    0    S
 5vj2     A      L13D     -3.68  25.0  7.0  15.0  0.13  B    0    S
 5vj2     A      L13C     -2.73  25.0  7.0  15.0  0.13  B    0    S
 5vj2     A      L13E     -1.19  25.0  7.0  15.0  0.13  B    0    S
 5vj2     A      L13Q     -1.74  25.0  7.0  15.0  0.13  B    0    S
 5vj2     A      L13G     -5.25  25.0  7.0  15.0  0.13  B    0    S
 5vj2     A      L13H     -2.13  25.0  7.0  15.0  0.13  B    0    S
 5vj2     A      L13I     -1.26  25.0  7.0  15.0  0.13  B    0    S
 5vj2     A      L13K     -3.03  25.0  7.0  15.0  0.13  B    0    S
 5vj2     A      L13M     -1.17  25.0  7.0  15.0  0.13  B    0    S
 5vj2     A      L13F     -1.15  25.0  7.0  15.0  0.13  B    0    S
 5vj2     A      L13P     -1.82  25.0  7.0  15.0  0.13  B    0    S
 5vj2     A      L13S     -2.72  25.0  7.0  15.0  0.13  B    0    S
 5vj2     A      L13T     -2.92  25.0  7.0  15.0  0.13  B    0    S
 5vj2     A      L13W     -1.15  25.0  7.0  15.0  0.13  B    0    S
 5vj2     A      L13Y     -2.09  25.0  7.0  15.0  0.13  B    0    S
 5vj2     A      L13V     -1.46  25.0  7.0  15.0  0.13  B    0    S
 5vj2     A      Q14A     -1.67  25.0  7.0  10.8  0.12  B    0    S
 5vj2     A      Q14R     -1.66  25.0  7.0  10.8  0.12  B    0    S
 5vj2     A      Q14N     -1.66  25.0  7.0  10.8  0.12  B    0    S
 5vj2     A      Q14D     -1.60  25.0  7.0  10.8  0.12  B    0    S
 5vj2     A      Q14C     -1.66  25.0  7.0  10.8  0.12  B    0    S
 5vj2     A      Q14E     -1.14  25.0  7.0  10.8  0.12  B    0    S
 5vj2     A      Q14G     -1.77  25.0  7.0  10.8  0.12  B    0    S
 5vj2     A      Q14H     -1.66  25.0  7.0  10.8  0.12  B    0    S
 5vj2     A      Q14I     -1.66  25.0  7.0  10.8  0.12  B    0    S
 5vj2     A      Q14L     -1.66  25.0  7.0  10.8  0.12  B    0    S
 5vj2     A      Q14K     -1.66  25.0  7.0  10.8  0.12  B    0    S
 5vj2     A      Q14M     -1.70  25.0  7.0  10.8  0.12  B    0    S
 5vj2     A      Q14F     -1.66  25.0  7.0  10.8  0.12  B    0    S
 5vj2     A      Q14P     -1.66  25.0  7.0  10.8  0.12  B    0    S
 5vj2     A      Q14S     -1.66  25.0  7.0  10.8  0.12  B    0    S
 5vj2     A      Q14T     -1.66  25.0  7.0  10.8  0.12  B    0    S
 5vj2     A      Q14W     -1.66  25.0  7.0  10.8  0.12  B    0    S
 5vj2     A      Q14Y     -1.66  25.0  7.0  10.8  0.12  B    0    S
 5vj2     A      Q14V     -1.66  25.0  7.0  10.8  0.12  B    0    S
 5vj2     A      N15A     -1.24  25.0  7.0  20.4  0.14  B    0    S
 5vj2     A      N15R     -0.88  25.0  7.0  20.4  0.14  B    0    S
 5vj2     A      N15D     -1.88  25.0  7.0  20.4  0.14  B    0    S
 5vj2     A      N15C     -0.88  25.0  7.0  20.4  0.14  B    0    S
 5vj2     A      N15E     -0.67  25.0  7.0  20.4  0.14  B    0    S
 5vj2     A      N15Q     -0.87  25.0  7.0  20.4  0.14  B    0    S
 5vj2     A      N15G     -1.73  25.0  7.0  20.4  0.14  B    0    S
 5vj2     A      N15H     -1.01  25.0  7.0  20.4  0.14  B    0    S
 5vj2     A      N15I      0.07  25.0  7.0  20.4  0.14  B    0    S
 5vj2     A      N15L     -0.28  25.0  7.0  20.4  0.14  B    0    S
 5vj2     A      N15K     -1.08  25.0  7.0  20.4  0.14  B    0    S
 5vj2     A      N15M     -0.19  25.0  7.0  20.4  0.14  B    0    S
 5vj2     A      N15F     -0.60  25.0  7.0  20.4  0.14  B    0    S
 5vj2     A      N15P     -0.88  25.0  7.0  20.4  0.14  B    0    S
 5vj2     A      N15S     -1.00  25.0  7.0  20.4  0.14  B    0    S
 5vj2     A      N15T     -0.70  25.0  7.0  20.4  0.14  B    0    S
 5vj2     A      N15W     -0.88  25.0  7.0  20.4  0.14  B    0    S
 5vj2     A      N15Y     -0.88  25.0  7.0  20.4  0.14  B    0    S
 5vj2     A      N15V     -0.29  25.0  7.0  20.4  0.14  B    0    S
 5vj2     A      L16A     -2.27  25.0  7.0  21.4  0.16  B    0    C
 5vj2     A      L16R     -2.27  25.0  7.0  21.4  0.16  B    0    C
 5vj2     A      L16N     -2.39  25.0  7.0  21.4  0.16  B    0    C
 5vj2     A      L16D     -3.11  25.0  7.0  21.4  0.16  B    0    C
 5vj2     A      L16C     -2.67  25.0  7.0  21.4  0.16  B    0    C
 5vj2     A      L16E     -1.84  25.0  7.0  21.4  0.16  B    0    C
 5vj2     A      L16Q     -1.62  25.0  7.0  21.4  0.16  B    0    C
 5vj2     A      L16G     -6.70  25.0  7.0  21.4  0.16  B    0    C
 5vj2     A      L16H     -1.99  25.0  7.0  21.4  0.16  B    0    C
 5vj2     A      L16I     -2.18  25.0  7.0  21.4  0.16  B    0    C
 5vj2     A      L16K     -3.12  25.0  7.0  21.4  0.16  B    0    C
 5vj2     A      L16M     -1.67  25.0  7.0  21.4  0.16  B    0    C
 5vj2     A      L16F     -2.08  25.0  7.0  21.4  0.16  B    0    C
 5vj2     A      L16P     -1.90  25.0  7.0  21.4  0.16  B    0    C
 5vj2     A      L16S     -2.45  25.0  7.0  21.4  0.16  B    0    C
 5vj2     A      L16T     -2.73  25.0  7.0  21.4  0.16  B    0    C
 5vj2     A      L16W     -1.56  25.0  7.0  21.4  0.16  B    0    C
 5vj2     A      L16Y     -1.92  25.0  7.0  21.4  0.16  B    0    C
 5vj2     A      L16V     -2.20  25.0  7.0  21.4  0.16  B    0    C
 5vj2     A      F17A     -1.66  25.0  7.0  17.4  0.20  U    2    C
 5vj2     A      F17R     -2.21  25.0  7.0  17.4  0.20  U    2    C
 5vj2     A      F17N     -2.05  25.0  7.0  17.4  0.20  U    2    C
 5vj2     A      F17D     -2.33  25.0  7.0  17.4  0.20  U    2    C
 5vj2     A      F17C     -1.20  25.0  7.0  17.4  0.20  U    2    C
 5vj2     A      F17E     -1.02  25.0  7.0  17.4  0.20  U    2    C
 5vj2     A      F17Q     -1.71  25.0  7.0  17.4  0.20  U    2    C
 5vj2     A      F17G     -5.01  25.0  7.0  17.4  0.20  U    2    C
 5vj2     A      F17H     -2.16  25.0  7.0  17.4  0.20  U    2    C
 5vj2     A      F17I     -1.11  25.0  7.0  17.4  0.20  U    2    C
 5vj2     A      F17L     -1.13  25.0  7.0  17.4  0.20  U    2    C
 5vj2     A      F17K     -2.26  25.0  7.0  17.4  0.20  U    2    C
 5vj2     A      F17M     -1.16  25.0  7.0  17.4  0.20  U    2    C
 5vj2     A      F17P     -2.90  25.0  7.0  17.4  0.20  U    2    C
 5vj2     A      F17S     -2.28  25.0  7.0  17.4  0.20  U    2    C
 5vj2     A      F17T     -1.71  25.0  7.0  17.4  0.20  U    2    C
 5vj2     A      F17W     -1.12  25.0  7.0  17.4  0.20  U    2    C
 5vj2     A      F17Y     -1.14  25.0  7.0  17.4  0.20  U    2    C
 5vj2     A      F17V     -1.21  25.0  7.0  17.4  0.20  U    2    C
 5vj2     A      D18A     -0.25  25.0  7.0  17.4  0.17  S    3    S
 5vj2     A      D18R     -0.22  25.0  7.0  17.4  0.17  S    3    S
 5vj2     A      D18N     -0.10  25.0  7.0  17.4  0.17  S    3    S
 5vj2     A      D18C     -0.22  25.0  7.0  17.4  0.17  S    3    S
 5vj2     A      D18E     -0.22  25.0  7.0  17.4  0.17  S    3    S
 5vj2     A      D18Q     -0.20  25.0  7.0  17.4  0.17  S    3    S
 5vj2     A      D18G     -0.20  25.0  7.0  17.4  0.17  S    3    S
 5vj2     A      D18H     -0.21  25.0  7.0  17.4  0.17  S    3    S
 5vj2     A      D18I     -0.06  25.0  7.0  17.4  0.17  S    3    S
 5vj2     A      D18L     -0.22  25.0  7.0  17.4  0.17  S    3    S
 5vj2     A      D18K     -0.09  25.0  7.0  17.4  0.17  S    3    S
 5vj2     A      D18M     -0.12  25.0  7.0  17.4  0.17  S    3    S
 5vj2     A      D18F     -0.13  25.0  7.0  17.4  0.17  S    3    S
 5vj2     A      D18P     -0.27  25.0  7.0  17.4  0.17  S    3    S
 5vj2     A      D18S     -0.20  25.0  7.0  17.4  0.17  S    3    S
 5vj2     A      D18T     -0.23  25.0  7.0  17.4  0.17  S    3    S
 5vj2     A      D18W     -0.24  25.0  7.0  17.4  0.17  S    3    S
 5vj2     A      D18Y     -0.10  25.0  7.0  17.4  0.17  S    3    S
 5vj2     A      D18V     -0.26  25.0  7.0  17.4  0.17  S    3    S
 5vj2     A      N19A     -1.16  25.0  7.0  11.5  0.13  U    1    S
 5vj2     A      N19R     -0.69  25.0  7.0  11.5  0.13  U    1    S
 5vj2     A      N19D     -1.55  25.0  7.0  11.5  0.13  U    1    S
 5vj2     A      N19C     -0.66  25.0  7.0  11.5  0.13  U    1    S
 5vj2     A      N19E     -0.55  25.0  7.0  11.5  0.13  U    1    S
 5vj2     A      N19Q     -0.59  25.0  7.0  11.5  0.13  U    1    S
 5vj2     A      N19G     -1.44  25.0  7.0  11.5  0.13  U    1    S
 5vj2     A      N19H     -0.84  25.0  7.0  11.5  0.13  U    1    S
 5vj2     A      N19I      0.12  25.0  7.0  11.5  0.13  U    1    S
 5vj2     A      N19L     -0.13  25.0  7.0  11.5  0.13  U    1    S
 5vj2     A      N19K     -0.91  25.0  7.0  11.5  0.13  U    1    S
 5vj2     A      N19M      0.02  25.0  7.0  11.5  0.13  U    1    S
 5vj2     A      N19F     -0.41  25.0  7.0  11.5  0.13  U    1    S
 5vj2     A      N19P     -0.81  25.0  7.0  11.5  0.13  U    1    S
 5vj2     A      N19S     -0.80  25.0  7.0  11.5  0.13  U    1    S
 5vj2     A      N19T     -0.53  25.0  7.0  11.5  0.13  U    1    S
 5vj2     A      N19W     -0.72  25.0  7.0  11.5  0.13  U    1    S
 5vj2     A      N19Y     -0.70  25.0  7.0  11.5  0.13  U    1    S
 5vj2     A      N19V     -0.16  25.0  7.0  11.5  0.13  U    1    S
 5vj2     A      D20A     -0.66  25.0  7.0   9.0  0.20  S    9    S
 5vj2     A      D20R     -0.60  25.0  7.0   9.0  0.20  S    9    S
 5vj2     A      D20N     -0.66  25.0  7.0   9.0  0.20  S    9    S
 5vj2     A      D20C     -0.83  25.0  7.0   9.0  0.20  S    9    S
 5vj2     A      D20E     -0.68  25.0  7.0   9.0  0.20  S    9    S
 5vj2     A      D20Q     -0.64  25.0  7.0   9.0  0.20  S    9    S
 5vj2     A      D20G     -0.66  25.0  7.0   9.0  0.20  S    9    S
 5vj2     A      D20H     -0.76  25.0  7.0   9.0  0.20  S    9    S
 5vj2     A      D20I     -0.67  25.0  7.0   9.0  0.20  S    9    S
 5vj2     A      D20L     -0.69  25.0  7.0   9.0  0.20  S    9    S
 5vj2     A      D20K     -0.64  25.0  7.0   9.0  0.20  S    9    S
 5vj2     A      D20M     -0.73  25.0  7.0   9.0  0.20  S    9    S
 5vj2     A      D20F     -0.63  25.0  7.0   9.0  0.20  S    9    S
 5vj2     A      D20P     -0.80  25.0  7.0   9.0  0.20  S    9    S
 5vj2     A      D20S     -0.65  25.0  7.0   9.0  0.20  S    9    S
 5vj2     A      D20T     -0.67  25.0  7.0   9.0  0.20  S    9    S
 5vj2     A      D20W     -0.53  25.0  7.0   9.0  0.20  S    9    S
 5vj2     A      D20Y     -0.61  25.0  7.0   9.0  0.20  S    9    S
 5vj2     A      D20V     -0.68  25.0  7.0   9.0  0.20  S    9    S
 5vj2     A      E21A     -0.79  25.0  7.0  16.7  0.15  U    1    S
 5vj2     A      E21R      0.98  25.0  7.0  16.7  0.15  U    1    S
 5vj2     A      E21N     -0.71  25.0  7.0  16.7  0.15  U    1    S
 5vj2     A      E21D     -0.41  25.0  7.0  16.7  0.15  U    1    S
 5vj2     A      E21C      0.25  25.0  7.0  16.7  0.15  U    1    S
 5vj2     A      E21Q     -0.52  25.0  7.0  16.7  0.15  U    1    S
 5vj2     A      E21G     -0.75  25.0  7.0  16.7  0.15  U    1    S
 5vj2     A      E21H     -1.61  25.0  7.0  16.7  0.15  U    1    S
 5vj2     A      E21I      0.76  25.0  7.0  16.7  0.15  U    1    S
 5vj2     A      E21L      0.71  25.0  7.0  16.7  0.15  U    1    S
 5vj2     A      E21K     -1.01  25.0  7.0  16.7  0.15  U    1    S
 5vj2     A      E21M      0.47  25.0  7.0  16.7  0.15  U    1    S
 5vj2     A      E21F      1.17  25.0  7.0  16.7  0.15  U    1    S
 5vj2     A      E21P     -1.42  25.0  7.0  16.7  0.15  U    1    S
 5vj2     A      E21S     -0.56  25.0  7.0  16.7  0.15  U    1    S
 5vj2     A      E21T      0.70  25.0  7.0  16.7  0.15  U    1    S
 5vj2     A      E21W      0.47  25.0  7.0  16.7  0.15  U    1    S
 5vj2     A      E21Y      0.10  25.0  7.0  16.7  0.15  U    1    S
 5vj2     A      E21V      0.25  25.0  7.0  16.7  0.15  U    1    S
 5vj2     A      V22A     -0.80  25.0  7.0   8.9  0.16  B    0    S
 5vj2     A      V22R     -0.82  25.0  7.0   8.9  0.16  B    0    S
 5vj2     A      V22N     -0.82  25.0  7.0   8.9  0.16  B    0    S
 5vj2     A      V22D     -2.17  25.0  7.0   8.9  0.16  B    0    S
 5vj2     A      V22C     -0.80  25.0  7.0   8.9  0.16  B    0    S
 5vj2     A      V22E     -0.99  25.0  7.0   8.9  0.16  B    0    S
 5vj2     A      V22Q     -0.79  25.0  7.0   8.9  0.16  B    0    S
 5vj2     A      V22G     -0.83  25.0  7.0   8.9  0.16  B    0    S
 5vj2     A      V22H     -0.79  25.0  7.0   8.9  0.16  B    0    S
 5vj2     A      V22I     -0.76  25.0  7.0   8.9  0.16  B    0    S
 5vj2     A      V22L     -0.76  25.0  7.0   8.9  0.16  B    0    S
 5vj2     A      V22K     -0.89  25.0  7.0   8.9  0.16  B    0    S
 5vj2     A      V22M     -0.79  25.0  7.0   8.9  0.16  B    0    S
 5vj2     A      V22F     -0.80  25.0  7.0   8.9  0.16  B    0    S
 5vj2     A      V22P     -0.86  25.0  7.0   8.9  0.16  B    0    S
 5vj2     A      V22S     -1.02  25.0  7.0   8.9  0.16  B    0    S
 5vj2     A      V22T     -0.79  25.0  7.0   8.9  0.16  B    0    S
 5vj2     A      V22W     -0.79  25.0  7.0   8.9  0.16  B    0    S
 5vj2     A      V22Y     -0.78  25.0  7.0   8.9  0.16  B    0    S
 5vj2     A      A23R     -2.42  25.0  7.0  20.2  0.17  B    0    S
 5vj2     A      A23N     -2.27  25.0  7.0  20.2  0.17  B    0    S
 5vj2     A      A23D     -2.23  25.0  7.0  20.2  0.17  B    0    S
 5vj2     A      A23C     -2.72  25.0  7.0  20.2  0.17  B    0    S
 5vj2     A      A23E     -1.43  25.0  7.0  20.2  0.17  B    0    S
 5vj2     A      A23Q     -2.38  25.0  7.0  20.2  0.17  B    0    S
 5vj2     A      A23G     -3.10  25.0  7.0  20.2  0.17  B    0    S
 5vj2     A      A23H     -2.76  25.0  7.0  20.2  0.17  B    0    S
 5vj2     A      A23I     -2.70  25.0  7.0  20.2  0.17  B    0    S
 5vj2     A      A23L     -2.68  25.0  7.0  20.2  0.17  B    0    S
 5vj2     A      A23K     -2.42  25.0  7.0  20.2  0.17  B    0    S
 5vj2     A      A23M     -2.68  25.0  7.0  20.2  0.17  B    0    S
 5vj2     A      A23F     -2.69  25.0  7.0  20.2  0.17  B    0    S
 5vj2     A      A23P     -3.12  25.0  7.0  20.2  0.17  B    0    S
 5vj2     A      A23S     -2.11  25.0  7.0  20.2  0.17  B    0    S
 5vj2     A      A23T     -2.72  25.0  7.0  20.2  0.17  B    0    S
 5vj2     A      A23W     -2.71  25.0  7.0  20.2  0.17  B    0    S
 5vj2     A      A23Y     -2.72  25.0  7.0  20.2  0.17  B    0    S
 5vj2     A      A23V     -2.77  25.0  7.0  20.2  0.17  B    0    S
 5vj2     A      L24A     -3.01  25.0  7.0   8.4  0.15  B    0    S
 5vj2     A      L24R     -2.29  25.0  7.0   8.4  0.15  B    0    S
 5vj2     A      L24N     -2.39  25.0  7.0   8.4  0.15  B    0    S
 5vj2     A      L24D     -4.08  25.0  7.0   8.4  0.15  B    0    S
 5vj2     A      L24C     -2.65  25.0  7.0   8.4  0.15  B    0    S
 5vj2     A      L24E     -1.42  25.0  7.0   8.4  0.15  B    0    S
 5vj2     A      L24Q     -1.68  25.0  7.0   8.4  0.15  B    0    S
 5vj2     A      L24G     -3.83  25.0  7.0   8.4  0.15  B    0    S
 5vj2     A      L24H     -1.97  25.0  7.0   8.4  0.15  B    0    S
 5vj2     A      L24I     -0.80  25.0  7.0   8.4  0.15  B    0    S
 5vj2     A      L24K     -2.40  25.0  7.0   8.4  0.15  B    0    S
 5vj2     A      L24M     -0.72  25.0  7.0   8.4  0.15  B    0    S
 5vj2     A      L24F     -0.75  25.0  7.0   8.4  0.15  B    0    S
 5vj2     A      L24P     -2.18  25.0  7.0   8.4  0.15  B    0    S
 5vj2     A      L24S     -2.45  25.0  7.0   8.4  0.15  B    0    S
 5vj2     A      L24T     -2.20  25.0  7.0   8.4  0.15  B    0    S
 5vj2     A      L24W     -1.12  25.0  7.0   8.4  0.15  B    0    S
 5vj2     A      L24Y     -1.81  25.0  7.0   8.4  0.15  B    0    S
 5vj2     A      L24V     -0.81  25.0  7.0   8.4  0.15  B    0    S
 5vj2     A      L25A     -2.63  25.0  7.0  26.8  0.15  B    0    S
 5vj2     A      L25R     -2.24  25.0  7.0  26.8  0.15  B    0    S
 5vj2     A      L25N     -2.49  25.0  7.0  26.8  0.15  B    0    S
 5vj2     A      L25D     -3.49  25.0  7.0  26.8  0.15  B    0    S
 5vj2     A      L25C     -2.71  25.0  7.0  26.8  0.15  B    0    S
 5vj2     A      L25E     -1.17  25.0  7.0  26.8  0.15  B    0    S
 5vj2     A      L25Q     -1.59  25.0  7.0  26.8  0.15  B    0    S
 5vj2     A      L25G     -2.85  25.0  7.0  26.8  0.15  B    0    S
 5vj2     A      L25H     -1.96  25.0  7.0  26.8  0.15  B    0    S
 5vj2     A      L25I     -1.54  25.0  7.0  26.8  0.15  B    0    S
 5vj2     A      L25K     -2.51  25.0  7.0  26.8  0.15  B    0    S
 5vj2     A      L25M     -1.19  25.0  7.0  26.8  0.15  B    0    S
 5vj2     A      L25F     -1.48  25.0  7.0  26.8  0.15  B    0    S
 5vj2     A      L25P     -1.98  25.0  7.0  26.8  0.15  B    0    S
 5vj2     A      L25S     -2.45  25.0  7.0  26.8  0.15  B    0    S
 5vj2     A      L25T     -2.18  25.0  7.0  26.8  0.15  B    0    S
 5vj2     A      L25W     -1.11  25.0  7.0  26.8  0.15  B    0    S
 5vj2     A      L25Y     -1.98  25.0  7.0  26.8  0.15  B    0    S
 5vj2     A      L25V     -1.52  25.0  7.0  26.8  0.15  B    0    S
 5vj2     A      K26A     -0.35  25.0  7.0  14.7  0.14  B    0    S
 5vj2     A      K26R     -0.36  25.0  7.0  14.7  0.14  B    0    S
 5vj2     A      K26N     -0.39  25.0  7.0  14.7  0.14  B    0    S
 5vj2     A      K26D     -0.37  25.0  7.0  14.7  0.14  B    0    S
 5vj2     A      K26C     -0.36  25.0  7.0  14.7  0.14  B    0    S
 5vj2     A      K26E     -0.33  25.0  7.0  14.7  0.14  B    0    S
 5vj2     A      K26Q     -0.38  25.0  7.0  14.7  0.14  B    0    S
 5vj2     A      K26G     -0.42  25.0  7.0  14.7  0.14  B    0    S
 5vj2     A      K26H     -0.40  25.0  7.0  14.7  0.14  B    0    S
 5vj2     A      K26I     -0.38  25.0  7.0  14.7  0.14  B    0    S
 5vj2     A      K26L     -0.35  25.0  7.0  14.7  0.14  B    0    S
 5vj2     A      K26M     -0.36  25.0  7.0  14.7  0.14  B    0    S
 5vj2     A      K26F     -0.31  25.0  7.0  14.7  0.14  B    0    S
 5vj2     A      K26P     -0.40  25.0  7.0  14.7  0.14  B    0    S
 5vj2     A      K26S     -0.32  25.0  7.0  14.7  0.14  B    0    S
 5vj2     A      K26T     -0.33  25.0  7.0  14.7  0.14  B    0    S
 5vj2     A      K26W     -0.41  25.0  7.0  14.7  0.14  B    0    S
 5vj2     A      K26Y     -0.37  25.0  7.0  14.7  0.14  B    0    S
 5vj2     A      K26V     -0.34  25.0  7.0  14.7  0.14  B    0    S
 5vj2     A      I27A     -3.16  25.0  7.0  23.0  0.15  B    0    S
 5vj2     A      I27R     -1.96  25.0  7.0  23.0  0.15  B    0    S
 5vj2     A      I27N     -1.05  25.0  7.0  23.0  0.15  B    0    S
 5vj2     A      I27D     -2.08  25.0  7.0  23.0  0.15  B    0    S
 5vj2     A      I27C     -1.97  25.0  7.0  23.0  0.15  B    0    S
 5vj2     A      I27E     -0.87  25.0  7.0  23.0  0.15  B    0    S
 5vj2     A      I27Q     -1.37  25.0  7.0  23.0  0.15  B    0    S
 5vj2     A      I27G     -3.50  25.0  7.0  23.0  0.15  B    0    S
 5vj2     A      I27H     -1.95  25.0  7.0  23.0  0.15  B    0    S
 5vj2     A      I27L     -1.64  25.0  7.0  23.0  0.15  B    0    S
 5vj2     A      I27K     -2.20  25.0  7.0  23.0  0.15  B    0    S
 5vj2     A      I27M     -1.28  25.0  7.0  23.0  0.15  B    0    S
 5vj2     A      I27F     -1.60  25.0  7.0  23.0  0.15  B    0    S
 5vj2     A      I27P     -2.55  25.0  7.0  23.0  0.15  B    0    S
 5vj2     A      I27S     -1.90  25.0  7.0  23.0  0.15  B    0    S
 5vj2     A      I27T     -3.62  25.0  7.0  23.0  0.15  B    0    S
 5vj2     A      I27W     -1.47  25.0  7.0  23.0  0.15  B    0    S
 5vj2     A      I27Y     -2.16  25.0  7.0  23.0  0.15  B    0    S
 5vj2     A      I27V     -1.22  25.0  7.0  23.0  0.15  B    0    S
 5vj2     A      T28A     -1.60  25.0  7.0  17.9  0.14  B    0    S
 5vj2     A      T28R     -1.94  25.0  7.0  17.9  0.14  B    0    S
 5vj2     A      T28N     -1.39  25.0  7.0  17.9  0.14  B    0    S
 5vj2     A      T28D     -2.06  25.0  7.0  17.9  0.14  B    0    S
 5vj2     A      T28C     -1.51  25.0  7.0  17.9  0.14  B    0    S
 5vj2     A      T28E     -1.21  25.0  7.0  17.9  0.14  B    0    S
 5vj2     A      T28Q     -1.47  25.0  7.0  17.9  0.14  B    0    S
 5vj2     A      T28G     -1.85  25.0  7.0  17.9  0.14  B    0    S
 5vj2     A      T28H     -1.86  25.0  7.0  17.9  0.14  B    0    S
 5vj2     A      T28I     -1.51  25.0  7.0  17.9  0.14  B    0    S
 5vj2     A      T28L     -1.51  25.0  7.0  17.9  0.14  B    0    S
 5vj2     A      T28K     -2.13  25.0  7.0  17.9  0.14  B    0    S
 5vj2     A      T28M     -1.51  25.0  7.0  17.9  0.14  B    0    S
 5vj2     A      T28F     -1.51  25.0  7.0  17.9  0.14  B    0    S
 5vj2     A      T28P     -2.12  25.0  7.0  17.9  0.14  B    0    S
 5vj2     A      T28S     -1.47  25.0  7.0  17.9  0.14  B    0    S
 5vj2     A      T28W     -1.51  25.0  7.0  17.9  0.14  B    0    S
 5vj2     A      T28Y     -1.51  25.0  7.0  17.9  0.14  B    0    S
 5vj2     A      T28V     -1.64  25.0  7.0  17.9  0.14  B    0    S
 5vj2     A      C29A     -0.23  25.0  7.0  18.2  0.12  B    0    S
 5vj2     A      C29R     -2.23  25.0  7.0  18.2  0.12  B    0    S
 5vj2     A      C29N     -2.03  25.0  7.0  18.2  0.12  B    0    S
 5vj2     A      C29D     -2.13  25.0  7.0  18.2  0.12  B    0    S
 5vj2     A      C29E     -1.46  25.0  7.0  18.2  0.12  B    0    S
 5vj2     A      C29Q     -1.64  25.0  7.0  18.2  0.12  B    0    S
 5vj2     A      C29G     -2.00  25.0  7.0  18.2  0.12  B    0    S
 5vj2     A      C29H     -2.18  25.0  7.0  18.2  0.12  B    0    S
 5vj2     A      C29I     -0.53  25.0  7.0  18.2  0.12  B    0    S
 5vj2     A      C29L     -0.83  25.0  7.0  18.2  0.12  B    0    S
 5vj2     A      C29K     -2.29  25.0  7.0  18.2  0.12  B    0    S
 5vj2     A      C29M     -1.17  25.0  7.0  18.2  0.12  B    0    S
 5vj2     A      C29F     -0.31  25.0  7.0  18.2  0.12  B    0    S
 5vj2     A      C29P     -2.83  25.0  7.0  18.2  0.12  B    0    S
 5vj2     A      C29S     -2.34  25.0  7.0  18.2  0.12  B    0    S
 5vj2     A      C29T     -2.69  25.0  7.0  18.2  0.12  B    0    S
 5vj2     A      C29W     -0.20  25.0  7.0  18.2  0.12  B    0    S
 5vj2     A      C29Y     -0.28  25.0  7.0  18.2  0.12  B    0    S
 5vj2     A      C29V     -0.42  25.0  7.0  18.2  0.12  B    0    S
 5vj2     A      Y30A     -1.46  25.0  7.0  11.2  0.13  U    2    S
 5vj2     A      Y30R     -2.17  25.0  7.0  11.2  0.13  U    2    S
 5vj2     A      Y30N     -1.86  25.0  7.0  11.2  0.13  U    2    S
 5vj2     A      Y30D     -1.96  25.0  7.0  11.2  0.13  U    2    S
 5vj2     A      Y30C     -0.07  25.0  7.0  11.2  0.13  U    2    S
 5vj2     A      Y30E     -1.32  25.0  7.0  11.2  0.13  U    2    S
 5vj2     A      Y30Q     -1.54  25.0  7.0  11.2  0.13  U    2    S
 5vj2     A      Y30G     -2.39  25.0  7.0  11.2  0.13  U    2    S
 5vj2     A      Y30H     -0.43  25.0  7.0  11.2  0.13  U    2    S
 5vj2     A      Y30I     -0.74  25.0  7.0  11.2  0.13  U    2    S
 5vj2     A      Y30L     -0.48  25.0  7.0  11.2  0.13  U    2    S
 5vj2     A      Y30K     -2.27  25.0  7.0  11.2  0.13  U    2    S
 5vj2     A      Y30M     -0.74  25.0  7.0  11.2  0.13  U    2    S
 5vj2     A      Y30F     -0.68  25.0  7.0  11.2  0.13  U    2    S
 5vj2     A      Y30P     -2.78  25.0  7.0  11.2  0.13  U    2    S
 5vj2     A      Y30S     -1.14  25.0  7.0  11.2  0.13  U    2    S
 5vj2     A      Y30T     -0.74  25.0  7.0  11.2  0.13  U    2    S
 5vj2     A      Y30W     -0.55  25.0  7.0  11.2  0.13  U    2    S
 5vj2     A      Y30V     -0.44  25.0  7.0  11.2  0.13  U    2    S
 5vj2     A      T31A     -1.07  25.0  7.0  11.5  0.12  U    3    C
 5vj2     A      T31R     -1.12  25.0  7.0  11.5  0.12  U    3    C
 5vj2     A      T31N     -1.14  25.0  7.0  11.5  0.12  U    3    C
 5vj2     A      T31D     -1.32  25.0  7.0  11.5  0.12  U    3    C
 5vj2     A      T31C     -1.19  25.0  7.0  11.5  0.12  U    3    C
 5vj2     A      T31E     -1.20  25.0  7.0  11.5  0.12  U    3    C
 5vj2     A      T31Q     -1.15  25.0  7.0  11.5  0.12  U    3    C
 5vj2     A      T31G     -1.17  25.0  7.0  11.5  0.12  U    3    C
 5vj2     A      T31H     -1.07  25.0  7.0  11.5  0.12  U    3    C
 5vj2     A      T31I     -1.05  25.0  7.0  11.5  0.12  U    3    C
 5vj2     A      T31L     -1.07  25.0  7.0  11.5  0.12  U    3    C
 5vj2     A      T31K     -1.22  25.0  7.0  11.5  0.12  U    3    C
 5vj2     A      T31M     -1.18  25.0  7.0  11.5  0.12  U    3    C
 5vj2     A      T31F     -1.25  25.0  7.0  11.5  0.12  U    3    C
 5vj2     A      T31P     -1.29  25.0  7.0  11.5  0.12  U    3    C
 5vj2     A      T31S     -1.10  25.0  7.0  11.5  0.12  U    3    C
 5vj2     A      T31W     -1.14  25.0  7.0  11.5  0.12  U    3    C
 5vj2     A      T31Y     -1.13  25.0  7.0  11.5  0.12  U    3    C
 5vj2     A      T31V     -1.08  25.0  7.0  11.5  0.12  U    3    C
 5vj2     A      D32A     -0.20  25.0  7.0   8.1  0.15  S    7    C
 5vj2     A      D32R     -0.13  25.0  7.0   8.1  0.15  S    7    C
 5vj2     A      D32N     -0.32  25.0  7.0   8.1  0.15  S    7    C
 5vj2     A      D32C     -0.20  25.0  7.0   8.1  0.15  S    7    C
 5vj2     A      D32E     -0.21  25.0  7.0   8.1  0.15  S    7    C
 5vj2     A      D32Q     -0.18  25.0  7.0   8.1  0.15  S    7    C
 5vj2     A      D32G     -0.28  25.0  7.0   8.1  0.15  S    7    C
 5vj2     A      D32H     -0.23  25.0  7.0   8.1  0.15  S    7    C
 5vj2     A      D32I     -0.11  25.0  7.0   8.1  0.15  S    7    C
 5vj2     A      D32L     -0.25  25.0  7.0   8.1  0.15  S    7    C
 5vj2     A      D32K     -0.20  25.0  7.0   8.1  0.15  S    7    C
 5vj2     A      D32M     -0.20  25.0  7.0   8.1  0.15  S    7    C
 5vj2     A      D32F     -0.15  25.0  7.0   8.1  0.15  S    7    C
 5vj2     A      D32P     -0.28  25.0  7.0   8.1  0.15  S    7    C
 5vj2     A      D32S     -0.32  25.0  7.0   8.1  0.15  S    7    C
 5vj2     A      D32T     -0.22  25.0  7.0   8.1  0.15  S    7    C
 5vj2     A      D32W     -0.17  25.0  7.0   8.1  0.15  S    7    C
 5vj2     A      D32Y     -0.18  25.0  7.0   8.1  0.15  S    7    C
 5vj2     A      D32V     -0.16  25.0  7.0   8.1  0.15  S    7    C
 5vj2     A      K33A     -0.15  25.0  7.0  13.9  0.13  U    2    H
 5vj2     A      K33R     -0.05  25.0  7.0  13.9  0.13  U    2    H
 5vj2     A      K33N      0.04  25.0  7.0  13.9  0.13  U    2    H
 5vj2     A      K33D     -0.03  25.0  7.0  13.9  0.13  U    2    H
 5vj2     A      K33C     -0.04  25.0  7.0  13.9  0.13  U    2    H
 5vj2     A      K33E     -0.01  25.0  7.0  13.9  0.13  U    2    H
 5vj2     A      K33Q     -0.08  25.0  7.0  13.9  0.13  U    2    H
 5vj2     A      K33G      0.12  25.0  7.0  13.9  0.13  U    2    H
 5vj2     A      K33H     -0.06  25.0  7.0  13.9  0.13  U    2    H
 5vj2     A      K33I     -0.04  25.0  7.0  13.9  0.13  U    2    H
 5vj2     A      K33L     -0.04  25.0  7.0  13.9  0.13  U    2    H
 5vj2     A      K33M     -0.14  25.0  7.0  13.9  0.13  U    2    H
 5vj2     A      K33F      0.01  25.0  7.0  13.9  0.13  U    2    H
 5vj2     A      K33P     -0.01  25.0  7.0  13.9  0.13  U    2    H
 5vj2     A      K33S     -0.01  25.0  7.0  13.9  0.13  U    2    H
 5vj2     A      K33T     -0.04  25.0  7.0  13.9  0.13  U    2    H
 5vj2     A      K33W     -0.09  25.0  7.0  13.9  0.13  U    2    H
 5vj2     A      K33Y     -0.02  25.0  7.0  13.9  0.13  U    2    H
 5vj2     A      K33V      0.00  25.0  7.0  13.9  0.13  U    2    H
 5vj2     A      L34A     -2.84  25.0  7.0  17.8  0.14  B    0    H
 5vj2     A      L34R     -2.29  25.0  7.0  17.8  0.14  B    0    H
 5vj2     A      L34N     -2.56  25.0  7.0  17.8  0.14  B    0    H
 5vj2     A      L34D     -3.41  25.0  7.0  17.8  0.14  B    0    H
 5vj2     A      L34C     -1.75  25.0  7.0  17.8  0.14  B    0    H
 5vj2     A      L34E     -1.52  25.0  7.0  17.8  0.14  B    0    H
 5vj2     A      L34Q     -1.61  25.0  7.0  17.8  0.14  B    0    H
 5vj2     A      L34G     -3.72  25.0  7.0  17.8  0.14  B    0    H
 5vj2     A      L34H     -1.61  25.0  7.0  17.8  0.14  B    0    H
 5vj2     A      L34I     -1.20  25.0  7.0  17.8  0.14  B    0    H
 5vj2     A      L34K     -3.24  25.0  7.0  17.8  0.14  B    0    H
 5vj2     A      L34M     -1.22  25.0  7.0  17.8  0.14  B    0    H
 5vj2     A      L34F     -1.09  25.0  7.0  17.8  0.14  B    0    H
 5vj2     A      L34P     -1.85  25.0  7.0  17.8  0.14  B    0    H
 5vj2     A      L34S     -2.52  25.0  7.0  17.8  0.14  B    0    H
 5vj2     A      L34T     -2.75  25.0  7.0  17.8  0.14  B    0    H
 5vj2     A      L34W     -0.60  25.0  7.0  17.8  0.14  B    0    H
 5vj2     A      L34Y     -0.98  25.0  7.0  17.8  0.14  B    0    H
 5vj2     A      L34V     -1.24  25.0  7.0  17.8  0.14  B    0    H
 5vj2     A      I35A     -2.17  25.0  7.0  11.3  0.15  S    5    H
 5vj2     A      I35R     -2.18  25.0  7.0  11.3  0.15  S    5    H
 5vj2     A      I35N     -1.73  25.0  7.0  11.3  0.15  S    5    H
 5vj2     A      I35D     -2.67  25.0  7.0  11.3  0.15  S    5    H
 5vj2     A      I35C     -1.38  25.0  7.0  11.3  0.15  S    5    H
 5vj2     A      I35E     -1.47  25.0  7.0  11.3  0.15  S    5    H
 5vj2     A      I35Q     -1.95  25.0  7.0  11.3  0.15  S    5    H
 5vj2     A      I35G     -3.22  25.0  7.0  11.3  0.15  S    5    H
 5vj2     A      I35H     -1.29  25.0  7.0  11.3  0.15  S    5    H
 5vj2     A      I35L     -0.82  25.0  7.0  11.3  0.15  S    5    H
 5vj2     A      I35K     -2.77  25.0  7.0  11.3  0.15  S    5    H
 5vj2     A      I35M     -2.01  25.0  7.0  11.3  0.15  S    5    H
 5vj2     A      I35F     -1.40  25.0  7.0  11.3  0.15  S    5    H
 5vj2     A      I35P     -3.09  25.0  7.0  11.3  0.15  S    5    H
 5vj2     A      I35S     -1.72  25.0  7.0  11.3  0.15  S    5    H
 5vj2     A      I35T     -1.38  25.0  7.0  11.3  0.15  S    5    H
 5vj2     A      I35W     -1.26  25.0  7.0  11.3  0.15  S    5    H
 5vj2     A      I35Y     -1.66  25.0  7.0  11.3  0.15  S    5    H
 5vj2     A      I35V     -1.03  25.0  7.0  11.3  0.15  S    5    H
 5vj2     A      H36A     -0.05  25.0  7.0  13.4  0.11  B    0    H
 5vj2     A      H36R      0.00  25.0  7.0  13.4  0.11  B    0    H
 5vj2     A      H36N     -0.21  25.0  7.0  13.4  0.11  B    0    H
 5vj2     A      H36D     -1.16  25.0  7.0  13.4  0.11  B    0    H
 5vj2     A      H36C     -0.00  25.0  7.0  13.4  0.11  B    0    H
 5vj2     A      H36E      0.02  25.0  7.0  13.4  0.11  B    0    H
 5vj2     A      H36Q     -0.01  25.0  7.0  13.4  0.11  B    0    H
 5vj2     A      H36G     -0.09  25.0  7.0  13.4  0.11  B    0    H
 5vj2     A      H36I     -0.02  25.0  7.0  13.4  0.11  B    0    H
 5vj2     A      H36L     -0.02  25.0  7.0  13.4  0.11  B    0    H
 5vj2     A      H36K     -1.17  25.0  7.0  13.4  0.11  B    0    H
 5vj2     A      H36M     -0.01  25.0  7.0  13.4  0.11  B    0    H
 5vj2     A      H36F     -0.01  25.0  7.0  13.4  0.11  B    0    H
 5vj2     A      H36P     -0.12  25.0  7.0  13.4  0.11  B    0    H
 5vj2     A      H36S      0.01  25.0  7.0  13.4  0.11  B    0    H
 5vj2     A      H36T     -0.12  25.0  7.0  13.4  0.11  B    0    H
 5vj2     A      H36W     -0.01  25.0  7.0  13.4  0.11  B    0    H
 5vj2     A      H36Y      0.09  25.0  7.0  13.4  0.11  B    0    H
 5vj2     A      H36V      0.01  25.0  7.0  13.4  0.11  B    0    H
 5vj2     A      L37A     -2.73  25.0  7.0  27.7  0.12  B    0    H
 5vj2     A      L37R     -2.28  25.0  7.0  27.7  0.12  B    0    H
 5vj2     A      L37N     -2.43  25.0  7.0  27.7  0.12  B    0    H
 5vj2     A      L37D     -3.43  25.0  7.0  27.7  0.12  B    0    H
 5vj2     A      L37C     -1.95  25.0  7.0  27.7  0.12  B    0    H
 5vj2     A      L37E     -1.47  25.0  7.0  27.7  0.12  B    0    H
 5vj2     A      L37Q     -1.62  25.0  7.0  27.7  0.12  B    0    H
 5vj2     A      L37G     -4.96  25.0  7.0  27.7  0.12  B    0    H
 5vj2     A      L37H     -1.96  25.0  7.0  27.7  0.12  B    0    H
 5vj2     A      L37I     -1.42  25.0  7.0  27.7  0.12  B    0    H
 5vj2     A      L37K     -2.59  25.0  7.0  27.7  0.12  B    0    H
 5vj2     A      L37M     -1.05  25.0  7.0  27.7  0.12  B    0    H
 5vj2     A      L37F     -1.30  25.0  7.0  27.7  0.12  B    0    H
 5vj2     A      L37P     -2.12  25.0  7.0  27.7  0.12  B    0    H
 5vj2     A      L37S     -2.52  25.0  7.0  27.7  0.12  B    0    H
 5vj2     A      L37T     -3.34  25.0  7.0  27.7  0.12  B    0    H
 5vj2     A      L37W     -1.08  25.0  7.0  27.7  0.12  B    0    H
 5vj2     A      L37Y     -1.98  25.0  7.0  27.7  0.12  B    0    H
 5vj2     A      L37V     -1.43  25.0  7.0  27.7  0.12  B    0    H
 5vj2     A      T38A     -0.33  25.0  7.0  19.4  0.15  B    0    H
 5vj2     A      T38R     -1.52  25.0  7.0  19.4  0.15  B    0    H
 5vj2     A      T38N     -1.17  25.0  7.0  19.4  0.15  B    0    H
 5vj2     A      T38D     -1.21  25.0  7.0  19.4  0.15  B    0    H
 5vj2     A      T38C     -0.25  25.0  7.0  19.4  0.15  B    0    H
 5vj2     A      T38E     -1.01  25.0  7.0  19.4  0.15  B    0    H
 5vj2     A      T38Q     -1.08  25.0  7.0  19.4  0.15  B    0    H
 5vj2     A      T38G     -2.93  25.0  7.0  19.4  0.15  B    0    H
 5vj2     A      T38H     -0.37  25.0  7.0  19.4  0.15  B    0    H
 5vj2     A      T38I     -0.20  25.0  7.0  19.4  0.15  B    0    H
 5vj2     A      T38L     -0.27  25.0  7.0  19.4  0.15  B    0    H
 5vj2     A      T38K     -2.14  25.0  7.0  19.4  0.15  B    0    H
 5vj2     A      T38M     -0.23  25.0  7.0  19.4  0.15  B    0    H
 5vj2     A      T38F     -0.23  25.0  7.0  19.4  0.15  B    0    H
 5vj2     A      T38P     -2.11  25.0  7.0  19.4  0.15  B    0    H
 5vj2     A      T38S     -1.68  25.0  7.0  19.4  0.15  B    0    H
 5vj2     A      T38W     -0.13  25.0  7.0  19.4  0.15  B    0    H
 5vj2     A      T38Y     -0.23  25.0  7.0  19.4  0.15  B    0    H
 5vj2     A      T38V     -0.13  25.0  7.0  19.4  0.15  B    0    H
 5vj2     A      N39A     -0.64  25.0  7.0  10.8  0.12  U    1    H
 5vj2     A      N39R     -0.22  25.0  7.0  10.8  0.12  U    1    H
 5vj2     A      N39D     -0.20  25.0  7.0  10.8  0.12  U    1    H
 5vj2     A      N39C     -0.22  25.0  7.0  10.8  0.12  U    1    H
 5vj2     A      N39E     -0.05  25.0  7.0  10.8  0.12  U    1    H
 5vj2     A      N39Q     -0.17  25.0  7.0  10.8  0.12  U    1    H
 5vj2     A      N39G     -1.06  25.0  7.0  10.8  0.12  U    1    H
 5vj2     A      N39H     -0.35  25.0  7.0  10.8  0.12  U    1    H
 5vj2     A      N39I      0.67  25.0  7.0  10.8  0.12  U    1    H
 5vj2     A      N39L      0.36  25.0  7.0  10.8  0.12  U    1    H
 5vj2     A      N39K     -0.44  25.0  7.0  10.8  0.12  U    1    H
 5vj2     A      N39M      0.51  25.0  7.0  10.8  0.12  U    1    H
 5vj2     A      N39F      0.09  25.0  7.0  10.8  0.12  U    1    H
 5vj2     A      N39P     -0.20  25.0  7.0  10.8  0.12  U    1    H
 5vj2     A      N39S     -0.34  25.0  7.0  10.8  0.12  U    1    H
 5vj2     A      N39T     -0.03  25.0  7.0  10.8  0.12  U    1    H
 5vj2     A      N39W     -0.22  25.0  7.0  10.8  0.12  U    1    H
 5vj2     A      N39Y     -0.22  25.0  7.0  10.8  0.12  U    1    H
 5vj2     A      N39V      0.37  25.0  7.0  10.8  0.12  U    1    H
 5vj2     A      A40R     -1.82  25.0  7.0  17.3  0.09  B    0    H
 5vj2     A      A40N     -1.47  25.0  7.0  17.3  0.09  B    0    H
 5vj2     A      A40D     -1.80  25.0  7.0  17.3  0.09  B    0    H
 5vj2     A      A40C     -0.18  25.0  7.0  17.3  0.09  B    0    H
 5vj2     A      A40E     -1.16  25.0  7.0  17.3  0.09  B    0    H
 5vj2     A      A40Q     -1.15  25.0  7.0  17.3  0.09  B    0    H
 5vj2     A      A40G     -2.30  25.0  7.0  17.3  0.09  B    0    H
 5vj2     A      A40H     -0.21  25.0  7.0  17.3  0.09  B    0    H
 5vj2     A      A40I     -0.13  25.0  7.0  17.3  0.09  B    0    H
 5vj2     A      A40L     -0.14  25.0  7.0  17.3  0.09  B    0    H
 5vj2     A      A40K     -2.48  25.0  7.0  17.3  0.09  B    0    H
 5vj2     A      A40M     -0.16  25.0  7.0  17.3  0.09  B    0    H
 5vj2     A      A40F     -0.21  25.0  7.0  17.3  0.09  B    0    H
 5vj2     A      A40P     -2.35  25.0  7.0  17.3  0.09  B    0    H
 5vj2     A      A40S     -0.61  25.0  7.0  17.3  0.09  B    0    H
 5vj2     A      A40T     -0.20  25.0  7.0  17.3  0.09  B    0    H
 5vj2     A      A40W     -0.19  25.0  7.0  17.3  0.09  B    0    H
 5vj2     A      A40Y     -0.11  25.0  7.0  17.3  0.09  B    0    H
 5vj2     A      A40V     -0.19  25.0  7.0  17.3  0.09  B    0    H
 5vj2     A      L41A     -3.16  25.0  7.0  27.2  0.13  B    0    H
 5vj2     A      L41R     -2.23  25.0  7.0  27.2  0.13  B    0    H
 5vj2     A      L41N     -2.45  25.0  7.0  27.2  0.13  B    0    H
 5vj2     A      L41D     -3.64  25.0  7.0  27.2  0.13  B    0    H
 5vj2     A      L41C     -2.40  25.0  7.0  27.2  0.13  B    0    H
 5vj2     A      L41E     -1.22  25.0  7.0  27.2  0.13  B    0    H
 5vj2     A      L41Q     -1.62  25.0  7.0  27.2  0.13  B    0    H
 5vj2     A      L41G     -3.76  25.0  7.0  27.2  0.13  B    0    H
 5vj2     A      L41H     -1.99  25.0  7.0  27.2  0.13  B    0    H
 5vj2     A      L41I     -0.65  25.0  7.0  27.2  0.13  B    0    H
 5vj2     A      L41K     -2.22  25.0  7.0  27.2  0.13  B    0    H
 5vj2     A      L41M     -1.03  25.0  7.0  27.2  0.13  B    0    H
 5vj2     A      L41F     -1.43  25.0  7.0  27.2  0.13  B    0    H
 5vj2     A      L41P     -2.01  25.0  7.0  27.2  0.13  B    0    H
 5vj2     A      L41S     -2.36  25.0  7.0  27.2  0.13  B    0    H
 5vj2     A      L41T     -2.21  25.0  7.0  27.2  0.13  B    0    H
 5vj2     A      L41W     -1.14  25.0  7.0  27.2  0.13  B    0    H
 5vj2     A      L41Y     -2.00  25.0  7.0  27.2  0.13  B    0    H
 5vj2     A      L41V     -0.81  25.0  7.0  27.2  0.13  B    0    H
 5vj2     A      A42R     -1.71  25.0  7.0  15.8  0.19  U    3    H
 5vj2     A      A42N     -1.83  25.0  7.0  15.8  0.19  U    3    H
 5vj2     A      A42D     -1.73  25.0  7.0  15.8  0.19  U    3    H
 5vj2     A      A42C     -1.55  25.0  7.0  15.8  0.19  U    3    H
 5vj2     A      A42E     -1.07  25.0  7.0  15.8  0.19  U    3    H
 5vj2     A      A42Q     -1.42  25.0  7.0  15.8  0.19  U    3    H
 5vj2     A      A42G     -4.01  25.0  7.0  15.8  0.19  U    3    H
 5vj2     A      A42H     -1.90  25.0  7.0  15.8  0.19  U    3    H
 5vj2     A      A42I     -1.49  25.0  7.0  15.8  0.19  U    3    H
 5vj2     A      A42L     -1.30  25.0  7.0  15.8  0.19  U    3    H
 5vj2     A      A42K     -1.87  25.0  7.0  15.8  0.19  U    3    H
 5vj2     A      A42M     -1.45  25.0  7.0  15.8  0.19  U    3    H
 5vj2     A      A42F     -1.48  25.0  7.0  15.8  0.19  U    3    H
 5vj2     A      A42P     -2.89  25.0  7.0  15.8  0.19  U    3    H
 5vj2     A      A42S     -1.86  25.0  7.0  15.8  0.19  U    3    H
 5vj2     A      A42T     -1.40  25.0  7.0  15.8  0.19  U    3    H
 5vj2     A      A42W     -1.52  25.0  7.0  15.8  0.19  U    3    H
 5vj2     A      A42Y     -1.48  25.0  7.0  15.8  0.19  U    3    H
 5vj2     A      A42V     -1.60  25.0  7.0  15.8  0.19  U    3    H
 5vj2     A      K43A     -0.59  25.0  7.0  17.1  0.15  B    0    H
 5vj2     A      K43R     -0.35  25.0  7.0  17.1  0.15  B    0    H
 5vj2     A      K43N     -0.52  25.0  7.0  17.1  0.15  B    0    H
 5vj2     A      K43D     -0.52  25.0  7.0  17.1  0.15  B    0    H
 5vj2     A      K43C     -0.39  25.0  7.0  17.1  0.15  B    0    H
 5vj2     A      K43E     -0.40  25.0  7.0  17.1  0.15  B    0    H
 5vj2     A      K43Q     -0.44  25.0  7.0  17.1  0.15  B    0    H
 5vj2     A      K43G     -0.29  25.0  7.0  17.1  0.15  B    0    H
 5vj2     A      K43H     -0.46  25.0  7.0  17.1  0.15  B    0    H
 5vj2     A      K43I     -0.40  25.0  7.0  17.1  0.15  B    0    H
 5vj2     A      K43L     -0.42  25.0  7.0  17.1  0.15  B    0    H
 5vj2     A      K43M     -0.49  25.0  7.0  17.1  0.15  B    0    H
 5vj2     A      K43F     -0.33  25.0  7.0  17.1  0.15  B    0    H
 5vj2     A      K43P     -0.53  25.0  7.0  17.1  0.15  B    0    H
 5vj2     A      K43S     -0.44  25.0  7.0  17.1  0.15  B    0    H
 5vj2     A      K43T     -0.45  25.0  7.0  17.1  0.15  B    0    H
 5vj2     A      K43W     -0.41  25.0  7.0  17.1  0.15  B    0    H
 5vj2     A      K43Y     -0.39  25.0  7.0  17.1  0.15  B    0    H
 5vj2     A      K43V     -0.31  25.0  7.0  17.1  0.15  B    0    H
 5vj2     A      A44R     -2.16  25.0  7.0  16.6  0.16  B    0    S
 5vj2     A      A44N     -2.10  25.0  7.0  16.6  0.16  B    0    S
 5vj2     A      A44D     -2.11  25.0  7.0  16.6  0.16  B    0    S
 5vj2     A      A44C     -1.83  25.0  7.0  16.6  0.16  B    0    S
 5vj2     A      A44E     -1.00  25.0  7.0  16.6  0.16  B    0    S
 5vj2     A      A44Q     -1.53  25.0  7.0  16.6  0.16  B    0    S
 5vj2     A      A44G     -2.78  25.0  7.0  16.6  0.16  B    0    S
 5vj2     A      A44H     -2.24  25.0  7.0  16.6  0.16  B    0    S
 5vj2     A      A44I     -0.48  25.0  7.0  16.6  0.16  B    0    S
 5vj2     A      A44L     -0.51  25.0  7.0  16.6  0.16  B    0    S
 5vj2     A      A44K     -2.26  25.0  7.0  16.6  0.16  B    0    S
 5vj2     A      A44M     -0.47  25.0  7.0  16.6  0.16  B    0    S
 5vj2     A      A44F     -0.47  25.0  7.0  16.6  0.16  B    0    S
 5vj2     A      A44P     -3.09  25.0  7.0  16.6  0.16  B    0    S
 5vj2     A      A44S     -1.95  25.0  7.0  16.6  0.16  B    0    S
 5vj2     A      A44T     -1.89  25.0  7.0  16.6  0.16  B    0    S
 5vj2     A      A44W     -0.80  25.0  7.0  16.6  0.16  B    0    S
 5vj2     A      A44Y     -0.49  25.0  7.0  16.6  0.16  B    0    S
 5vj2     A      A44V     -0.42  25.0  7.0  16.6  0.16  B    0    S
 5vj2     A      V45A     -2.79  25.0  7.0  19.1  0.17  B    0    S
 5vj2     A      V45R     -2.45  25.0  7.0  19.1  0.17  B    0    S
 5vj2     A      V45N     -2.59  25.0  7.0  19.1  0.17  B    0    S
 5vj2     A      V45D     -2.14  25.0  7.0  19.1  0.17  B    0    S
 5vj2     A      V45C     -2.35  25.0  7.0  19.1  0.17  B    0    S
 5vj2     A      V45E     -1.49  25.0  7.0  19.1  0.17  B    0    S
 5vj2     A      V45Q     -1.83  25.0  7.0  19.1  0.17  B    0    S
 5vj2     A      V45G     -2.40  25.0  7.0  19.1  0.17  B    0    S
 5vj2     A      V45H     -2.35  25.0  7.0  19.1  0.17  B    0    S
 5vj2     A      V45I     -0.18  25.0  7.0  19.1  0.17  B    0    S
 5vj2     A      V45L     -0.22  25.0  7.0  19.1  0.17  B    0    S
 5vj2     A      V45K     -1.88  25.0  7.0  19.1  0.17  B    0    S
 5vj2     A      V45M     -1.23  25.0  7.0  19.1  0.17  B    0    S
 5vj2     A      V45F     -0.23  25.0  7.0  19.1  0.17  B    0    S
 5vj2     A      V45P     -2.98  25.0  7.0  19.1  0.17  B    0    S
 5vj2     A      V45S     -2.33  25.0  7.0  19.1  0.17  B    0    S
 5vj2     A      V45T     -1.96  25.0  7.0  19.1  0.17  B    0    S
 5vj2     A      V45W     -1.89  25.0  7.0  19.1  0.17  B    0    S
 5vj2     A      V45Y     -2.43  25.0  7.0  19.1  0.17  B    0    S
 5vj2     A      I46A     -2.81  25.0  7.0  24.0  0.14  B    0    S
 5vj2     A      I46R     -2.13  25.0  7.0  24.0  0.14  B    0    S
 5vj2     A      I46N     -1.17  25.0  7.0  24.0  0.14  B    0    S
 5vj2     A      I46D     -2.30  25.0  7.0  24.0  0.14  B    0    S
 5vj2     A      I46C     -2.13  25.0  7.0  24.0  0.14  B    0    S
 5vj2     A      I46E     -1.27  25.0  7.0  24.0  0.14  B    0    S
 5vj2     A      I46Q     -1.57  25.0  7.0  24.0  0.14  B    0    S
 5vj2     A      I46G     -2.78  25.0  7.0  24.0  0.14  B    0    S
 5vj2     A      I46H     -2.12  25.0  7.0  24.0  0.14  B    0    S
 5vj2     A      I46L     -0.53  25.0  7.0  24.0  0.14  B    0    S
 5vj2     A      I46K     -2.14  25.0  7.0  24.0  0.14  B    0    S
 5vj2     A      I46M     -1.19  25.0  7.0  24.0  0.14  B    0    S
 5vj2     A      I46F     -1.77  25.0  7.0  24.0  0.14  B    0    S
 5vj2     A      I46P     -2.87  25.0  7.0  24.0  0.14  B    0    S
 5vj2     A      I46S     -2.11  25.0  7.0  24.0  0.14  B    0    S
 5vj2     A      I46T     -2.67  25.0  7.0  24.0  0.14  B    0    S
 5vj2     A      I46W     -1.69  25.0  7.0  24.0  0.14  B    0    S
 5vj2     A      I46Y     -2.35  25.0  7.0  24.0  0.14  B    0    S
 5vj2     A      I46V     -0.58  25.0  7.0  24.0  0.14  B    0    S
 5vj2     A      H47A     -0.36  25.0  7.0   8.7  0.15  B    0    S
 5vj2     A      H47R     -2.09  25.0  7.0   8.7  0.15  B    0    S
 5vj2     A      H47N     -2.17  25.0  7.0   8.7  0.15  B    0    S
 5vj2     A      H47D     -1.72  25.0  7.0   8.7  0.15  B    0    S
 5vj2     A      H47C     -0.28  25.0  7.0   8.7  0.15  B    0    S
 5vj2     A      H47E     -1.48  25.0  7.0   8.7  0.15  B    0    S
 5vj2     A      H47Q     -1.67  25.0  7.0   8.7  0.15  B    0    S
 5vj2     A      H47G     -0.29  25.0  7.0   8.7  0.15  B    0    S
 5vj2     A      H47I     -0.28  25.0  7.0   8.7  0.15  B    0    S
 5vj2     A      H47L     -0.24  25.0  7.0   8.7  0.15  B    0    S
 5vj2     A      H47K     -2.67  25.0  7.0   8.7  0.15  B    0    S
 5vj2     A      H47M     -0.28  25.0  7.0   8.7  0.15  B    0    S
 5vj2     A      H47F     -0.28  25.0  7.0   8.7  0.15  B    0    S
 5vj2     A      H47P     -0.25  25.0  7.0   8.7  0.15  B    0    S
 5vj2     A      H47S     -0.17  25.0  7.0   8.7  0.15  B    0    S
 5vj2     A      H47T     -0.30  25.0  7.0   8.7  0.15  B    0    S
 5vj2     A      H47W     -0.28  25.0  7.0   8.7  0.15  B    0    S
 5vj2     A      H47Y     -0.15  25.0  7.0   8.7  0.15  B    0    S
 5vj2     A      H47V     -0.30  25.0  7.0   8.7  0.15  B    0    S
 5vj2     A      T48A     -0.24  25.0  7.0  26.1  0.15  B    0    S
 5vj2     A      T48R     -1.67  25.0  7.0  26.1  0.15  B    0    S
 5vj2     A      T48N     -1.28  25.0  7.0  26.1  0.15  B    0    S
 5vj2     A      T48D     -1.40  25.0  7.0  26.1  0.15  B    0    S
 5vj2     A      T48C     -0.18  25.0  7.0  26.1  0.15  B    0    S
 5vj2     A      T48E     -0.95  25.0  7.0  26.1  0.15  B    0    S
 5vj2     A      T48Q     -0.54  25.0  7.0  26.1  0.15  B    0    S
 5vj2     A      T48G     -2.40  25.0  7.0  26.1  0.15  B    0    S
 5vj2     A      T48H     -0.18  25.0  7.0  26.1  0.15  B    0    S
 5vj2     A      T48I     -0.15  25.0  7.0  26.1  0.15  B    0    S
 5vj2     A      T48L     -0.19  25.0  7.0  26.1  0.15  B    0    S
 5vj2     A      T48K     -2.48  25.0  7.0  26.1  0.15  B    0    S
 5vj2     A      T48M     -0.19  25.0  7.0  26.1  0.15  B    0    S
 5vj2     A      T48F     -0.19  25.0  7.0  26.1  0.15  B    0    S
 5vj2     A      T48P     -0.20  25.0  7.0  26.1  0.15  B    0    S
 5vj2     A      T48S     -0.19  25.0  7.0  26.1  0.15  B    0    S
 5vj2     A      T48W     -0.19  25.0  7.0  26.1  0.15  B    0    S
 5vj2     A      T48Y     -0.19  25.0  7.0  26.1  0.15  B    0    S
 5vj2     A      T48V     -0.17  25.0  7.0  26.1  0.15  B    0    S
 5vj2     A      I49A     -3.00  25.0  7.0   8.5  0.16  U    1    S
 5vj2     A      I49R     -1.98  25.0  7.0   8.5  0.16  U    1    S
 5vj2     A      I49N     -1.06  25.0  7.0   8.5  0.16  U    1    S
 5vj2     A      I49D     -2.42  25.0  7.0   8.5  0.16  U    1    S
 5vj2     A      I49C     -1.41  25.0  7.0   8.5  0.16  U    1    S
 5vj2     A      I49E     -0.84  25.0  7.0   8.5  0.16  U    1    S
 5vj2     A      I49Q     -1.41  25.0  7.0   8.5  0.16  U    1    S
 5vj2     A      I49G     -2.21  25.0  7.0   8.5  0.16  U    1    S
 5vj2     A      I49H     -1.53  25.0  7.0   8.5  0.16  U    1    S
 5vj2     A      I49L     -0.56  25.0  7.0   8.5  0.16  U    1    S
 5vj2     A      I49K     -2.30  25.0  7.0   8.5  0.16  U    1    S
 5vj2     A      I49M     -0.92  25.0  7.0   8.5  0.16  U    1    S
 5vj2     A      I49F     -1.02  25.0  7.0   8.5  0.16  U    1    S
 5vj2     A      I49P     -2.58  25.0  7.0   8.5  0.16  U    1    S
 5vj2     A      I49S     -1.97  25.0  7.0   8.5  0.16  U    1    S
 5vj2     A      I49T     -3.06  25.0  7.0   8.5  0.16  U    1    S
 5vj2     A      I49W     -1.05  25.0  7.0   8.5  0.16  U    1    S
 5vj2     A      I49Y     -1.41  25.0  7.0   8.5  0.16  U    1    S
 5vj2     A      I49V     -1.02  25.0  7.0   8.5  0.16  U    1    S
 5vj2     A      K50A     -0.54  25.0  7.0  24.0  0.17  U    3    S
 5vj2     A      K50R     -0.55  25.0  7.0  24.0  0.17  U    3    S
 5vj2     A      K50N     -0.60  25.0  7.0  24.0  0.17  U    3    S
 5vj2     A      K50D     -0.53  25.0  7.0  24.0  0.17  U    3    S
 5vj2     A      K50C     -0.53  25.0  7.0  24.0  0.17  U    3    S
 5vj2     A      K50E     -0.89  25.0  7.0  24.0  0.17  U    3    S
 5vj2     A      K50Q     -0.60  25.0  7.0  24.0  0.17  U    3    S
 5vj2     A      K50G     -0.62  25.0  7.0  24.0  0.17  U    3    S
 5vj2     A      K50H     -0.57  25.0  7.0  24.0  0.17  U    3    S
 5vj2     A      K50I     -0.54  25.0  7.0  24.0  0.17  U    3    S
 5vj2     A      K50L     -0.52  25.0  7.0  24.0  0.17  U    3    S
 5vj2     A      K50M     -0.53  25.0  7.0  24.0  0.17  U    3    S
 5vj2     A      K50F     -0.48  25.0  7.0  24.0  0.17  U    3    S
 5vj2     A      K50P     -0.57  25.0  7.0  24.0  0.17  U    3    S
 5vj2     A      K50S     -0.49  25.0  7.0  24.0  0.17  U    3    S
 5vj2     A      K50T     -0.49  25.0  7.0  24.0  0.17  U    3    S
 5vj2     A      K50W     -0.58  25.0  7.0  24.0  0.17  U    3    S
 5vj2     A      K50Y     -0.53  25.0  7.0  24.0  0.17  U    3    S
 5vj2     A      K50V     -0.42  25.0  7.0  24.0  0.17  U    3    S
 5vj2     A      L51A     -1.98  25.0  7.0   9.1  0.11  S    5    S
 5vj2     A      L51R     -1.89  25.0  7.0   9.1  0.11  S    5    S
 5vj2     A      L51N     -1.65  25.0  7.0   9.1  0.11  S    5    S
 5vj2     A      L51D     -1.91  25.0  7.0   9.1  0.11  S    5    S
 5vj2     A      L51C     -1.74  25.0  7.0   9.1  0.11  S    5    S
 5vj2     A      L51E     -1.16  25.0  7.0   9.1  0.11  S    5    S
 5vj2     A      L51Q     -1.28  25.0  7.0   9.1  0.11  S    5    S
 5vj2     A      L51G     -1.89  25.0  7.0   9.1  0.11  S    5    S
 5vj2     A      L51H     -1.89  25.0  7.0   9.1  0.11  S    5    S
 5vj2     A      L51I     -1.16  25.0  7.0   9.1  0.11  S    5    S
 5vj2     A      L51K     -1.62  25.0  7.0   9.1  0.11  S    5    S
 5vj2     A      L51M     -1.14  25.0  7.0   9.1  0.11  S    5    S
 5vj2     A      L51F     -1.10  25.0  7.0   9.1  0.11  S    5    S
 5vj2     A      L51P     -1.14  25.0  7.0   9.1  0.11  S    5    S
 5vj2     A      L51S     -1.55  25.0  7.0   9.1  0.11  S    5    S
 5vj2     A      L51T     -1.67  25.0  7.0   9.1  0.11  S    5    S
 5vj2     A      L51W     -0.52  25.0  7.0   9.1  0.11  S    5    S
 5vj2     A      L51Y     -0.97  25.0  7.0   9.1  0.11  S    5    S
 5vj2     A      L51V     -1.20  25.0  7.0   9.1  0.11  S    5    S
 5vj2     A      N52A     -0.48  25.0  7.0  16.9  0.20  S    6    C
 5vj2     A      N52R     -0.18  25.0  7.0  16.9  0.20  S    6    C
 5vj2     A      N52D     -0.16  25.0  7.0  16.9  0.20  S    6    C
 5vj2     A      N52C     -0.18  25.0  7.0  16.9  0.20  S    6    C
 5vj2     A      N52E     -0.04  25.0  7.0  16.9  0.20  S    6    C
 5vj2     A      N52Q     -0.17  25.0  7.0  16.9  0.20  S    6    C
 5vj2     A      N52G     -1.02  25.0  7.0  16.9  0.20  S    6    C
 5vj2     A      N52H     -0.31  25.0  7.0  16.9  0.20  S    6    C
 5vj2     A      N52I      0.72  25.0  7.0  16.9  0.20  S    6    C
 5vj2     A      N52L      0.40  25.0  7.0  16.9  0.20  S    6    C
 5vj2     A      N52K     -0.38  25.0  7.0  16.9  0.20  S    6    C
 5vj2     A      N52M      0.58  25.0  7.0  16.9  0.20  S    6    C
 5vj2     A      N52F      0.16  25.0  7.0  16.9  0.20  S    6    C
 5vj2     A      N52P     -0.18  25.0  7.0  16.9  0.20  S    6    C
 5vj2     A      N52S     -0.25  25.0  7.0  16.9  0.20  S    6    C
 5vj2     A      N52T      0.01  25.0  7.0  16.9  0.20  S    6    C
 5vj2     A      N52W     -0.18  25.0  7.0  16.9  0.20  S    6    C
 5vj2     A      N52Y     -0.18  25.0  7.0  16.9  0.20  S    6    C
 5vj2     A      N52V      0.43  25.0  7.0  16.9  0.20  S    6    C
 5vj2     A      G53A     -0.53  25.0  7.0  28.0  0.21  S    7    C
 5vj2     A      G53R     -0.68  25.0  7.0  28.0  0.21  S    7    C
 5vj2     A      G53N     -0.66  25.0  7.0  28.0  0.21  S    7    C
 5vj2     A      G53D     -0.68  25.0  7.0  28.0  0.21  S    7    C
 5vj2     A      G53C     -1.05  25.0  7.0  28.0  0.21  S    7    C
 5vj2     A      G53E     -0.61  25.0  7.0  28.0  0.21  S    7    C
 5vj2     A      G53Q     -0.74  25.0  7.0  28.0  0.21  S    7    C
 5vj2     A      G53H     -0.68  25.0  7.0  28.0  0.21  S    7    C
 5vj2     A      G53I     -0.66  25.0  7.0  28.0  0.21  S    7    C
 5vj2     A      G53L     -0.66  25.0  7.0  28.0  0.21  S    7    C
 5vj2     A      G53K     -0.68  25.0  7.0  28.0  0.21  S    7    C
 5vj2     A      G53M     -0.66  25.0  7.0  28.0  0.21  S    7    C
 5vj2     A      G53F     -0.68  25.0  7.0  28.0  0.21  S    7    C
 5vj2     A      G53P     -0.68  25.0  7.0  28.0  0.21  S    7    C
 5vj2     A      G53S     -0.66  25.0  7.0  28.0  0.21  S    7    C
 5vj2     A      G53T     -0.66  25.0  7.0  28.0  0.21  S    7    C
 5vj2     A      G53W     -0.66  25.0  7.0  28.0  0.21  S    7    C
 5vj2     A      G53Y     -0.66  25.0  7.0  28.0  0.21  S    7    C
 5vj2     A      G53V     -0.66  25.0  7.0  28.0  0.21  S    7    C
 5vj2     A      I54A     -2.79  25.0  7.0   9.5  0.18  S    5    S
 5vj2     A      I54R     -2.40  25.0  7.0   9.5  0.18  S    5    S
 5vj2     A      I54N     -1.41  25.0  7.0   9.5  0.18  S    5    S
 5vj2     A      I54D     -2.47  25.0  7.0   9.5  0.18  S    5    S
 5vj2     A      I54C     -1.58  25.0  7.0   9.5  0.18  S    5    S
 5vj2     A      I54E     -1.54  25.0  7.0   9.5  0.18  S    5    S
 5vj2     A      I54Q     -1.78  25.0  7.0   9.5  0.18  S    5    S
 5vj2     A      I54G     -4.98  25.0  7.0   9.5  0.18  S    5    S
 5vj2     A      I54H     -2.29  25.0  7.0   9.5  0.18  S    5    S
 5vj2     A      I54L     -1.35  25.0  7.0   9.5  0.18  S    5    S
 5vj2     A      I54K     -2.30  25.0  7.0   9.5  0.18  S    5    S
 5vj2     A      I54M     -1.40  25.0  7.0   9.5  0.18  S    5    S
 5vj2     A      I54F     -1.53  25.0  7.0   9.5  0.18  S    5    S
 5vj2     A      I54P     -3.15  25.0  7.0   9.5  0.18  S    5    S
 5vj2     A      I54S     -2.26  25.0  7.0   9.5  0.18  S    5    S
 5vj2     A      I54T     -2.83  25.0  7.0   9.5  0.18  S    5    S
 5vj2     A      I54W     -1.46  25.0  7.0   9.5  0.18  S    5    S
 5vj2     A      I54Y     -1.89  25.0  7.0   9.5  0.18  S    5    S
 5vj2     A      I54V     -1.23  25.0  7.0   9.5  0.18  S    5    S
 5vj2     A      V55A     -1.85  25.0  7.0  17.8  0.16  B    0    S
 5vj2     A      V55R     -1.71  25.0  7.0  17.8  0.16  B    0    S
 5vj2     A      V55N     -1.84  25.0  7.0  17.8  0.16  B    0    S
 5vj2     A      V55D     -1.31  25.0  7.0  17.8  0.16  B    0    S
 5vj2     A      V55C     -0.29  25.0  7.0  17.8  0.16  B    0    S
 5vj2     A      V55E     -0.80  25.0  7.0  17.8  0.16  B    0    S
 5vj2     A      V55Q     -1.09  25.0  7.0  17.8  0.16  B    0    S
 5vj2     A      V55G     -2.66  25.0  7.0  17.8  0.16  B    0    S
 5vj2     A      V55H     -1.60  25.0  7.0  17.8  0.16  B    0    S
 5vj2     A      V55I     -0.26  25.0  7.0  17.8  0.16  B    0    S
 5vj2     A      V55L     -0.19  25.0  7.0  17.8  0.16  B    0    S
 5vj2     A      V55K     -1.26  25.0  7.0  17.8  0.16  B    0    S
 5vj2     A      V55M     -0.28  25.0  7.0  17.8  0.16  B    0    S
 5vj2     A      V55F     -0.29  25.0  7.0  17.8  0.16  B    0    S
 5vj2     A      V55P     -2.34  25.0  7.0  17.8  0.16  B    0    S
 5vj2     A      V55S     -1.68  25.0  7.0  17.8  0.16  B    0    S
 5vj2     A      V55T     -2.06  25.0  7.0  17.8  0.16  B    0    S
 5vj2     A      V55W     -0.28  25.0  7.0  17.8  0.16  B    0    S
 5vj2     A      V55Y     -0.34  25.0  7.0  17.8  0.16  B    0    S
 5vj2     A      F56A     -2.10  25.0  7.0   9.2  0.14  B    0    S
 5vj2     A      F56R     -2.28  25.0  7.0   9.2  0.14  B    0    S
 5vj2     A      F56N     -2.07  25.0  7.0   9.2  0.14  B    0    S
 5vj2     A      F56D     -2.12  25.0  7.0   9.2  0.14  B    0    S
 5vj2     A      F56C     -1.57  25.0  7.0   9.2  0.14  B    0    S
 5vj2     A      F56E     -1.29  25.0  7.0   9.2  0.14  B    0    S
 5vj2     A      F56Q     -1.70  25.0  7.0   9.2  0.14  B    0    S
 5vj2     A      F56G     -3.87  25.0  7.0   9.2  0.14  B    0    S
 5vj2     A      F56H     -2.28  25.0  7.0   9.2  0.14  B    0    S
 5vj2     A      F56I     -1.50  25.0  7.0   9.2  0.14  B    0    S
 5vj2     A      F56L     -1.63  25.0  7.0   9.2  0.14  B    0    S
 5vj2     A      F56K     -2.06  25.0  7.0   9.2  0.14  B    0    S
 5vj2     A      F56M     -1.55  25.0  7.0   9.2  0.14  B    0    S
 5vj2     A      F56P     -3.00  25.0  7.0   9.2  0.14  B    0    S
 5vj2     A      F56S     -1.95  25.0  7.0   9.2  0.14  B    0    S
 5vj2     A      F56T     -1.93  25.0  7.0   9.2  0.14  B    0    S
 5vj2     A      F56W     -1.58  25.0  7.0   9.2  0.14  B    0    S
 5vj2     A      F56Y     -1.53  25.0  7.0   9.2  0.14  B    0    S
 5vj2     A      F56V     -1.57  25.0  7.0   9.2  0.14  B    0    S
 5vj2     A      V57A     -2.69  25.0  7.0  20.0  0.13  B    0    S
 5vj2     A      V57R     -2.42  25.0  7.0  20.0  0.13  B    0    S
 5vj2     A      V57N     -2.58  25.0  7.0  20.0  0.13  B    0    S
 5vj2     A      V57D     -2.08  25.0  7.0  20.0  0.13  B    0    S
 5vj2     A      V57C     -1.18  25.0  7.0  20.0  0.13  B    0    S
 5vj2     A      V57E     -1.54  25.0  7.0  20.0  0.13  B    0    S
 5vj2     A      V57Q     -1.88  25.0  7.0  20.0  0.13  B    0    S
 5vj2     A      V57G     -4.05  25.0  7.0  20.0  0.13  B    0    S
 5vj2     A      V57H     -2.32  25.0  7.0  20.0  0.13  B    0    S
 5vj2     A      V57I     -0.88  25.0  7.0  20.0  0.13  B    0    S
 5vj2     A      V57L     -1.39  25.0  7.0  20.0  0.13  B    0    S
 5vj2     A      V57K     -1.96  25.0  7.0  20.0  0.13  B    0    S
 5vj2     A      V57M     -1.68  25.0  7.0  20.0  0.13  B    0    S
 5vj2     A      V57F     -1.53  25.0  7.0  20.0  0.13  B    0    S
 5vj2     A      V57P     -3.14  25.0  7.0  20.0  0.13  B    0    S
 5vj2     A      V57S     -2.46  25.0  7.0  20.0  0.13  B    0    S
 5vj2     A      V57T     -2.87  25.0  7.0  20.0  0.13  B    0    S
 5vj2     A      V57W     -1.37  25.0  7.0  20.0  0.13  B    0    S
 5vj2     A      V57Y     -1.30  25.0  7.0  20.0  0.13  B    0    S
 5vj2     A      H58A     -0.00  25.0  7.0  10.0  0.13  B    0    S
 5vj2     A      H58R     -1.48  25.0  7.0  10.0  0.13  B    0    S
 5vj2     A      H58N     -1.50  25.0  7.0  10.0  0.13  B    0    S
 5vj2     A      H58D      0.02  25.0  7.0  10.0  0.13  B    0    S
 5vj2     A      H58C      0.08  25.0  7.0  10.0  0.13  B    0    S
 5vj2     A      H58E     -0.10  25.0  7.0  10.0  0.13  B    0    S
 5vj2     A      H58Q     -0.29  25.0  7.0  10.0  0.13  B    0    S
 5vj2     A      H58G      0.07  25.0  7.0  10.0  0.13  B    0    S
 5vj2     A      H58I      0.08  25.0  7.0  10.0  0.13  B    0    S
 5vj2     A      H58L      0.11  25.0  7.0  10.0  0.13  B    0    S
 5vj2     A      H58K     -1.42  25.0  7.0  10.0  0.13  B    0    S
 5vj2     A      H58M      0.08  25.0  7.0  10.0  0.13  B    0    S
 5vj2     A      H58F      0.08  25.0  7.0  10.0  0.13  B    0    S
 5vj2     A      H58P      0.11  25.0  7.0  10.0  0.13  B    0    S
 5vj2     A      H58S      0.19  25.0  7.0  10.0  0.13  B    0    S
 5vj2     A      H58T      0.06  25.0  7.0  10.0  0.13  B    0    S
 5vj2     A      H58W      0.08  25.0  7.0  10.0  0.13  B    0    S
 5vj2     A      H58Y      0.21  25.0  7.0  10.0  0.13  B    0    S
 5vj2     A      H58V      0.06  25.0  7.0  10.0  0.13  B    0    S
 5vj2     A      V59A     -2.09  25.0  7.0  19.4  0.13  B    0    S
 5vj2     A      V59R     -1.95  25.0  7.0  19.4  0.13  B    0    S
 5vj2     A      V59N     -2.03  25.0  7.0  19.4  0.13  B    0    S
 5vj2     A      V59D     -1.41  25.0  7.0  19.4  0.13  B    0    S
 5vj2     A      V59C     -1.99  25.0  7.0  19.4  0.13  B    0    S
 5vj2     A      V59E     -1.07  25.0  7.0  19.4  0.13  B    0    S
 5vj2     A      V59Q     -1.33  25.0  7.0  19.4  0.13  B    0    S
 5vj2     A      V59G     -3.44  25.0  7.0  19.4  0.13  B    0    S
 5vj2     A      V59H     -1.84  25.0  7.0  19.4  0.13  B    0    S
 5vj2     A      V59I     -0.10  25.0  7.0  19.4  0.13  B    0    S
 5vj2     A      V59L     -0.52  25.0  7.0  19.4  0.13  B    0    S
 5vj2     A      V59K     -1.77  25.0  7.0  19.4  0.13  B    0    S
 5vj2     A      V59M     -1.54  25.0  7.0  19.4  0.13  B    0    S
 5vj2     A      V59F     -0.92  25.0  7.0  19.4  0.13  B    0    S
 5vj2     A      V59P     -2.47  25.0  7.0  19.4  0.13  B    0    S
 5vj2     A      V59S     -1.98  25.0  7.0  19.4  0.13  B    0    S
 5vj2     A      V59T     -2.55  25.0  7.0  19.4  0.13  B    0    S
 5vj2     A      V59W     -1.39  25.0  7.0  19.4  0.13  B    0    S
 5vj2     A      V59Y     -1.92  25.0  7.0  19.4  0.13  B    0    S
 5vj2     A      I60A     -3.14  25.0  7.0  10.7  0.12  B    0    S
 5vj2     A      I60R     -1.96  25.0  7.0  10.7  0.12  B    0    S
 5vj2     A      I60N     -0.93  25.0  7.0  10.7  0.12  B    0    S
 5vj2     A      I60D     -1.85  25.0  7.0  10.7  0.12  B    0    S
 5vj2     A      I60C     -1.99  25.0  7.0  10.7  0.12  B    0    S
 5vj2     A      I60E     -0.87  25.0  7.0  10.7  0.12  B    0    S
 5vj2     A      I60Q     -1.37  25.0  7.0  10.7  0.12  B    0    S
 5vj2     A      I60G     -1.94  25.0  7.0  10.7  0.12  B    0    S
 5vj2     A      I60H     -1.91  25.0  7.0  10.7  0.12  B    0    S
 5vj2     A      I60L     -0.75  25.0  7.0  10.7  0.12  B    0    S
 5vj2     A      I60K     -2.10  25.0  7.0  10.7  0.12  B    0    S
 5vj2     A      I60M     -1.23  25.0  7.0  10.7  0.12  B    0    S
 5vj2     A      I60F     -1.36  25.0  7.0  10.7  0.12  B    0    S
 5vj2     A      I60P     -2.55  25.0  7.0  10.7  0.12  B    0    S
 5vj2     A      I60S     -1.91  25.0  7.0  10.7  0.12  B    0    S
 5vj2     A      I60T     -3.57  25.0  7.0  10.7  0.12  B    0    S
 5vj2     A      I60W     -1.35  25.0  7.0  10.7  0.12  B    0    S
 5vj2     A      I60Y     -2.01  25.0  7.0  10.7  0.12  B    0    S
 5vj2     A      I60V     -1.00  25.0  7.0  10.7  0.12  B    0    S
 5vj2     A      T61A     -0.73  25.0  7.0  16.7  0.11  B    0    S
 5vj2     A      T61R     -1.85  25.0  7.0  16.7  0.11  B    0    S
 5vj2     A      T61N     -1.46  25.0  7.0  16.7  0.11  B    0    S
 5vj2     A      T61D     -1.59  25.0  7.0  16.7  0.11  B    0    S
 5vj2     A      T61C     -0.73  25.0  7.0  16.7  0.11  B    0    S
 5vj2     A      T61E     -1.07  25.0  7.0  16.7  0.11  B    0    S
 5vj2     A      T61Q     -1.00  25.0  7.0  16.7  0.11  B    0    S
 5vj2     A      T61G     -0.73  25.0  7.0  16.7  0.11  B    0    S
 5vj2     A      T61H     -1.74  25.0  7.0  16.7  0.11  B    0    S
 5vj2     A      T61I     -0.73  25.0  7.0  16.7  0.11  B    0    S
 5vj2     A      T61L     -0.73  25.0  7.0  16.7  0.11  B    0    S
 5vj2     A      T61K     -2.34  25.0  7.0  16.7  0.11  B    0    S
 5vj2     A      T61M     -0.73  25.0  7.0  16.7  0.11  B    0    S
 5vj2     A      T61F     -0.73  25.0  7.0  16.7  0.11  B    0    S
 5vj2     A      T61P     -2.28  25.0  7.0  16.7  0.11  B    0    S
 5vj2     A      T61S     -0.73  25.0  7.0  16.7  0.11  B    0    S
 5vj2     A      T61W     -0.73  25.0  7.0  16.7  0.11  B    0    S
 5vj2     A      T61Y     -0.73  25.0  7.0  16.7  0.11  B    0    S
 5vj2     A      T61V     -0.73  25.0  7.0  16.7  0.11  B    0    S
 5vj2     A      S62A     -1.57  25.0  7.0  18.2  0.16  B    0    C
 5vj2     A      S62R     -1.90  25.0  7.0  18.2  0.16  B    0    C
 5vj2     A      S62N     -0.38  25.0  7.0  18.2  0.16  B    0    C
 5vj2     A      S62D     -0.30  25.0  7.0  18.2  0.16  B    0    C
 5vj2     A      S62C     -0.71  25.0  7.0  18.2  0.16  B    0    C
 5vj2     A      S62E     -0.36  25.0  7.0  18.2  0.16  B    0    C
 5vj2     A      S62Q     -0.40  25.0  7.0  18.2  0.16  B    0    C
 5vj2     A      S62G     -0.42  25.0  7.0  18.2  0.16  B    0    C
 5vj2     A      S62H     -0.58  25.0  7.0  18.2  0.16  B    0    C
 5vj2     A      S62I     -0.25  25.0  7.0  18.2  0.16  B    0    C
 5vj2     A      S62L     -0.43  25.0  7.0  18.2  0.16  B    0    C
 5vj2     A      S62K     -2.01  25.0  7.0  18.2  0.16  B    0    C
 5vj2     A      S62M     -1.05  25.0  7.0  18.2  0.16  B    0    C
 5vj2     A      S62F     -0.22  25.0  7.0  18.2  0.16  B    0    C
 5vj2     A      S62P     -0.85  25.0  7.0  18.2  0.16  B    0    C
 5vj2     A      S62T     -0.42  25.0  7.0  18.2  0.16  B    0    C
 5vj2     A      S62W     -0.41  25.0  7.0  18.2  0.16  B    0    C
 5vj2     A      S62Y     -0.79  25.0  7.0  18.2  0.16  B    0    C
 5vj2     A      S62V     -0.27  25.0  7.0  18.2  0.16  B    0    C
 5vj2     A      S63A     -0.39  25.0  7.0  14.7  0.12  B    0    C
 5vj2     A      S63R     -1.19  25.0  7.0  14.7  0.12  B    0    C
 5vj2     A      S63N     -0.27  25.0  7.0  14.7  0.12  B    0    C
 5vj2     A      S63D     -0.22  25.0  7.0  14.7  0.12  B    0    C
 5vj2     A      S63C     -0.61  25.0  7.0  14.7  0.12  B    0    C
 5vj2     A      S63E     -0.27  25.0  7.0  14.7  0.12  B    0    C
 5vj2     A      S63Q     -0.29  25.0  7.0  14.7  0.12  B    0    C
 5vj2     A      S63G     -0.31  25.0  7.0  14.7  0.12  B    0    C
 5vj2     A      S63H     -0.53  25.0  7.0  14.7  0.12  B    0    C
 5vj2     A      S63I     -0.13  25.0  7.0  14.7  0.12  B    0    C
 5vj2     A      S63L     -0.26  25.0  7.0  14.7  0.12  B    0    C
 5vj2     A      S63K     -0.56  25.0  7.0  14.7  0.12  B    0    C
 5vj2     A      S63M     -0.25  25.0  7.0  14.7  0.12  B    0    C
 5vj2     A      S63F     -0.11  25.0  7.0  14.7  0.12  B    0    C
 5vj2     A      S63P     -0.74  25.0  7.0  14.7  0.12  B    0    C
 5vj2     A      S63T     -0.31  25.0  7.0  14.7  0.12  B    0    C
 5vj2     A      S63W     -0.29  25.0  7.0  14.7  0.12  B    0    C
 5vj2     A      S63Y     -0.68  25.0  7.0  14.7  0.12  B    0    C
 5vj2     A      S63V     -0.16  25.0  7.0  14.7  0.12  B    0    C
 5vj2     A      D64A     -2.06  25.0  7.0  10.8  0.20  S    7    C
 5vj2     A      D64R     -1.88  25.0  7.0  10.8  0.20  S    7    C
 5vj2     A      D64N     -2.03  25.0  7.0  10.8  0.20  S    7    C
 5vj2     A      D64C     -2.09  25.0  7.0  10.8  0.20  S    7    C
 5vj2     A      D64E     -2.08  25.0  7.0  10.8  0.20  S    7    C
 5vj2     A      D64Q     -2.09  25.0  7.0  10.8  0.20  S    7    C
 5vj2     A      D64G     -2.11  25.0  7.0  10.8  0.20  S    7    C
 5vj2     A      D64H     -2.02  25.0  7.0  10.8  0.20  S    7    C
 5vj2     A      D64I     -1.96  25.0  7.0  10.8  0.20  S    7    C
 5vj2     A      D64L     -1.99  25.0  7.0  10.8  0.20  S    7    C
 5vj2     A      D64K     -2.10  25.0  7.0  10.8  0.20  S    7    C
 5vj2     A      D64M     -2.08  25.0  7.0  10.8  0.20  S    7    C
 5vj2     A      D64F     -2.08  25.0  7.0  10.8  0.20  S    7    C
 5vj2     A      D64P     -2.24  25.0  7.0  10.8  0.20  S    7    C
 5vj2     A      D64S     -2.04  25.0  7.0  10.8  0.20  S    7    C
 5vj2     A      D64T     -2.07  25.0  7.0  10.8  0.20  S    7    C
 5vj2     A      D64W     -2.04  25.0  7.0  10.8  0.20  S    7    C
 5vj2     A      D64Y     -2.03  25.0  7.0  10.8  0.20  S    7    C
 5vj2     A      D64V     -2.04  25.0  7.0  10.8  0.20  S    7    C
 5vj2     A      I65A     -1.31  25.0  7.0  13.0  0.18  U    1    C
 5vj2     A      I65R     -1.09  25.0  7.0  13.0  0.18  U    1    C
 5vj2     A      I65N     -0.68  25.0  7.0  13.0  0.18  U    1    C
 5vj2     A      I65D     -1.13  25.0  7.0  13.0  0.18  U    1    C
 5vj2     A      I65C     -1.02  25.0  7.0  13.0  0.18  U    1    C
 5vj2     A      I65E     -1.17  25.0  7.0  13.0  0.18  U    1    C
 5vj2     A      I65Q     -1.07  25.0  7.0  13.0  0.18  U    1    C
 5vj2     A      I65G     -1.46  25.0  7.0  13.0  0.18  U    1    C
 5vj2     A      I65H     -1.07  25.0  7.0  13.0  0.18  U    1    C
 5vj2     A      I65L     -0.86  25.0  7.0  13.0  0.18  U    1    C
 5vj2     A      I65K     -1.84  25.0  7.0  13.0  0.18  U    1    C
 5vj2     A      I65M     -1.03  25.0  7.0  13.0  0.18  U    1    C
 5vj2     A      I65F     -1.21  25.0  7.0  13.0  0.18  U    1    C
 5vj2     A      I65P     -1.23  25.0  7.0  13.0  0.18  U    1    C
 5vj2     A      I65S     -1.16  25.0  7.0  13.0  0.18  U    1    C
 5vj2     A      I65T     -1.32  25.0  7.0  13.0  0.18  U    1    C
 5vj2     A      I65W     -1.13  25.0  7.0  13.0  0.18  U    1    C
 5vj2     A      I65Y     -1.54  25.0  7.0  13.0  0.18  U    1    C
 5vj2     A      I65V     -0.84  25.0  7.0  13.0  0.18  U    1    C
 5vj2     A      C66A      0.30  25.0  7.0  15.4  0.13  B    0    C
 5vj2     A      C66R     -1.98  25.0  7.0  15.4  0.13  B    0    C
 5vj2     A      C66N      0.19  25.0  7.0  15.4  0.13  B    0    C
 5vj2     A      C66D      0.22  25.0  7.0  15.4  0.13  B    0    C
 5vj2     A      C66E     -1.33  25.0  7.0  15.4  0.13  B    0    C
 5vj2     A      C66Q      0.18  25.0  7.0  15.4  0.13  B    0    C
 5vj2     A      C66G      0.16  25.0  7.0  15.4  0.13  B    0    C
 5vj2     A      C66H      0.25  25.0  7.0  15.4  0.13  B    0    C
 5vj2     A      C66I      0.05  25.0  7.0  15.4  0.13  B    0    C
 5vj2     A      C66L     -0.18  25.0  7.0  15.4  0.13  B    0    C
 5vj2     A      C66K     -2.55  25.0  7.0  15.4  0.13  B    0    C
 5vj2     A      C66M     -0.47  25.0  7.0  15.4  0.13  B    0    C
 5vj2     A      C66F      0.15  25.0  7.0  15.4  0.13  B    0    C
 5vj2     A      C66P      0.03  25.0  7.0  15.4  0.13  B    0    C
 5vj2     A      C66S      0.31  25.0  7.0  15.4  0.13  B    0    C
 5vj2     A      C66T      0.64  25.0  7.0  15.4  0.13  B    0    C
 5vj2     A      C66W      0.19  25.0  7.0  15.4  0.13  B    0    C
 5vj2     A      C66Y      0.19  25.0  7.0  15.4  0.13  B    0    C
 5vj2     A      C66V      0.06  25.0  7.0  15.4  0.13  B    0    C
 5vj2     A      P67A     -2.42  25.0  7.0  19.3  0.14  B    0    C
 5vj2     A      P67R     -2.33  25.0  7.0  19.3  0.14  B    0    C
 5vj2     A      P67N     -2.35  25.0  7.0  19.3  0.14  B    0    C
 5vj2     A      P67D     -2.34  25.0  7.0  19.3  0.14  B    0    C
 5vj2     A      P67C     -2.35  25.0  7.0  19.3  0.14  B    0    C
 5vj2     A      P67E     -2.32  25.0  7.0  19.3  0.14  B    0    C
 5vj2     A      P67Q     -2.31  25.0  7.0  19.3  0.14  B    0    C
 5vj2     A      P67G     -2.35  25.0  7.0  19.3  0.14  B    0    C
 5vj2     A      P67H     -2.35  25.0  7.0  19.3  0.14  B    0    C
 5vj2     A      P67I     -2.34  25.0  7.0  19.3  0.14  B    0    C
 5vj2     A      P67L     -2.38  25.0  7.0  19.3  0.14  B    0    C
 5vj2     A      P67K     -2.36  25.0  7.0  19.3  0.14  B    0    C
 5vj2     A      P67M     -2.34  25.0  7.0  19.3  0.14  B    0    C
 5vj2     A      P67F     -2.34  25.0  7.0  19.3  0.14  B    0    C
 5vj2     A      P67S     -2.32  25.0  7.0  19.3  0.14  B    0    C
 5vj2     A      P67T     -2.34  25.0  7.0  19.3  0.14  B    0    C
 5vj2     A      P67W     -2.36  25.0  7.0  19.3  0.14  B    0    C
 5vj2     A      P67Y     -2.35  25.0  7.0  19.3  0.14  B    0    C
 5vj2     A      P67V     -2.35  25.0  7.0  19.3  0.14  B    0    C
 5vj2     A      N68A     -0.69  25.0  7.0  11.1  0.19  S    4    H
 5vj2     A      N68R     -1.84  25.0  7.0  11.1  0.19  S    4    H
 5vj2     A      N68D     -0.22  25.0  7.0  11.1  0.19  S    4    H
 5vj2     A      N68C     -0.27  25.0  7.0  11.1  0.19  S    4    H
 5vj2     A      N68E     -0.06  25.0  7.0  11.1  0.19  S    4    H
 5vj2     A      N68Q     -0.26  25.0  7.0  11.1  0.19  S    4    H
 5vj2     A      N68G     -1.11  25.0  7.0  11.1  0.19  S    4    H
 5vj2     A      N68H     -0.53  25.0  7.0  11.1  0.19  S    4    H
 5vj2     A      N68I      0.64  25.0  7.0  11.1  0.19  S    4    H
 5vj2     A      N68L      0.25  25.0  7.0  11.1  0.19  S    4    H
 5vj2     A      N68K     -1.72  25.0  7.0  11.1  0.19  S    4    H
 5vj2     A      N68M      0.43  25.0  7.0  11.1  0.19  S    4    H
 5vj2     A      N68F      0.02  25.0  7.0  11.1  0.19  S    4    H
 5vj2     A      N68P     -0.33  25.0  7.0  11.1  0.19  S    4    H
 5vj2     A      N68S     -0.36  25.0  7.0  11.1  0.19  S    4    H
 5vj2     A      N68T      0.00  25.0  7.0  11.1  0.19  S    4    H
 5vj2     A      N68W     -0.19  25.0  7.0  11.1  0.19  S    4    H
 5vj2     A      N68Y     -0.29  25.0  7.0  11.1  0.19  S    4    H
 5vj2     A      N68V      0.37  25.0  7.0  11.1  0.19  S    4    H
 5vj2     A      N69A     -1.02  25.0  7.0  19.2  0.15  U    2    H
 5vj2     A      N69R     -0.55  25.0  7.0  19.2  0.15  U    2    H
 5vj2     A      N69D     -0.51  25.0  7.0  19.2  0.15  U    2    H
 5vj2     A      N69C     -0.55  25.0  7.0  19.2  0.15  U    2    H
 5vj2     A      N69E     -0.41  25.0  7.0  19.2  0.15  U    2    H
 5vj2     A      N69Q     -0.54  25.0  7.0  19.2  0.15  U    2    H
 5vj2     A      N69G     -1.39  25.0  7.0  19.2  0.15  U    2    H
 5vj2     A      N69H     -0.68  25.0  7.0  19.2  0.15  U    2    H
 5vj2     A      N69I      0.34  25.0  7.0  19.2  0.15  U    2    H
 5vj2     A      N69L      0.03  25.0  7.0  19.2  0.15  U    2    H
 5vj2     A      N69K     -0.75  25.0  7.0  19.2  0.15  U    2    H
 5vj2     A      N69M      0.18  25.0  7.0  19.2  0.15  U    2    H
 5vj2     A      N69F     -0.24  25.0  7.0  19.2  0.15  U    2    H
 5vj2     A      N69P     -0.55  25.0  7.0  19.2  0.15  U    2    H
 5vj2     A      N69S     -0.59  25.0  7.0  19.2  0.15  U    2    H
 5vj2     A      N69T     -0.36  25.0  7.0  19.2  0.15  U    2    H
 5vj2     A      N69W     -0.55  25.0  7.0  19.2  0.15  U    2    H
 5vj2     A      N69Y     -0.55  25.0  7.0  19.2  0.15  U    2    H
 5vj2     A      N69V      0.06  25.0  7.0  19.2  0.15  U    2    H
 5vj2     A      N70A     -0.95  25.0  7.0  14.8  0.18  S    8    H
 5vj2     A      N70R     -0.47  25.0  7.0  14.8  0.18  S    8    H
 5vj2     A      N70D     -0.44  25.0  7.0  14.8  0.18  S    8    H
 5vj2     A      N70C     -0.47  25.0  7.0  14.8  0.18  S    8    H
 5vj2     A      N70E     -0.29  25.0  7.0  14.8  0.18  S    8    H
 5vj2     A      N70Q     -0.50  25.0  7.0  14.8  0.18  S    8    H
 5vj2     A      N70G     -1.32  25.0  7.0  14.8  0.18  S    8    H
 5vj2     A      N70H     -0.77  25.0  7.0  14.8  0.18  S    8    H
 5vj2     A      N70I      0.50  25.0  7.0  14.8  0.18  S    8    H
 5vj2     A      N70L      0.17  25.0  7.0  14.8  0.18  S    8    H
 5vj2     A      N70K     -0.67  25.0  7.0  14.8  0.18  S    8    H
 5vj2     A      N70M      0.32  25.0  7.0  14.8  0.18  S    8    H
 5vj2     A      N70F     -0.16  25.0  7.0  14.8  0.18  S    8    H
 5vj2     A      N70P     -0.52  25.0  7.0  14.8  0.18  S    8    H
 5vj2     A      N70S     -0.59  25.0  7.0  14.8  0.18  S    8    H
 5vj2     A      N70T     -0.29  25.0  7.0  14.8  0.18  S    8    H
 5vj2     A      N70W     -0.47  25.0  7.0  14.8  0.18  S    8    H
 5vj2     A      N70Y     -0.50  25.0  7.0  14.8  0.18  S    8    H
 5vj2     A      N70V      0.15  25.0  7.0  14.8  0.18  S    8    H
 5vj2     A      I71A     -2.12  25.0  7.0  17.1  0.13  B    0    H
 5vj2     A      I71R     -2.11  25.0  7.0  17.1  0.13  B    0    H
 5vj2     A      I71N     -1.09  25.0  7.0  17.1  0.13  B    0    H
 5vj2     A      I71D     -2.23  25.0  7.0  17.1  0.13  B    0    H
 5vj2     A      I71C     -1.52  25.0  7.0  17.1  0.13  B    0    H
 5vj2     A      I71E     -0.95  25.0  7.0  17.1  0.13  B    0    H
 5vj2     A      I71Q     -1.52  25.0  7.0  17.1  0.13  B    0    H
 5vj2     A      I71G     -3.11  25.0  7.0  17.1  0.13  B    0    H
 5vj2     A      I71H     -2.01  25.0  7.0  17.1  0.13  B    0    H
 5vj2     A      I71L     -1.01  25.0  7.0  17.1  0.13  B    0    H
 5vj2     A      I71K     -2.01  25.0  7.0  17.1  0.13  B    0    H
 5vj2     A      I71M     -1.36  25.0  7.0  17.1  0.13  B    0    H
 5vj2     A      I71F     -1.62  25.0  7.0  17.1  0.13  B    0    H
 5vj2     A      I71P     -3.04  25.0  7.0  17.1  0.13  B    0    H
 5vj2     A      I71S     -1.99  25.0  7.0  17.1  0.13  B    0    H
 5vj2     A      I71T     -2.18  25.0  7.0  17.1  0.13  B    0    H
 5vj2     A      I71W     -1.48  25.0  7.0  17.1  0.13  B    0    H
 5vj2     A      I71Y     -1.87  25.0  7.0  17.1  0.13  B    0    H
 5vj2     A      I71V     -1.22  25.0  7.0  17.1  0.13  B    0    H
 5vj2     A      V72A     -2.18  25.0  7.0  23.9  0.13  B    0    H
 5vj2     A      V72R     -2.11  25.0  7.0  23.9  0.13  B    0    H
 5vj2     A      V72N     -2.25  25.0  7.0  23.9  0.13  B    0    H
 5vj2     A      V72D     -1.78  25.0  7.0  23.9  0.13  B    0    H
 5vj2     A      V72C     -0.29  25.0  7.0  23.9  0.13  B    0    H
 5vj2     A      V72E     -0.77  25.0  7.0  23.9  0.13  B    0    H
 5vj2     A      V72Q     -1.52  25.0  7.0  23.9  0.13  B    0    H
 5vj2     A      V72G     -4.74  25.0  7.0  23.9  0.13  B    0    H
 5vj2     A      V72H     -1.96  25.0  7.0  23.9  0.13  B    0    H
 5vj2     A      V72I     -0.27  25.0  7.0  23.9  0.13  B    0    H
 5vj2     A      V72L     -0.25  25.0  7.0  23.9  0.13  B    0    H
 5vj2     A      V72K     -2.09  25.0  7.0  23.9  0.13  B    0    H
 5vj2     A      V72M     -0.29  25.0  7.0  23.9  0.13  B    0    H
 5vj2     A      V72F     -0.29  25.0  7.0  23.9  0.13  B    0    H
 5vj2     A      V72P     -2.98  25.0  7.0  23.9  0.13  B    0    H
 5vj2     A      V72S     -2.13  25.0  7.0  23.9  0.13  B    0    H
 5vj2     A      V72T     -1.89  25.0  7.0  23.9  0.13  B    0    H
 5vj2     A      V72W     -1.55  25.0  7.0  23.9  0.13  B    0    H
 5vj2     A      V72Y     -0.62  25.0  7.0  23.9  0.13  B    0    H
 5vj2     A      V73A     -1.87  25.0  7.0  17.5  0.19  S    4    C
 5vj2     A      V73R     -2.06  25.0  7.0  17.5  0.19  S    4    C
 5vj2     A      V73N     -2.25  25.0  7.0  17.5  0.19  S    4    C
 5vj2     A      V73D     -1.72  25.0  7.0  17.5  0.19  S    4    C
 5vj2     A      V73C     -0.75  25.0  7.0  17.5  0.19  S    4    C
 5vj2     A      V73E     -0.98  25.0  7.0  17.5  0.19  S    4    C
 5vj2     A      V73Q     -1.44  25.0  7.0  17.5  0.19  S    4    C
 5vj2     A      V73G     -2.87  25.0  7.0  17.5  0.19  S    4    C
 5vj2     A      V73H     -1.95  25.0  7.0  17.5  0.19  S    4    C
 5vj2     A      V73I     -0.26  25.0  7.0  17.5  0.19  S    4    C
 5vj2     A      V73L     -0.56  25.0  7.0  17.5  0.19  S    4    C
 5vj2     A      V73K     -1.91  25.0  7.0  17.5  0.19  S    4    C
 5vj2     A      V73M     -0.58  25.0  7.0  17.5  0.19  S    4    C
 5vj2     A      V73F     -0.76  25.0  7.0  17.5  0.19  S    4    C
 5vj2     A      V73P     -2.98  25.0  7.0  17.5  0.19  S    4    C
 5vj2     A      V73S     -1.84  25.0  7.0  17.5  0.19  S    4    C
 5vj2     A      V73T     -1.67  25.0  7.0  17.5  0.19  S    4    C
 5vj2     A      V73W     -0.75  25.0  7.0  17.5  0.19  S    4    C
 5vj2     A      V73Y     -0.71  25.0  7.0  17.5  0.19  S    4    C
 5vj2     A      K74A     -0.48  25.0  7.0  18.9  0.17  U    1    S
 5vj2     A      K74R     -0.39  25.0  7.0  18.9  0.17  U    1    S
 5vj2     A      K74N     -0.34  25.0  7.0  18.9  0.17  U    1    S
 5vj2     A      K74D     -2.42  25.0  7.0  18.9  0.17  U    1    S
 5vj2     A      K74C     -0.39  25.0  7.0  18.9  0.17  U    1    S
 5vj2     A      K74E     -1.27  25.0  7.0  18.9  0.17  U    1    S
 5vj2     A      K74Q     -0.56  25.0  7.0  18.9  0.17  U    1    S
 5vj2     A      K74G     -0.36  25.0  7.0  18.9  0.17  U    1    S
 5vj2     A      K74H     -0.41  25.0  7.0  18.9  0.17  U    1    S
 5vj2     A      K74I     -0.25  25.0  7.0  18.9  0.17  U    1    S
 5vj2     A      K74L     -0.38  25.0  7.0  18.9  0.17  U    1    S
 5vj2     A      K74M     -0.57  25.0  7.0  18.9  0.17  U    1    S
 5vj2     A      K74F     -0.48  25.0  7.0  18.9  0.17  U    1    S
 5vj2     A      K74P     -0.39  25.0  7.0  18.9  0.17  U    1    S
 5vj2     A      K74S     -0.32  25.0  7.0  18.9  0.17  U    1    S
 5vj2     A      K74T     -0.39  25.0  7.0  18.9  0.17  U    1    S
 5vj2     A      K74W     -0.44  25.0  7.0  18.9  0.17  U    1    S
 5vj2     A      K74Y     -0.37  25.0  7.0  18.9  0.17  U    1    S
 5vj2     A      K74V     -0.37  25.0  7.0  18.9  0.17  U    1    S
 5vj2     A      S75A     -0.43  25.0  7.0  19.2  0.13  B    0    S
 5vj2     A      S75R     -0.40  25.0  7.0  19.2  0.13  B    0    S
 5vj2     A      S75N     -0.36  25.0  7.0  19.2  0.13  B    0    S
 5vj2     A      S75D     -1.39  25.0  7.0  19.2  0.13  B    0    S
 5vj2     A      S75C     -0.80  25.0  7.0  19.2  0.13  B    0    S
 5vj2     A      S75E     -0.93  25.0  7.0  19.2  0.13  B    0    S
 5vj2     A      S75Q     -1.24  25.0  7.0  19.2  0.13  B    0    S
 5vj2     A      S75G     -0.55  25.0  7.0  19.2  0.13  B    0    S
 5vj2     A      S75H     -0.63  25.0  7.0  19.2  0.13  B    0    S
 5vj2     A      S75I     -0.18  25.0  7.0  19.2  0.13  B    0    S
 5vj2     A      S75L     -0.56  25.0  7.0  19.2  0.13  B    0    S
 5vj2     A      S75K     -0.44  25.0  7.0  19.2  0.13  B    0    S
 5vj2     A      S75M     -0.40  25.0  7.0  19.2  0.13  B    0    S
 5vj2     A      S75F     -0.30  25.0  7.0  19.2  0.13  B    0    S
 5vj2     A      S75P     -1.44  25.0  7.0  19.2  0.13  B    0    S
 5vj2     A      S75T     -0.47  25.0  7.0  19.2  0.13  B    0    S
 5vj2     A      S75W     -0.45  25.0  7.0  19.2  0.13  B    0    S
 5vj2     A      S75Y     -0.82  25.0  7.0  19.2  0.13  B    0    S
 5vj2     A      S75V     -0.39  25.0  7.0  19.2  0.13  B    0    S
 5vj2     A      N76A     -1.09  25.0  7.0  13.6  0.13  B    0    S
 5vj2     A      N76R     -1.74  25.0  7.0  13.6  0.13  B    0    S
 5vj2     A      N76D     -1.27  25.0  7.0  13.6  0.13  B    0    S
 5vj2     A      N76C     -0.36  25.0  7.0  13.6  0.13  B    0    S
 5vj2     A      N76E     -0.92  25.0  7.0  13.6  0.13  B    0    S
 5vj2     A      N76Q     -0.38  25.0  7.0  13.6  0.13  B    0    S
 5vj2     A      N76G     -1.77  25.0  7.0  13.6  0.13  B    0    S
 5vj2     A      N76H     -0.55  25.0  7.0  13.6  0.13  B    0    S
 5vj2     A      N76I      0.69  25.0  7.0  13.6  0.13  B    0    S
 5vj2     A      N76L      0.28  25.0  7.0  13.6  0.13  B    0    S
 5vj2     A      N76K     -1.46  25.0  7.0  13.6  0.13  B    0    S
 5vj2     A      N76M      0.42  25.0  7.0  13.6  0.13  B    0    S
 5vj2     A      N76F     -0.08  25.0  7.0  13.6  0.13  B    0    S
 5vj2     A      N76P     -0.38  25.0  7.0  13.6  0.13  B    0    S
 5vj2     A      N76S     -0.54  25.0  7.0  13.6  0.13  B    0    S
 5vj2     A      N76T     -0.17  25.0  7.0  13.6  0.13  B    0    S
 5vj2     A      N76W     -0.36  25.0  7.0  13.6  0.13  B    0    S
 5vj2     A      N76Y     -0.36  25.0  7.0  13.6  0.13  B    0    S
 5vj2     A      N76V      0.29  25.0  7.0  13.6  0.13  B    0    S
 5vj2     A      F77A     -2.39  25.0  7.0  23.1  0.16  B    0    S
 5vj2     A      F77R     -2.24  25.0  7.0  23.1  0.16  B    0    S
 5vj2     A      F77N     -2.06  25.0  7.0  23.1  0.16  B    0    S
 5vj2     A      F77D     -2.25  25.0  7.0  23.1  0.16  B    0    S
 5vj2     A      F77C     -1.27  25.0  7.0  23.1  0.16  B    0    S
 5vj2     A      F77E     -1.67  25.0  7.0  23.1  0.16  B    0    S
 5vj2     A      F77Q     -1.63  25.0  7.0  23.1  0.16  B    0    S
 5vj2     A      F77G     -2.98  25.0  7.0  23.1  0.16  B    0    S
 5vj2     A      F77H     -2.28  25.0  7.0  23.1  0.16  B    0    S
 5vj2     A      F77I     -1.22  25.0  7.0  23.1  0.16  B    0    S
 5vj2     A      F77L     -1.31  25.0  7.0  23.1  0.16  B    0    S
 5vj2     A      F77K     -2.81  25.0  7.0  23.1  0.16  B    0    S
 5vj2     A      F77M     -1.23  25.0  7.0  23.1  0.16  B    0    S
 5vj2     A      F77P     -2.78  25.0  7.0  23.1  0.16  B    0    S
 5vj2     A      F77S     -2.18  25.0  7.0  23.1  0.16  B    0    S
 5vj2     A      F77T     -1.43  25.0  7.0  23.1  0.16  B    0    S
 5vj2     A      F77W     -1.56  25.0  7.0  23.1  0.16  B    0    S
 5vj2     A      F77Y     -1.37  25.0  7.0  23.1  0.16  B    0    S
 5vj2     A      F77V     -1.30  25.0  7.0  23.1  0.16  B    0    S
 5vj2     A      T78A     -0.78  25.0  7.0  21.5  0.20  B    0    S
 5vj2     A      T78R     -1.82  25.0  7.0  21.5  0.20  B    0    S
 5vj2     A      T78N     -0.77  25.0  7.0  21.5  0.20  B    0    S
 5vj2     A      T78D     -1.10  25.0  7.0  21.5  0.20  B    0    S
 5vj2     A      T78C     -0.77  25.0  7.0  21.5  0.20  B    0    S
 5vj2     A      T78E     -0.76  25.0  7.0  21.5  0.20  B    0    S
 5vj2     A      T78Q     -1.06  25.0  7.0  21.5  0.20  B    0    S
 5vj2     A      T78G     -2.03  25.0  7.0  21.5  0.20  B    0    S
 5vj2     A      T78H     -0.77  25.0  7.0  21.5  0.20  B    0    S
 5vj2     A      T78I     -0.76  25.0  7.0  21.5  0.20  B    0    S
 5vj2     A      T78L     -0.77  25.0  7.0  21.5  0.20  B    0    S
 5vj2     A      T78K     -2.00  25.0  7.0  21.5  0.20  B    0    S
 5vj2     A      T78M     -0.77  25.0  7.0  21.5  0.20  B    0    S
 5vj2     A      T78F     -0.77  25.0  7.0  21.5  0.20  B    0    S
 5vj2     A      T78P     -1.24  25.0  7.0  21.5  0.20  B    0    S
 5vj2     A      T78S     -1.15  25.0  7.0  21.5  0.20  B    0    S
 5vj2     A      T78W     -0.77  25.0  7.0  21.5  0.20  B    0    S
 5vj2     A      T78Y     -0.77  25.0  7.0  21.5  0.20  B    0    S
 5vj2     A      T78V     -0.74  25.0  7.0  21.5  0.20  B    0    S
 5vj2     A      T79A     -0.48  25.0  7.0  24.0  0.18  B    0    S
 5vj2     A      T79R     -0.43  25.0  7.0  24.0  0.18  B    0    S
 5vj2     A      T79N     -0.77  25.0  7.0  24.0  0.18  B    0    S
 5vj2     A      T79D     -2.03  25.0  7.0  24.0  0.18  B    0    S
 5vj2     A      T79C     -0.41  25.0  7.0  24.0  0.18  B    0    S
 5vj2     A      T79E     -1.03  25.0  7.0  24.0  0.18  B    0    S
 5vj2     A      T79Q     -0.50  25.0  7.0  24.0  0.18  B    0    S
 5vj2     A      T79G     -0.82  25.0  7.0  24.0  0.18  B    0    S
 5vj2     A      T79H     -0.51  25.0  7.0  24.0  0.18  B    0    S
 5vj2     A      T79I     -0.49  25.0  7.0  24.0  0.18  B    0    S
 5vj2     A      T79L     -0.53  25.0  7.0  24.0  0.18  B    0    S
 5vj2     A      T79K     -1.97  25.0  7.0  24.0  0.18  B    0    S
 5vj2     A      T79M     -0.50  25.0  7.0  24.0  0.18  B    0    S
 5vj2     A      T79F     -0.61  25.0  7.0  24.0  0.18  B    0    S
 5vj2     A      T79P     -0.50  25.0  7.0  24.0  0.18  B    0    S
 5vj2     A      T79S     -0.81  25.0  7.0  24.0  0.18  B    0    S
 5vj2     A      T79W     -0.52  25.0  7.0  24.0  0.18  B    0    S
 5vj2     A      T79Y     -0.50  25.0  7.0  24.0  0.18  B    0    S
 5vj2     A      T79V     -0.46  25.0  7.0  24.0  0.18  B    0    S
 5vj2     A      M80A     -0.72  25.0  7.0   8.5  0.20  U    1    S
 5vj2     A      M80R     -0.65  25.0  7.0   8.5  0.20  U    1    S
 5vj2     A      M80N     -1.65  25.0  7.0   8.5  0.20  U    1    S
 5vj2     A      M80D     -1.69  25.0  7.0   8.5  0.20  U    1    S
 5vj2     A      M80C     -0.87  25.0  7.0   8.5  0.20  U    1    S
 5vj2     A      M80E     -1.30  25.0  7.0   8.5  0.20  U    1    S
 5vj2     A      M80Q     -0.88  25.0  7.0   8.5  0.20  U    1    S
 5vj2     A      M80G     -1.65  25.0  7.0   8.5  0.20  U    1    S
 5vj2     A      M80H     -0.80  25.0  7.0   8.5  0.20  U    1    S
 5vj2     A      M80I     -0.72  25.0  7.0   8.5  0.20  U    1    S
 5vj2     A      M80L     -0.73  25.0  7.0   8.5  0.20  U    1    S
 5vj2     A      M80K     -1.39  25.0  7.0   8.5  0.20  U    1    S
 5vj2     A      M80F     -0.69  25.0  7.0   8.5  0.20  U    1    S
 5vj2     A      M80P     -0.79  25.0  7.0   8.5  0.20  U    1    S
 5vj2     A      M80S     -1.34  25.0  7.0   8.5  0.20  U    1    S
 5vj2     A      M80T     -0.72  25.0  7.0   8.5  0.20  U    1    S
 5vj2     A      M80W     -0.57  25.0  7.0   8.5  0.20  U    1    S
 5vj2     A      M80Y     -0.65  25.0  7.0   8.5  0.20  U    1    S
 5vj2     A      M80V     -0.70  25.0  7.0   8.5  0.20  U    1    S
 5vj2     A      P81A     -1.47  25.0  7.0  13.4  0.20  S    7    C
 5vj2     A      P81R     -1.42  25.0  7.0  13.4  0.20  S    7    C
 5vj2     A      P81N     -1.62  25.0  7.0  13.4  0.20  S    7    C
 5vj2     A      P81D     -1.43  25.0  7.0  13.4  0.20  S    7    C
 5vj2     A      P81C     -1.46  25.0  7.0  13.4  0.20  S    7    C
 5vj2     A      P81E     -1.43  25.0  7.0  13.4  0.20  S    7    C
 5vj2     A      P81Q     -1.44  25.0  7.0  13.4  0.20  S    7    C
 5vj2     A      P81G     -1.52  25.0  7.0  13.4  0.20  S    7    C
 5vj2     A      P81H     -1.52  25.0  7.0  13.4  0.20  S    7    C
 5vj2     A      P81I     -1.46  25.0  7.0  13.4  0.20  S    7    C
 5vj2     A      P81L     -1.53  25.0  7.0  13.4  0.20  S    7    C
 5vj2     A      P81K     -1.44  25.0  7.0  13.4  0.20  S    7    C
 5vj2     A      P81M     -1.45  25.0  7.0  13.4  0.20  S    7    C
 5vj2     A      P81F     -1.46  25.0  7.0  13.4  0.20  S    7    C
 5vj2     A      P81S     -1.52  25.0  7.0  13.4  0.20  S    7    C
 5vj2     A      P81T     -1.51  25.0  7.0  13.4  0.20  S    7    C
 5vj2     A      P81W     -1.47  25.0  7.0  13.4  0.20  S    7    C
 5vj2     A      P81Y     -1.48  25.0  7.0  13.4  0.20  S    7    C
 5vj2     A      P81V     -1.42  25.0  7.0  13.4  0.20  S    7    C
 5vj2     A      V82A     -1.03  25.0  7.0  20.9  0.22  S    5    C
 5vj2     A      V82R     -1.14  25.0  7.0  20.9  0.22  S    5    C
 5vj2     A      V82N     -0.99  25.0  7.0  20.9  0.22  S    5    C
 5vj2     A      V82D     -0.89  25.0  7.0  20.9  0.22  S    5    C
 5vj2     A      V82C     -0.68  25.0  7.0  20.9  0.22  S    5    C
 5vj2     A      V82E     -0.98  25.0  7.0  20.9  0.22  S    5    C
 5vj2     A      V82Q     -0.94  25.0  7.0  20.9  0.22  S    5    C
 5vj2     A      V82G     -1.00  25.0  7.0  20.9  0.22  S    5    C
 5vj2     A      V82H     -0.85  25.0  7.0  20.9  0.22  S    5    C
 5vj2     A      V82I     -0.60  25.0  7.0  20.9  0.22  S    5    C
 5vj2     A      V82L     -1.02  25.0  7.0  20.9  0.22  S    5    C
 5vj2     A      V82K     -1.82  25.0  7.0  20.9  0.22  S    5    C
 5vj2     A      V82M     -1.26  25.0  7.0  20.9  0.22  S    5    C
 5vj2     A      V82F     -1.59  25.0  7.0  20.9  0.22  S    5    C
 5vj2     A      V82P     -1.02  25.0  7.0  20.9  0.22  S    5    C
 5vj2     A      V82S     -0.96  25.0  7.0  20.9  0.22  S    5    C
 5vj2     A      V82T     -0.75  25.0  7.0  20.9  0.22  S    5    C
 5vj2     A      V82W     -0.95  25.0  7.0  20.9  0.22  S    5    C
 5vj2     A      V82Y     -0.74  25.0  7.0  20.9  0.22  S    5    C
 5vj2     A      L83A     -1.72  25.0  7.0  27.5  0.19  U    5    C
 5vj2     A      L83R     -1.32  25.0  7.0  27.5  0.19  U    5    C
 5vj2     A      L83N     -1.57  25.0  7.0  27.5  0.19  U    5    C
 5vj2     A      L83D     -1.90  25.0  7.0  27.5  0.19  U    5    C
 5vj2     A      L83C     -1.76  25.0  7.0  27.5  0.19  U    5    C
 5vj2     A      L83E     -1.24  25.0  7.0  27.5  0.19  U    5    C
 5vj2     A      L83Q     -1.29  25.0  7.0  27.5  0.19  U    5    C
 5vj2     A      L83G     -1.83  25.0  7.0  27.5  0.19  U    5    C
 5vj2     A      L83H     -1.31  25.0  7.0  27.5  0.19  U    5    C
 5vj2     A      L83I     -1.24  25.0  7.0  27.5  0.19  U    5    C
 5vj2     A      L83K     -1.62  25.0  7.0  27.5  0.19  U    5    C
 5vj2     A      L83M     -1.14  25.0  7.0  27.5  0.19  U    5    C
 5vj2     A      L83F     -1.12  25.0  7.0  27.5  0.19  U    5    C
 5vj2     A      L83P     -1.15  25.0  7.0  27.5  0.19  U    5    C
 5vj2     A      L83S     -1.55  25.0  7.0  27.5  0.19  U    5    C
 5vj2     A      L83T     -1.74  25.0  7.0  27.5  0.19  U    5    C
 5vj2     A      L83W     -0.62  25.0  7.0  27.5  0.19  U    5    C
 5vj2     A      L83Y     -1.00  25.0  7.0  27.5  0.19  U    5    C
 5vj2     A      L83V     -1.29  25.0  7.0  27.5  0.19  U    5    C
 5vj2     A      Q84A     -1.73  25.0  7.0  10.2  0.27  S    8    C
 5vj2     A      Q84R     -1.62  25.0  7.0  10.2  0.27  S    8    C
 5vj2     A      Q84N     -1.64  25.0  7.0  10.2  0.27  S    8    C
 5vj2     A      Q84D     -1.65  25.0  7.0  10.2  0.27  S    8    C
 5vj2     A      Q84C     -1.84  25.0  7.0  10.2  0.27  S    8    C
 5vj2     A      Q84E     -1.69  25.0  7.0  10.2  0.27  S    8    C
 5vj2     A      Q84G     -1.72  25.0  7.0  10.2  0.27  S    8    C
 5vj2     A      Q84H     -1.77  25.0  7.0  10.2  0.27  S    8    C
 5vj2     A      Q84I     -1.68  25.0  7.0  10.2  0.27  S    8    C
 5vj2     A      Q84L     -1.70  25.0  7.0  10.2  0.27  S    8    C
 5vj2     A      Q84K     -1.65  25.0  7.0  10.2  0.27  S    8    C
 5vj2     A      Q84M     -1.74  25.0  7.0  10.2  0.27  S    8    C
 5vj2     A      Q84F     -1.64  25.0  7.0  10.2  0.27  S    8    C
 5vj2     A      Q84P     -1.76  25.0  7.0  10.2  0.27  S    8    C
 5vj2     A      Q84S     -1.69  25.0  7.0  10.2  0.27  S    8    C
 5vj2     A      Q84T     -1.68  25.0  7.0  10.2  0.27  S    8    C
 5vj2     A      Q84W     -1.54  25.0  7.0  10.2  0.27  S    8    C
 5vj2     A      Q84Y     -1.62  25.0  7.0  10.2  0.27  S    8    C
 5vj2     A      Q84V     -1.69  25.0  7.0  10.2  0.27  S    8    C
 5vj2     A      N85A     -0.42  25.0  7.0  14.9  0.16  S    5    C
 5vj2     A      N85R     -0.06  25.0  7.0  14.9  0.16  S    5    C
 5vj2     A      N85D     -0.03  25.0  7.0  14.9  0.16  S    5    C
 5vj2     A      N85C     -0.06  25.0  7.0  14.9  0.16  S    5    C
 5vj2     A      N85E      0.08  25.0  7.0  14.9  0.16  S    5    C
 5vj2     A      N85Q     -0.05  25.0  7.0  14.9  0.16  S    5    C
 5vj2     A      N85G     -0.90  25.0  7.0  14.9  0.16  S    5    C
 5vj2     A      N85H     -0.19  25.0  7.0  14.9  0.16  S    5    C
 5vj2     A      N85I      0.83  25.0  7.0  14.9  0.16  S    5    C
 5vj2     A      N85L      0.52  25.0  7.0  14.9  0.16  S    5    C
 5vj2     A      N85K     -0.26  25.0  7.0  14.9  0.16  S    5    C
 5vj2     A      N85M      0.66  25.0  7.0  14.9  0.16  S    5    C
 5vj2     A      N85F      0.25  25.0  7.0  14.9  0.16  S    5    C
 5vj2     A      N85P     -0.06  25.0  7.0  14.9  0.16  S    5    C
 5vj2     A      N85S     -0.21  25.0  7.0  14.9  0.16  S    5    C
 5vj2     A      N85T      0.13  25.0  7.0  14.9  0.16  S    5    C
 5vj2     A      N85W     -0.06  25.0  7.0  14.9  0.16  S    5    C
 5vj2     A      N85Y     -0.06  25.0  7.0  14.9  0.16  S    5    C
 5vj2     A      N85V      0.55  25.0  7.0  14.9  0.16  S    5    C
 5vj2     A      G86A     -1.34  25.0  7.0  14.7  0.15  S    4    S
 5vj2     A      G86R     -1.34  25.0  7.0  14.7  0.15  S    4    S
 5vj2     A      G86N     -1.42  25.0  7.0  14.7  0.15  S    4    S
 5vj2     A      G86D     -1.34  25.0  7.0  14.7  0.15  S    4    S
 5vj2     A      G86C     -1.32  25.0  7.0  14.7  0.15  S    4    S
 5vj2     A      G86E     -1.25  25.0  7.0  14.7  0.15  S    4    S
 5vj2     A      G86Q     -1.32  25.0  7.0  14.7  0.15  S    4    S
 5vj2     A      G86H     -1.45  25.0  7.0  14.7  0.15  S    4    S
 5vj2     A      G86I     -1.31  25.0  7.0  14.7  0.15  S    4    S
 5vj2     A      G86L     -1.39  25.0  7.0  14.7  0.15  S    4    S
 5vj2     A      G86K     -1.35  25.0  7.0  14.7  0.15  S    4    S
 5vj2     A      G86M     -1.34  25.0  7.0  14.7  0.15  S    4    S
 5vj2     A      G86F     -1.34  25.0  7.0  14.7  0.15  S    4    S
 5vj2     A      G86P     -1.38  25.0  7.0  14.7  0.15  S    4    S
 5vj2     A      G86S     -1.33  25.0  7.0  14.7  0.15  S    4    S
 5vj2     A      G86T     -1.24  25.0  7.0  14.7  0.15  S    4    S
 5vj2     A      G86W     -1.24  25.0  7.0  14.7  0.15  S    4    S
 5vj2     A      G86Y     -1.34  25.0  7.0  14.7  0.15  S    4    S
 5vj2     A      G86V     -1.29  25.0  7.0  14.7  0.15  S    4    S
 5vj2     A      G87A     -3.83  25.0  7.0   7.4  0.16  B    0    S
 5vj2     A      G87R     -3.78  25.0  7.0   7.4  0.16  B    0    S
 5vj2     A      G87N     -3.76  25.0  7.0   7.4  0.16  B    0    S
 5vj2     A      G87D     -3.67  25.0  7.0   7.4  0.16  B    0    S
 5vj2     A      G87C     -3.70  25.0  7.0   7.4  0.16  B    0    S
 5vj2     A      G87E     -3.68  25.0  7.0   7.4  0.16  B    0    S
 5vj2     A      G87Q     -3.94  25.0  7.0   7.4  0.16  B    0    S
 5vj2     A      G87H     -4.03  25.0  7.0   7.4  0.16  B    0    S
 5vj2     A      G87I     -3.38  25.0  7.0   7.4  0.16  B    0    S
 5vj2     A      G87L     -3.53  25.0  7.0   7.4  0.16  B    0    S
 5vj2     A      G87K     -3.75  25.0  7.0   7.4  0.16  B    0    S
 5vj2     A      G87M     -3.61  25.0  7.0   7.4  0.16  B    0    S
 5vj2     A      G87F     -3.72  25.0  7.0   7.4  0.16  B    0    S
 5vj2     A      G87P     -3.70  25.0  7.0   7.4  0.16  B    0    S
 5vj2     A      G87S     -3.95  25.0  7.0   7.4  0.16  B    0    S
 5vj2     A      G87T     -3.80  25.0  7.0   7.4  0.16  B    0    S
 5vj2     A      G87W     -3.70  25.0  7.0   7.4  0.16  B    0    S
 5vj2     A      G87Y     -3.62  25.0  7.0   7.4  0.16  B    0    S
 5vj2     A      G87V     -3.58  25.0  7.0   7.4  0.16  B    0    S
 5vj2     A      Y88A     -2.41  25.0  7.0  24.8  0.16  B    0    S
 5vj2     A      Y88R     -2.37  25.0  7.0  24.8  0.16  B    0    S
 5vj2     A      Y88N     -1.09  25.0  7.0  24.8  0.16  B    0    S
 5vj2     A      Y88D     -2.41  25.0  7.0  24.8  0.16  B    0    S
 5vj2     A      Y88C     -2.18  25.0  7.0  24.8  0.16  B    0    S
 5vj2     A      Y88E     -1.87  25.0  7.0  24.8  0.16  B    0    S
 5vj2     A      Y88Q     -1.69  25.0  7.0  24.8  0.16  B    0    S
 5vj2     A      Y88G     -3.23  25.0  7.0  24.8  0.16  B    0    S
 5vj2     A      Y88H     -0.48  25.0  7.0  24.8  0.16  B    0    S
 5vj2     A      Y88I     -0.80  25.0  7.0  24.8  0.16  B    0    S
 5vj2     A      Y88L     -0.53  25.0  7.0  24.8  0.16  B    0    S
 5vj2     A      Y88K     -2.14  25.0  7.0  24.8  0.16  B    0    S
 5vj2     A      Y88M     -0.80  25.0  7.0  24.8  0.16  B    0    S
 5vj2     A      Y88F     -0.69  25.0  7.0  24.8  0.16  B    0    S
 5vj2     A      Y88P     -2.79  25.0  7.0  24.8  0.16  B    0    S
 5vj2     A      Y88S     -1.90  25.0  7.0  24.8  0.16  B    0    S
 5vj2     A      Y88T     -0.80  25.0  7.0  24.8  0.16  B    0    S
 5vj2     A      Y88W     -0.60  25.0  7.0  24.8  0.16  B    0    S
 5vj2     A      Y88V     -0.51  25.0  7.0  24.8  0.16  B    0    S
 5vj2     A      I89A     -2.62  25.0  7.0  21.7  0.17  B    0    S
 5vj2     A      I89R     -2.29  25.0  7.0  21.7  0.17  B    0    S
 5vj2     A      I89N     -1.29  25.0  7.0  21.7  0.17  B    0    S
 5vj2     A      I89D     -2.41  25.0  7.0  21.7  0.17  B    0    S
 5vj2     A      I89C     -2.14  25.0  7.0  21.7  0.17  B    0    S
 5vj2     A      I89E     -1.36  25.0  7.0  21.7  0.17  B    0    S
 5vj2     A      I89Q     -1.70  25.0  7.0  21.7  0.17  B    0    S
 5vj2     A      I89G     -3.82  25.0  7.0  21.7  0.17  B    0    S
 5vj2     A      I89H     -2.18  25.0  7.0  21.7  0.17  B    0    S
 5vj2     A      I89L     -0.98  25.0  7.0  21.7  0.17  B    0    S
 5vj2     A      I89K     -2.20  25.0  7.0  21.7  0.17  B    0    S
 5vj2     A      I89M     -1.25  25.0  7.0  21.7  0.17  B    0    S
 5vj2     A      I89F     -1.36  25.0  7.0  21.7  0.17  B    0    S
 5vj2     A      I89P     -2.94  25.0  7.0  21.7  0.17  B    0    S
 5vj2     A      I89S     -2.30  25.0  7.0  21.7  0.17  B    0    S
 5vj2     A      I89T     -3.11  25.0  7.0  21.7  0.17  B    0    S
 5vj2     A      I89W     -1.21  25.0  7.0  21.7  0.17  B    0    S
 5vj2     A      I89Y     -1.72  25.0  7.0  21.7  0.17  B    0    S
 5vj2     A      I89V     -1.11  25.0  7.0  21.7  0.17  B    0    S
 5vj2     A      W90A     -2.19  25.0  7.0  21.6  0.15  B    0    S
 5vj2     A      W90R     -2.37  25.0  7.0  21.6  0.15  B    0    S
 5vj2     A      W90N     -2.20  25.0  7.0  21.6  0.15  B    0    S
 5vj2     A      W90D     -2.42  25.0  7.0  21.6  0.15  B    0    S
 5vj2     A      W90C     -2.07  25.0  7.0  21.6  0.15  B    0    S
 5vj2     A      W90E     -1.83  25.0  7.0  21.6  0.15  B    0    S
 5vj2     A      W90Q     -1.85  25.0  7.0  21.6  0.15  B    0    S
 5vj2     A      W90G     -3.79  25.0  7.0  21.6  0.15  B    0    S
 5vj2     A      W90H     -2.30  25.0  7.0  21.6  0.15  B    0    S
 5vj2     A      W90I     -2.16  25.0  7.0  21.6  0.15  B    0    S
 5vj2     A      W90L     -2.24  25.0  7.0  21.6  0.15  B    0    S
 5vj2     A      W90K     -2.39  25.0  7.0  21.6  0.15  B    0    S
 5vj2     A      W90M     -2.19  25.0  7.0  21.6  0.15  B    0    S
 5vj2     A      W90F     -2.19  25.0  7.0  21.6  0.15  B    0    S
 5vj2     A      W90P     -3.03  25.0  7.0  21.6  0.15  B    0    S
 5vj2     A      W90S     -2.51  25.0  7.0  21.6  0.15  B    0    S
 5vj2     A      W90T     -2.63  25.0  7.0  21.6  0.15  B    0    S
 5vj2     A      W90Y     -2.19  25.0  7.0  21.6  0.15  B    0    S
 5vj2     A      W90V     -2.14  25.0  7.0  21.6  0.15  B    0    S
 5vj2     A      E91A     -0.61  25.0  7.0  16.7  0.15  B    0    S
 5vj2     A      E91R      0.93  25.0  7.0  16.7  0.15  B    0    S
 5vj2     A      E91N     -0.96  25.0  7.0  16.7  0.15  B    0    S
 5vj2     A      E91D     -0.48  25.0  7.0  16.7  0.15  B    0    S
 5vj2     A      E91C      0.17  25.0  7.0  16.7  0.15  B    0    S
 5vj2     A      E91Q     -0.78  25.0  7.0  16.7  0.15  B    0    S
 5vj2     A      E91G     -0.82  25.0  7.0  16.7  0.15  B    0    S
 5vj2     A      E91H     -1.73  25.0  7.0  16.7  0.15  B    0    S
 5vj2     A      E91I      0.69  25.0  7.0  16.7  0.15  B    0    S
 5vj2     A      E91L      0.58  25.0  7.0  16.7  0.15  B    0    S
 5vj2     A      E91K     -1.09  25.0  7.0  16.7  0.15  B    0    S
 5vj2     A      E91M      0.40  25.0  7.0  16.7  0.15  B    0    S
 5vj2     A      E91F      1.09  25.0  7.0  16.7  0.15  B    0    S
 5vj2     A      E91P     -1.54  25.0  7.0  16.7  0.15  B    0    S
 5vj2     A      E91S     -0.73  25.0  7.0  16.7  0.15  B    0    S
 5vj2     A      E91T      0.53  25.0  7.0  16.7  0.15  B    0    S
 5vj2     A      E91W      0.39  25.0  7.0  16.7  0.15  B    0    S
 5vj2     A      E91Y      0.02  25.0  7.0  16.7  0.15  B    0    S
 5vj2     A      E91V      0.22  25.0  7.0  16.7  0.15  B    0    S
 5vj2     A      M92A     -1.20  25.0  7.0  22.2  0.16  B    0    S
 5vj2     A      M92R     -2.22  25.0  7.0  22.2  0.16  B    0    S
 5vj2     A      M92N     -2.51  25.0  7.0  22.2  0.16  B    0    S
 5vj2     A      M92D     -2.63  25.0  7.0  22.2  0.16  B    0    S
 5vj2     A      M92C     -2.14  25.0  7.0  22.2  0.16  B    0    S
 5vj2     A      M92E     -1.81  25.0  7.0  22.2  0.16  B    0    S
 5vj2     A      M92Q     -1.92  25.0  7.0  22.2  0.16  B    0    S
 5vj2     A      M92G     -2.62  25.0  7.0  22.2  0.16  B    0    S
 5vj2     A      M92H     -2.15  25.0  7.0  22.2  0.16  B    0    S
 5vj2     A      M92I     -1.20  25.0  7.0  22.2  0.16  B    0    S
 5vj2     A      M92L     -1.21  25.0  7.0  22.2  0.16  B    0    S
 5vj2     A      M92K     -2.73  25.0  7.0  22.2  0.16  B    0    S
 5vj2     A      M92F     -1.21  25.0  7.0  22.2  0.16  B    0    S
 5vj2     A      M92P     -3.21  25.0  7.0  22.2  0.16  B    0    S
 5vj2     A      M92S     -2.36  25.0  7.0  22.2  0.16  B    0    S
 5vj2     A      M92T     -2.79  25.0  7.0  22.2  0.16  B    0    S
 5vj2     A      M92W     -1.63  25.0  7.0  22.2  0.16  B    0    S
 5vj2     A      M92Y     -2.09  25.0  7.0  22.2  0.16  B    0    S
 5vj2     A      M92V     -1.20  25.0  7.0  22.2  0.16  B    0    S
 5vj2     A      M93A     -0.45  25.0  7.0  13.1  0.15  U    1    S
 5vj2     A      M93R     -0.46  25.0  7.0  13.1  0.15  U    1    S
 5vj2     A      M93N     -1.81  25.0  7.0  13.1  0.15  U    1    S
 5vj2     A      M93D     -1.74  25.0  7.0  13.1  0.15  U    1    S
 5vj2     A      M93C     -1.93  25.0  7.0  13.1  0.15  U    1    S
 5vj2     A      M93E     -0.95  25.0  7.0  13.1  0.15  U    1    S
 5vj2     A      M93Q     -0.46  25.0  7.0  13.1  0.15  U    1    S
 5vj2     A      M93G     -2.44  25.0  7.0  13.1  0.15  U    1    S
 5vj2     A      M93H     -0.46  25.0  7.0  13.1  0.15  U    1    S
 5vj2     A      M93I     -0.45  25.0  7.0  13.1  0.15  U    1    S
 5vj2     A      M93L     -0.46  25.0  7.0  13.1  0.15  U    1    S
 5vj2     A      M93K     -1.31  25.0  7.0  13.1  0.15  U    1    S
 5vj2     A      M93F     -0.46  25.0  7.0  13.1  0.15  U    1    S
 5vj2     A      M93P     -2.42  25.0  7.0  13.1  0.15  U    1    S
 5vj2     A      M93S     -1.67  25.0  7.0  13.1  0.15  U    1    S
 5vj2     A      M93T     -1.00  25.0  7.0  13.1  0.15  U    1    S
 5vj2     A      M93W     -0.46  25.0  7.0  13.1  0.15  U    1    S
 5vj2     A      M93Y     -0.46  25.0  7.0  13.1  0.15  U    1    S
 5vj2     A      M93V     -0.45  25.0  7.0  13.1  0.15  U    1    S
 5vj2     A      E94A     -0.35  25.0  7.0  12.9  0.17  S    6    S
 5vj2     A      E94R      1.22  25.0  7.0  12.9  0.17  S    6    S
 5vj2     A      E94N     -0.54  25.0  7.0  12.9  0.17  S    6    S
 5vj2     A      E94D     -0.25  25.0  7.0  12.9  0.17  S    6    S
 5vj2     A      E94C      0.24  25.0  7.0  12.9  0.17  S    6    S
 5vj2     A      E94Q     -0.38  25.0  7.0  12.9  0.17  S    6    S
 5vj2     A      E94G     -0.67  25.0  7.0  12.9  0.17  S    6    S
 5vj2     A      E94H     -1.53  25.0  7.0  12.9  0.17  S    6    S
 5vj2     A      E94I      0.91  25.0  7.0  12.9  0.17  S    6    S
 5vj2     A      E94L      0.79  25.0  7.0  12.9  0.17  S    6    S
 5vj2     A      E94K     -0.90  25.0  7.0  12.9  0.17  S    6    S
 5vj2     A      E94M      0.55  25.0  7.0  12.9  0.17  S    6    S
 5vj2     A      E94F      1.35  25.0  7.0  12.9  0.17  S    6    S
 5vj2     A      E94P     -1.29  25.0  7.0  12.9  0.17  S    6    S
 5vj2     A      E94S     -0.46  25.0  7.0  12.9  0.17  S    6    S
 5vj2     A      E94T      0.80  25.0  7.0  12.9  0.17  S    6    S
 5vj2     A      E94W      0.75  25.0  7.0  12.9  0.17  S    6    S
 5vj2     A      E94Y      0.32  25.0  7.0  12.9  0.17  S    6    S
 5vj2     A      E94V      0.44  25.0  7.0  12.9  0.17  S    6    S
 5vj2     A      L95A     -3.65  25.0  7.0  19.2  0.16  B    0    S
 5vj2     A      L95R     -2.38  25.0  7.0  19.2  0.16  B    0    S
 5vj2     A      L95N     -2.56  25.0  7.0  19.2  0.16  B    0    S
 5vj2     A      L95D     -3.50  25.0  7.0  19.2  0.16  B    0    S
 5vj2     A      L95C     -2.69  25.0  7.0  19.2  0.16  B    0    S
 5vj2     A      L95E     -1.07  25.0  7.0  19.2  0.16  B    0    S
 5vj2     A      L95Q     -1.68  25.0  7.0  19.2  0.16  B    0    S
 5vj2     A      L95G     -3.56  25.0  7.0  19.2  0.16  B    0    S
 5vj2     A      L95H     -2.05  25.0  7.0  19.2  0.16  B    0    S
 5vj2     A      L95I     -1.25  25.0  7.0  19.2  0.16  B    0    S
 5vj2     A      L95K     -2.94  25.0  7.0  19.2  0.16  B    0    S
 5vj2     A      L95M     -1.11  25.0  7.0  19.2  0.16  B    0    S
 5vj2     A      L95F     -1.09  25.0  7.0  19.2  0.16  B    0    S
 5vj2     A      L95P     -2.34  25.0  7.0  19.2  0.16  B    0    S
 5vj2     A      L95S     -2.28  25.0  7.0  19.2  0.16  B    0    S
 5vj2     A      L95T     -3.99  25.0  7.0  19.2  0.16  B    0    S
 5vj2     A      L95W     -1.05  25.0  7.0  19.2  0.16  B    0    S
 5vj2     A      L95Y     -1.18  25.0  7.0  19.2  0.16  B    0    S
 5vj2     A      L95V     -1.22  25.0  7.0  19.2  0.16  B    0    S
 5vj2     A      T96A     -0.61  25.0  7.0   8.0  0.18  S    4    S
 5vj2     A      T96R     -0.52  25.0  7.0   8.0  0.18  S    4    S
 5vj2     A      T96N     -0.62  25.0  7.0   8.0  0.18  S    4    S
 5vj2     A      T96D     -0.55  25.0  7.0   8.0  0.18  S    4    S
 5vj2     A      T96C     -0.52  25.0  7.0   8.0  0.18  S    4    S
 5vj2     A      T96E     -0.47  25.0  7.0   8.0  0.18  S    4    S
 5vj2     A      T96Q     -0.54  25.0  7.0   8.0  0.18  S    4    S
 5vj2     A      T96G     -0.48  25.0  7.0   8.0  0.18  S    4    S
 5vj2     A      T96H     -0.64  25.0  7.0   8.0  0.18  S    4    S
 5vj2     A      T96I     -0.55  25.0  7.0   8.0  0.18  S    4    S
 5vj2     A      T96L     -0.61  25.0  7.0   8.0  0.18  S    4    S
 5vj2     A      T96K     -0.56  25.0  7.0   8.0  0.18  S    4    S
 5vj2     A      T96M     -0.56  25.0  7.0   8.0  0.18  S    4    S
 5vj2     A      T96F     -0.55  25.0  7.0   8.0  0.18  S    4    S
 5vj2     A      T96P     -0.56  25.0  7.0   8.0  0.18  S    4    S
 5vj2     A      T96S     -0.45  25.0  7.0   8.0  0.18  S    4    S
 5vj2     A      T96W     -0.42  25.0  7.0   8.0  0.18  S    4    S
 5vj2     A      T96Y     -0.51  25.0  7.0   8.0  0.18  S    4    S
 5vj2     A      T96V     -0.47  25.0  7.0   8.0  0.18  S    4    S
 5vj2     A      H97A     -0.16  25.0  7.0  17.6  0.18  S    4    S
 5vj2     A      H97R     -2.11  25.0  7.0  17.6  0.18  S    4    S
 5vj2     A      H97N     -0.20  25.0  7.0  17.6  0.18  S    4    S
 5vj2     A      H97D     -1.63  25.0  7.0  17.6  0.18  S    4    S
 5vj2     A      H97C     -0.21  25.0  7.0  17.6  0.18  S    4    S
 5vj2     A      H97E     -1.12  25.0  7.0  17.6  0.18  S    4    S
 5vj2     A      H97Q     -0.22  25.0  7.0  17.6  0.18  S    4    S
 5vj2     A      H97G     -1.59  25.0  7.0  17.6  0.18  S    4    S
 5vj2     A      H97I     -0.21  25.0  7.0  17.6  0.18  S    4    S
 5vj2     A      H97L     -0.18  25.0  7.0  17.6  0.18  S    4    S
 5vj2     A      H97K     -2.14  25.0  7.0  17.6  0.18  S    4    S
 5vj2     A      H97M     -0.21  25.0  7.0  17.6  0.18  S    4    S
 5vj2     A      H97F     -0.21  25.0  7.0  17.6  0.18  S    4    S
 5vj2     A      H97P     -0.11  25.0  7.0  17.6  0.18  S    4    S
 5vj2     A      H97S     -0.08  25.0  7.0  17.6  0.18  S    4    S
 5vj2     A      H97T     -0.23  25.0  7.0  17.6  0.18  S    4    S
 5vj2     A      H97W     -0.16  25.0  7.0  17.6  0.18  S    4    S
 5vj2     A      H97Y     -0.08  25.0  7.0  17.6  0.18  S    4    S
 5vj2     A      H97V     -0.21  25.0  7.0  17.6  0.18  S    4    S
 5vj2     A      C98A      0.13  25.0  7.0  14.3  0.17  U    1    S
 5vj2     A      C98R     -2.03  25.0  7.0  14.3  0.17  U    1    S
 5vj2     A      C98N     -0.07  25.0  7.0  14.3  0.17  U    1    S
 5vj2     A      C98D      0.02  25.0  7.0  14.3  0.17  U    1    S
 5vj2     A      C98E      0.10  25.0  7.0  14.3  0.17  U    1    S
 5vj2     A      C98Q      0.03  25.0  7.0  14.3  0.17  U    1    S
 5vj2     A      C98G      0.04  25.0  7.0  14.3  0.17  U    1    S
 5vj2     A      C98H     -0.10  25.0  7.0  14.3  0.17  U    1    S
 5vj2     A      C98I     -0.18  25.0  7.0  14.3  0.17  U    1    S
 5vj2     A      C98L     -0.44  25.0  7.0  14.3  0.17  U    1    S
 5vj2     A      C98K     -2.13  25.0  7.0  14.3  0.17  U    1    S
 5vj2     A      C98M     -0.61  25.0  7.0  14.3  0.17  U    1    S
 5vj2     A      C98F      0.02  25.0  7.0  14.3  0.17  U    1    S
 5vj2     A      C98P     -0.03  25.0  7.0  14.3  0.17  U    1    S
 5vj2     A      C98S      0.11  25.0  7.0  14.3  0.17  U    1    S
 5vj2     A      C98T      0.52  25.0  7.0  14.3  0.17  U    1    S
 5vj2     A      C98W      0.11  25.0  7.0  14.3  0.17  U    1    S
 5vj2     A      C98Y      0.02  25.0  7.0  14.3  0.17  U    1    S
 5vj2     A      C98V     -0.08  25.0  7.0  14.3  0.17  U    1    S
 5vj2     A      S99A     -0.95  25.0  7.0   7.6  0.23  S    9    C
 5vj2     A      S99R     -0.35  25.0  7.0   7.6  0.23  S    9    C
 5vj2     A      S99N     -0.34  25.0  7.0   7.6  0.23  S    9    C
 5vj2     A      S99D     -0.28  25.0  7.0   7.6  0.23  S    9    C
 5vj2     A      S99C     -0.68  25.0  7.0   7.6  0.23  S    9    C
 5vj2     A      S99E     -0.72  25.0  7.0   7.6  0.23  S    9    C
 5vj2     A      S99Q     -0.32  25.0  7.0   7.6  0.23  S    9    C
 5vj2     A      S99G     -0.37  25.0  7.0   7.6  0.23  S    9    C
 5vj2     A      S99H     -0.54  25.0  7.0   7.6  0.23  S    9    C
 5vj2     A      S99I     -0.20  25.0  7.0   7.6  0.23  S    9    C
 5vj2     A      S99L     -0.38  25.0  7.0   7.6  0.23  S    9    C
 5vj2     A      S99K     -1.83  25.0  7.0   7.6  0.23  S    9    C
 5vj2     A      S99M     -0.56  25.0  7.0   7.6  0.23  S    9    C
 5vj2     A      S99F     -0.18  25.0  7.0   7.6  0.23  S    9    C
 5vj2     A      S99P     -0.79  25.0  7.0   7.6  0.23  S    9    C
 5vj2     A      S99T     -0.38  25.0  7.0   7.6  0.23  S    9    C
 5vj2     A      S99W     -0.36  25.0  7.0   7.6  0.23  S    9    C
 5vj2     A      S99Y     -0.75  25.0  7.0   7.6  0.23  S    9    C
 5vj2     A      S99V     -0.24  25.0  7.0   7.6  0.23  S    9    C
 5vj2     A     Q100A     -0.17  25.0  7.0  10.7  0.23  S    6    C
 5vj2     A     Q100R     -0.17  25.0  7.0  10.7  0.23  S    6    C
 5vj2     A     Q100N     -0.17  25.0  7.0  10.7  0.23  S    6    C
 5vj2     A     Q100D     -0.17  25.0  7.0  10.7  0.23  S    6    C
 5vj2     A     Q100C     -0.17  25.0  7.0  10.7  0.23  S    6    C
 5vj2     A     Q100E     -0.17  25.0  7.0  10.7  0.23  S    6    C
 5vj2     A     Q100G     -0.17  25.0  7.0  10.7  0.23  S    6    C
 5vj2     A     Q100H     -0.17  25.0  7.0  10.7  0.23  S    6    C
 5vj2     A     Q100I     -0.17  25.0  7.0  10.7  0.23  S    6    C
 5vj2     A     Q100L     -0.17  25.0  7.0  10.7  0.23  S    6    C
 5vj2     A     Q100K     -0.17  25.0  7.0  10.7  0.23  S    6    C
 5vj2     A     Q100M     -0.17  25.0  7.0  10.7  0.23  S    6    C
 5vj2     A     Q100F     -0.17  25.0  7.0  10.7  0.23  S    6    C
 5vj2     A     Q100P     -0.17  25.0  7.0  10.7  0.23  S    6    C
 5vj2     A     Q100S     -0.17  25.0  7.0  10.7  0.23  S    6    C
 5vj2     A     Q100T     -0.17  25.0  7.0  10.7  0.23  S    6    C
 5vj2     A     Q100W     -0.17  25.0  7.0  10.7  0.23  S    6    C
 5vj2     A     Q100Y     -0.17  25.0  7.0  10.7  0.23  S    6    C
 5vj2     A     Q100V     -0.17  25.0  7.0  10.7  0.23  S    6    C
 5vj2     A     P101A     -1.62  25.0  7.0  15.2  0.18  U    2    C
 5vj2     A     P101R     -1.70  25.0  7.0  15.2  0.18  U    2    C
 5vj2     A     P101N     -1.65  25.0  7.0  15.2  0.18  U    2    C
 5vj2     A     P101D     -1.62  25.0  7.0  15.2  0.18  U    2    C
 5vj2     A     P101C     -1.70  25.0  7.0  15.2  0.18  U    2    C
 5vj2     A     P101E     -1.17  25.0  7.0  15.2  0.18  U    2    C
 5vj2     A     P101Q     -1.66  25.0  7.0  15.2  0.18  U    2    C
 5vj2     A     P101G     -1.68  25.0  7.0  15.2  0.18  U    2    C
 5vj2     A     P101H     -1.58  25.0  7.0  15.2  0.18  U    2    C
 5vj2     A     P101I     -1.57  25.0  7.0  15.2  0.18  U    2    C
 5vj2     A     P101L     -1.64  25.0  7.0  15.2  0.18  U    2    C
 5vj2     A     P101K     -2.10  25.0  7.0  15.2  0.18  U    2    C
 5vj2     A     P101M     -1.69  25.0  7.0  15.2  0.18  U    2    C
 5vj2     A     P101F     -1.69  25.0  7.0  15.2  0.18  U    2    C
 5vj2     A     P101S     -1.61  25.0  7.0  15.2  0.18  U    2    C
 5vj2     A     P101T     -1.68  25.0  7.0  15.2  0.18  U    2    C
 5vj2     A     P101W     -1.66  25.0  7.0  15.2  0.18  U    2    C
 5vj2     A     P101Y     -1.65  25.0  7.0  15.2  0.18  U    2    C
 5vj2     A     P101V     -1.61  25.0  7.0  15.2  0.18  U    2    C
 5vj2     A     N102A     -0.79  25.0  7.0  21.2  0.21  S    4    C
 5vj2     A     N102R     -0.48  25.0  7.0  21.2  0.21  S    4    C
 5vj2     A     N102D     -0.48  25.0  7.0  21.2  0.21  S    4    C
 5vj2     A     N102C     -0.49  25.0  7.0  21.2  0.21  S    4    C
 5vj2     A     N102E     -0.34  25.0  7.0  21.2  0.21  S    4    C
 5vj2     A     N102Q     -0.46  25.0  7.0  21.2  0.21  S    4    C
 5vj2     A     N102G     -1.39  25.0  7.0  21.2  0.21  S    4    C
 5vj2     A     N102H     -0.68  25.0  7.0  21.2  0.21  S    4    C
 5vj2     A     N102I      0.40  25.0  7.0  21.2  0.21  S    4    C
 5vj2     A     N102L      0.06  25.0  7.0  21.2  0.21  S    4    C
 5vj2     A     N102K     -1.15  25.0  7.0  21.2  0.21  S    4    C
 5vj2     A     N102M      0.24  25.0  7.0  21.2  0.21  S    4    C
 5vj2     A     N102F     -0.18  25.0  7.0  21.2  0.21  S    4    C
 5vj2     A     N102P     -0.61  25.0  7.0  21.2  0.21  S    4    C
 5vj2     A     N102S     -0.59  25.0  7.0  21.2  0.21  S    4    C
 5vj2     A     N102T     -0.36  25.0  7.0  21.2  0.21  S    4    C
 5vj2     A     N102W     -0.49  25.0  7.0  21.2  0.21  S    4    C
 5vj2     A     N102Y     -0.51  25.0  7.0  21.2  0.21  S    4    C
 5vj2     A     N102V      0.15  25.0  7.0  21.2  0.21  S    4    C
 5vj2     A     G103A     -1.41  25.0  7.0  17.9  0.19  S    4    C
 5vj2     A     G103R     -1.41  25.0  7.0  17.9  0.19  S    4    C
 5vj2     A     G103N     -1.40  25.0  7.0  17.9  0.19  S    4    C
 5vj2     A     G103D     -1.42  25.0  7.0  17.9  0.19  S    4    C
 5vj2     A     G103C     -1.39  25.0  7.0  17.9  0.19  S    4    C
 5vj2     A     G103E     -1.41  25.0  7.0  17.9  0.19  S    4    C
 5vj2     A     G103Q     -1.41  25.0  7.0  17.9  0.19  S    4    C
 5vj2     A     G103H     -1.41  25.0  7.0  17.9  0.19  S    4    C
 5vj2     A     G103I     -1.41  25.0  7.0  17.9  0.19  S    4    C
 5vj2     A     G103L     -1.41  25.0  7.0  17.9  0.19  S    4    C
 5vj2     A     G103K     -1.28  25.0  7.0  17.9  0.19  S    4    C
 5vj2     A     G103M     -1.41  25.0  7.0  17.9  0.19  S    4    C
 5vj2     A     G103F     -1.41  25.0  7.0  17.9  0.19  S    4    C
 5vj2     A     G103P     -1.41  25.0  7.0  17.9  0.19  S    4    C
 5vj2     A     G103S     -1.41  25.0  7.0  17.9  0.19  S    4    C
 5vj2     A     G103T     -1.41  25.0  7.0  17.9  0.19  S    4    C
 5vj2     A     G103W     -1.41  25.0  7.0  17.9  0.19  S    4    C
 5vj2     A     G103Y     -1.41  25.0  7.0  17.9  0.19  S    4    C
 5vj2     A     G103V     -1.41  25.0  7.0  17.9  0.19  S    4    C
 5vj2     A     L104A     -1.94  25.0  7.0   8.9  0.26  S    9    C
 5vj2     A     L104R     -1.28  25.0  7.0   8.9  0.26  S    9    C
 5vj2     A     L104N     -1.54  25.0  7.0   8.9  0.26  S    9    C
 5vj2     A     L104D     -1.90  25.0  7.0   8.9  0.26  S    9    C
 5vj2     A     L104C     -1.74  25.0  7.0   8.9  0.26  S    9    C
 5vj2     A     L104E     -1.23  25.0  7.0   8.9  0.26  S    9    C
 5vj2     A     L104Q     -1.28  25.0  7.0   8.9  0.26  S    9    C
 5vj2     A     L104G     -1.91  25.0  7.0   8.9  0.26  S    9    C
 5vj2     A     L104H     -1.25  25.0  7.0   8.9  0.26  S    9    C
 5vj2     A     L104I     -1.23  25.0  7.0   8.9  0.26  S    9    C
 5vj2     A     L104K     -1.59  25.0  7.0   8.9  0.26  S    9    C
 5vj2     A     L104M     -1.11  25.0  7.0   8.9  0.26  S    9    C
 5vj2     A     L104F     -1.12  25.0  7.0   8.9  0.26  S    9    C
 5vj2     A     L104P     -1.05  25.0  7.0   8.9  0.26  S    9    C
 5vj2     A     L104S     -1.53  25.0  7.0   8.9  0.26  S    9    C
 5vj2     A     L104T     -1.75  25.0  7.0   8.9  0.26  S    9    C
 5vj2     A     L104W     -0.60  25.0  7.0   8.9  0.26  S    9    C
 5vj2     A     L104Y     -0.96  25.0  7.0   8.9  0.26  S    9    C
 5vj2     A     L104V     -1.26  25.0  7.0   8.9  0.26  S    9    C
 5vj2     A     I105A     -2.59  25.0  7.0  19.7  0.18  U    2    C
 5vj2     A     I105R     -2.27  25.0  7.0  19.7  0.18  U    2    C
 5vj2     A     I105N     -0.58  25.0  7.0  19.7  0.18  U    2    C
 5vj2     A     I105D     -1.23  25.0  7.0  19.7  0.18  U    2    C
 5vj2     A     I105C     -2.15  25.0  7.0  19.7  0.18  U    2    C
 5vj2     A     I105E     -0.99  25.0  7.0  19.7  0.18  U    2    C
 5vj2     A     I105Q     -1.47  25.0  7.0  19.7  0.18  U    2    C
 5vj2     A     I105G     -1.55  25.0  7.0  19.7  0.18  U    2    C
 5vj2     A     I105H     -2.11  25.0  7.0  19.7  0.18  U    2    C
 5vj2     A     I105L     -1.89  25.0  7.0  19.7  0.18  U    2    C
 5vj2     A     I105K     -1.96  25.0  7.0  19.7  0.18  U    2    C
 5vj2     A     I105M     -0.97  25.0  7.0  19.7  0.18  U    2    C
 5vj2     A     I105F     -1.18  25.0  7.0  19.7  0.18  U    2    C
 5vj2     A     I105P     -2.64  25.0  7.0  19.7  0.18  U    2    C
 5vj2     A     I105S     -1.15  25.0  7.0  19.7  0.18  U    2    C
 5vj2     A     I105T     -1.17  25.0  7.0  19.7  0.18  U    2    C
 5vj2     A     I105W     -1.07  25.0  7.0  19.7  0.18  U    2    C
 5vj2     A     I105Y     -1.66  25.0  7.0  19.7  0.18  U    2    C
 5vj2     A     I105V     -0.83  25.0  7.0  19.7  0.18  U    2    C
 5vj2     A     D106A     -2.17  25.0  7.0  15.9  0.18  S    3    C
 5vj2     A     D106R     -2.08  25.0  7.0  15.9  0.18  S    3    C
 5vj2     A     D106N     -2.07  25.0  7.0  15.9  0.18  S    3    C
 5vj2     A     D106C     -2.08  25.0  7.0  15.9  0.18  S    3    C
 5vj2     A     D106E     -2.05  25.0  7.0  15.9  0.18  S    3    C
 5vj2     A     D106Q     -2.04  25.0  7.0  15.9  0.18  S    3    C
 5vj2     A     D106G     -2.04  25.0  7.0  15.9  0.18  S    3    C
 5vj2     A     D106H     -2.10  25.0  7.0  15.9  0.18  S    3    C
 5vj2     A     D106I     -2.12  25.0  7.0  15.9  0.18  S    3    C
 5vj2     A     D106L     -2.08  25.0  7.0  15.9  0.18  S    3    C
 5vj2     A     D106K     -2.09  25.0  7.0  15.9  0.18  S    3    C
 5vj2     A     D106M     -2.09  25.0  7.0  15.9  0.18  S    3    C
 5vj2     A     D106F     -2.09  25.0  7.0  15.9  0.18  S    3    C
 5vj2     A     D106P     -2.17  25.0  7.0  15.9  0.18  S    3    C
 5vj2     A     D106S     -2.06  25.0  7.0  15.9  0.18  S    3    C
 5vj2     A     D106T     -2.05  25.0  7.0  15.9  0.18  S    3    C
 5vj2     A     D106W     -2.10  25.0  7.0  15.9  0.18  S    3    C
 5vj2     A     D106Y     -2.11  25.0  7.0  15.9  0.18  S    3    C
 5vj2     A     D106V     -2.13  25.0  7.0  15.9  0.18  S    3    C
 5vj2     A     D107A     -0.74  25.0  7.0  11.7  0.18  S    5    C
 5vj2     A     D107R     -0.73  25.0  7.0  11.7  0.18  S    5    C
 5vj2     A     D107N     -0.76  25.0  7.0  11.7  0.18  S    5    C
 5vj2     A     D107C     -0.81  25.0  7.0  11.7  0.18  S    5    C
 5vj2     A     D107E     -0.75  25.0  7.0  11.7  0.18  S    5    C
 5vj2     A     D107Q     -0.75  25.0  7.0  11.7  0.18  S    5    C
 5vj2     A     D107G     -0.76  25.0  7.0  11.7  0.18  S    5    C
 5vj2     A     D107H     -0.69  25.0  7.0  11.7  0.18  S    5    C
 5vj2     A     D107I     -0.71  25.0  7.0  11.7  0.18  S    5    C
 5vj2     A     D107L     -0.74  25.0  7.0  11.7  0.18  S    5    C
 5vj2     A     D107K     -0.79  25.0  7.0  11.7  0.18  S    5    C
 5vj2     A     D107M     -0.81  25.0  7.0  11.7  0.18  S    5    C
 5vj2     A     D107F     -0.81  25.0  7.0  11.7  0.18  S    5    C
 5vj2     A     D107P     -0.96  25.0  7.0  11.7  0.18  S    5    C
 5vj2     A     D107S     -0.72  25.0  7.0  11.7  0.18  S    5    C
 5vj2     A     D107T     -0.80  25.0  7.0  11.7  0.18  S    5    C
 5vj2     A     D107W     -0.78  25.0  7.0  11.7  0.18  S    5    C
 5vj2     A     D107Y     -0.76  25.0  7.0  11.7  0.18  S    5    C
 5vj2     A     D107V     -0.74  25.0  7.0  11.7  0.18  S    5    C
 5vj2     A     N108A     -1.00  25.0  7.0  14.3  0.17  U    1    C
 5vj2     A     N108R     -0.68  25.0  7.0  14.3  0.17  U    1    C
 5vj2     A     N108D     -1.87  25.0  7.0  14.3  0.17  U    1    C
 5vj2     A     N108C     -0.70  25.0  7.0  14.3  0.17  U    1    C
 5vj2     A     N108E     -1.26  25.0  7.0  14.3  0.17  U    1    C
 5vj2     A     N108Q     -1.43  25.0  7.0  14.3  0.17  U    1    C
 5vj2     A     N108G     -1.55  25.0  7.0  14.3  0.17  U    1    C
 5vj2     A     N108H     -0.81  25.0  7.0  14.3  0.17  U    1    C
 5vj2     A     N108I      0.18  25.0  7.0  14.3  0.17  U    1    C
 5vj2     A     N108L     -0.12  25.0  7.0  14.3  0.17  U    1    C
 5vj2     A     N108K     -1.22  25.0  7.0  14.3  0.17  U    1    C
 5vj2     A     N108M      0.04  25.0  7.0  14.3  0.17  U    1    C
 5vj2     A     N108F     -0.41  25.0  7.0  14.3  0.17  U    1    C
 5vj2     A     N108P     -0.67  25.0  7.0  14.3  0.17  U    1    C
 5vj2     A     N108S     -0.80  25.0  7.0  14.3  0.17  U    1    C
 5vj2     A     N108T     -0.51  25.0  7.0  14.3  0.17  U    1    C
 5vj2     A     N108W     -0.70  25.0  7.0  14.3  0.17  U    1    C
 5vj2     A     N108Y     -0.70  25.0  7.0  14.3  0.17  U    1    C
 5vj2     A     N108V     -0.09  25.0  7.0  14.3  0.17  U    1    C
 5vj2     A     C109A      0.34  25.0  7.0  13.7  0.13  B    0    C
 5vj2     A     C109R      0.27  25.0  7.0  13.7  0.13  B    0    C
 5vj2     A     C109N      0.25  25.0  7.0  13.7  0.13  B    0    C
 5vj2     A     C109D     -2.28  25.0  7.0  13.7  0.13  B    0    C
 5vj2     A     C109E     -1.77  25.0  7.0  13.7  0.13  B    0    C
 5vj2     A     C109Q     -1.23  25.0  7.0  13.7  0.13  B    0    C
 5vj2     A     C109G     -0.39  25.0  7.0  13.7  0.13  B    0    C
 5vj2     A     C109H      0.28  25.0  7.0  13.7  0.13  B    0    C
 5vj2     A     C109I      0.06  25.0  7.0  13.7  0.13  B    0    C
 5vj2     A     C109L     -0.12  25.0  7.0  13.7  0.13  B    0    C
 5vj2     A     C109K      0.28  25.0  7.0  13.7  0.13  B    0    C
 5vj2     A     C109M     -0.33  25.0  7.0  13.7  0.13  B    0    C
 5vj2     A     C109F      0.29  25.0  7.0  13.7  0.13  B    0    C
 5vj2     A     C109P     -0.39  25.0  7.0  13.7  0.13  B    0    C
 5vj2     A     C109S      0.43  25.0  7.0  13.7  0.13  B    0    C
 5vj2     A     C109T      0.74  25.0  7.0  13.7  0.13  B    0    C
 5vj2     A     C109W      0.28  25.0  7.0  13.7  0.13  B    0    C
 5vj2     A     C109Y      0.33  25.0  7.0  13.7  0.13  B    0    C
 5vj2     A     C109V      0.14  25.0  7.0  13.7  0.13  B    0    C
 5vj2     A     E110A     -0.23  25.0  7.0  14.0  0.18  U    1    S
 5vj2     A     E110R      1.43  25.0  7.0  14.0  0.18  U    1    S
 5vj2     A     E110N     -0.36  25.0  7.0  14.0  0.18  U    1    S
 5vj2     A     E110D     -0.04  25.0  7.0  14.0  0.18  U    1    S
 5vj2     A     E110C      0.45  25.0  7.0  14.0  0.18  U    1    S
 5vj2     A     E110Q     -0.42  25.0  7.0  14.0  0.18  U    1    S
 5vj2     A     E110G     -0.48  25.0  7.0  14.0  0.18  U    1    S
 5vj2     A     E110H     -1.32  25.0  7.0  14.0  0.18  U    1    S
 5vj2     A     E110I      1.12  25.0  7.0  14.0  0.18  U    1    S
 5vj2     A     E110L      1.00  25.0  7.0  14.0  0.18  U    1    S
 5vj2     A     E110K     -0.67  25.0  7.0  14.0  0.18  U    1    S
 5vj2     A     E110M      0.80  25.0  7.0  14.0  0.18  U    1    S
 5vj2     A     E110F      1.54  25.0  7.0  14.0  0.18  U    1    S
 5vj2     A     E110P     -1.08  25.0  7.0  14.0  0.18  U    1    S
 5vj2     A     E110S     -0.25  25.0  7.0  14.0  0.18  U    1    S
 5vj2     A     E110T      1.01  25.0  7.0  14.0  0.18  U    1    S
 5vj2     A     E110W      0.96  25.0  7.0  14.0  0.18  U    1    S
 5vj2     A     E110Y      0.53  25.0  7.0  14.0  0.18  U    1    S
 5vj2     A     E110V      0.63  25.0  7.0  14.0  0.18  U    1    S
 5vj2     A     I111A     -3.25  25.0  7.0  22.8  0.13  B    0    S
 5vj2     A     I111R     -2.29  25.0  7.0  22.8  0.13  B    0    S
 5vj2     A     I111N     -1.41  25.0  7.0  22.8  0.13  B    0    S
 5vj2     A     I111D     -2.41  25.0  7.0  22.8  0.13  B    0    S
 5vj2     A     I111C     -1.44  25.0  7.0  22.8  0.13  B    0    S
 5vj2     A     I111E     -1.53  25.0  7.0  22.8  0.13  B    0    S
 5vj2     A     I111Q     -1.70  25.0  7.0  22.8  0.13  B    0    S
 5vj2     A     I111G     -3.35  25.0  7.0  22.8  0.13  B    0    S
 5vj2     A     I111H     -2.24  25.0  7.0  22.8  0.13  B    0    S
 5vj2     A     I111L     -0.72  25.0  7.0  22.8  0.13  B    0    S
 5vj2     A     I111K     -2.88  25.0  7.0  22.8  0.13  B    0    S
 5vj2     A     I111M     -1.42  25.0  7.0  22.8  0.13  B    0    S
 5vj2     A     I111F     -1.10  25.0  7.0  22.8  0.13  B    0    S
 5vj2     A     I111P     -3.10  25.0  7.0  22.8  0.13  B    0    S
 5vj2     A     I111S     -2.08  25.0  7.0  22.8  0.13  B    0    S
 5vj2     A     I111T     -2.39  25.0  7.0  22.8  0.13  B    0    S
 5vj2     A     I111W     -1.69  25.0  7.0  22.8  0.13  B    0    S
 5vj2     A     I111Y     -2.32  25.0  7.0  22.8  0.13  B    0    S
 5vj2     A     I111V     -0.90  25.0  7.0  22.8  0.13  B    0    S
 5vj2     A     K112A     -2.29  25.0  7.0   9.7  0.15  U    1    S
 5vj2     A     K112R     -2.28  25.0  7.0   9.7  0.15  U    1    S
 5vj2     A     K112N     -2.27  25.0  7.0   9.7  0.15  U    1    S
 5vj2     A     K112D     -2.29  25.0  7.0   9.7  0.15  U    1    S
 5vj2     A     K112C     -2.29  25.0  7.0   9.7  0.15  U    1    S
 5vj2     A     K112E     -2.27  25.0  7.0   9.7  0.15  U    1    S
 5vj2     A     K112Q     -2.30  25.0  7.0   9.7  0.15  U    1    S
 5vj2     A     K112G     -2.29  25.0  7.0   9.7  0.15  U    1    S
 5vj2     A     K112H     -2.33  25.0  7.0   9.7  0.15  U    1    S
 5vj2     A     K112I     -2.30  25.0  7.0   9.7  0.15  U    1    S
 5vj2     A     K112L     -2.28  25.0  7.0   9.7  0.15  U    1    S
 5vj2     A     K112M     -2.29  25.0  7.0   9.7  0.15  U    1    S
 5vj2     A     K112F     -2.23  25.0  7.0   9.7  0.15  U    1    S
 5vj2     A     K112P     -2.33  25.0  7.0   9.7  0.15  U    1    S
 5vj2     A     K112S     -2.25  25.0  7.0   9.7  0.15  U    1    S
 5vj2     A     K112T     -2.25  25.0  7.0   9.7  0.15  U    1    S
 5vj2     A     K112W     -2.31  25.0  7.0   9.7  0.15  U    1    S
 5vj2     A     K112Y     -2.29  25.0  7.0   9.7  0.15  U    1    S
 5vj2     A     K112V     -2.29  25.0  7.0   9.7  0.15  U    1    S
 5vj2     A     F113A     -2.44  25.0  7.0  21.0  0.13  B    0    S
 5vj2     A     F113R     -2.10  25.0  7.0  21.0  0.13  B    0    S
 5vj2     A     F113N     -2.02  25.0  7.0  21.0  0.13  B    0    S
 5vj2     A     F113D     -1.96  25.0  7.0  21.0  0.13  B    0    S
 5vj2     A     F113C     -1.25  25.0  7.0  21.0  0.13  B    0    S
 5vj2     A     F113E     -1.14  25.0  7.0  21.0  0.13  B    0    S
 5vj2     A     F113Q     -1.48  25.0  7.0  21.0  0.13  B    0    S
 5vj2     A     F113G     -4.67  25.0  7.0  21.0  0.13  B    0    S
 5vj2     A     F113H     -2.05  25.0  7.0  21.0  0.13  B    0    S
 5vj2     A     F113I     -1.21  25.0  7.0  21.0  0.13  B    0    S
 5vj2     A     F113L     -1.23  25.0  7.0  21.0  0.13  B    0    S
 5vj2     A     F113K     -2.14  25.0  7.0  21.0  0.13  B    0    S
 5vj2     A     F113M     -1.21  25.0  7.0  21.0  0.13  B    0    S
 5vj2     A     F113P     -2.80  25.0  7.0  21.0  0.13  B    0    S
 5vj2     A     F113S     -1.94  25.0  7.0  21.0  0.13  B    0    S
 5vj2     A     F113T     -1.95  25.0  7.0  21.0  0.13  B    0    S
 5vj2     A     F113W     -1.17  25.0  7.0  21.0  0.13  B    0    S
 5vj2     A     F113Y     -1.19  25.0  7.0  21.0  0.13  B    0    S
 5vj2     A     F113V     -1.31  25.0  7.0  21.0  0.13  B    0    S
 5vj2     A     S114A     -0.08  25.0  7.0  11.1  0.16  B    0    S
 5vj2     A     S114R     -0.58  25.0  7.0  11.1  0.16  B    0    S
 5vj2     A     S114N     -0.13  25.0  7.0  11.1  0.16  B    0    S
 5vj2     A     S114D     -0.02  25.0  7.0  11.1  0.16  B    0    S
 5vj2     A     S114C     -0.45  25.0  7.0  11.1  0.16  B    0    S
 5vj2     A     S114E     -0.03  25.0  7.0  11.1  0.16  B    0    S
 5vj2     A     S114Q     -0.09  25.0  7.0  11.1  0.16  B    0    S
 5vj2     A     S114G     -0.23  25.0  7.0  11.1  0.16  B    0    S
 5vj2     A     S114H     -0.32  25.0  7.0  11.1  0.16  B    0    S
 5vj2     A     S114I      0.15  25.0  7.0  11.1  0.16  B    0    S
 5vj2     A     S114L     -0.01  25.0  7.0  11.1  0.16  B    0    S
 5vj2     A     S114K     -0.51  25.0  7.0  11.1  0.16  B    0    S
 5vj2     A     S114M      0.00  25.0  7.0  11.1  0.16  B    0    S
 5vj2     A     S114F      0.04  25.0  7.0  11.1  0.16  B    0    S
 5vj2     A     S114P     -1.10  25.0  7.0  11.1  0.16  B    0    S
 5vj2     A     S114T     -0.15  25.0  7.0  11.1  0.16  B    0    S
 5vj2     A     S114W     -0.11  25.0  7.0  11.1  0.16  B    0    S
 5vj2     A     S114Y     -0.40  25.0  7.0  11.1  0.16  B    0    S
 5vj2     A     S114V      0.02  25.0  7.0  11.1  0.16  B    0    S
 5vj2     A     K115A      0.09  25.0  7.0  10.7  0.18  B    0    S
 5vj2     A     K115R     -0.11  25.0  7.0  10.7  0.18  B    0    S
 5vj2     A     K115N     -0.05  25.0  7.0  10.7  0.18  B    0    S
 5vj2     A     K115D      0.15  25.0  7.0  10.7  0.18  B    0    S
 5vj2     A     K115C      0.08  25.0  7.0  10.7  0.18  B    0    S
 5vj2     A     K115E      0.34  25.0  7.0  10.7  0.18  B    0    S
 5vj2     A     K115Q     -0.05  25.0  7.0  10.7  0.18  B    0    S
 5vj2     A     K115G      0.30  25.0  7.0  10.7  0.18  B    0    S
 5vj2     A     K115H     -0.34  25.0  7.0  10.7  0.18  B    0    S
 5vj2     A     K115I      0.09  25.0  7.0  10.7  0.18  B    0    S
 5vj2     A     K115L      0.02  25.0  7.0  10.7  0.18  B    0    S
 5vj2     A     K115M     -0.03  25.0  7.0  10.7  0.18  B    0    S
 5vj2     A     K115F      0.30  25.0  7.0  10.7  0.18  B    0    S
 5vj2     A     K115P     -0.15  25.0  7.0  10.7  0.18  B    0    S
 5vj2     A     K115S      0.15  25.0  7.0  10.7  0.18  B    0    S
 5vj2     A     K115T      0.17  25.0  7.0  10.7  0.18  B    0    S
 5vj2     A     K115W      0.13  25.0  7.0  10.7  0.18  B    0    S
 5vj2     A     K115Y      0.08  25.0  7.0  10.7  0.18  B    0    S
 5vj2     A     K115V      0.13  25.0  7.0  10.7  0.18  B    0    S
 5vj2     A     K116A     -0.00  25.0  7.0  23.2  0.17  B    0    C
 5vj2     A     K116R     -0.01  25.0  7.0  23.2  0.17  B    0    C
 5vj2     A     K116N      0.03  25.0  7.0  23.2  0.17  B    0    C
 5vj2     A     K116D      0.03  25.0  7.0  23.2  0.17  B    0    C
 5vj2     A     K116C      0.02  25.0  7.0  23.2  0.17  B    0    C
 5vj2     A     K116E      0.03  25.0  7.0  23.2  0.17  B    0    C
 5vj2     A     K116Q     -0.01  25.0  7.0  23.2  0.17  B    0    C
 5vj2     A     K116G     -0.01  25.0  7.0  23.2  0.17  B    0    C
 5vj2     A     K116H     -0.03  25.0  7.0  23.2  0.17  B    0    C
 5vj2     A     K116I      0.07  25.0  7.0  23.2  0.17  B    0    C
 5vj2     A     K116L      0.06  25.0  7.0  23.2  0.17  B    0    C
 5vj2     A     K116M      0.05  25.0  7.0  23.2  0.17  B    0    C
 5vj2     A     K116F      0.05  25.0  7.0  23.2  0.17  B    0    C
 5vj2     A     K116P      0.02  25.0  7.0  23.2  0.17  B    0    C
 5vj2     A     K116S      0.04  25.0  7.0  23.2  0.17  B    0    C
 5vj2     A     K116T      0.00  25.0  7.0  23.2  0.17  B    0    C
 5vj2     A     K116W     -0.01  25.0  7.0  23.2  0.17  B    0    C
 5vj2     A     K116Y      0.12  25.0  7.0  23.2  0.17  B    0    C
 5vj2     A     K116V      0.03  25.0  7.0  23.2  0.17  B    0    C
 5vj2     A     L117A     -1.65  25.0  7.0  11.3  0.23  B    0    C
 5vj2     A     L117R     -1.41  25.0  7.0  11.3  0.23  B    0    C
 5vj2     A     L117N     -1.66  25.0  7.0  11.3  0.23  B    0    C
 5vj2     A     L117D     -2.01  25.0  7.0  11.3  0.23  B    0    C
 5vj2     A     L117C     -1.85  25.0  7.0  11.3  0.23  B    0    C
 5vj2     A     L117E     -1.34  25.0  7.0  11.3  0.23  B    0    C
 5vj2     A     L117Q     -1.40  25.0  7.0  11.3  0.23  B    0    C
 5vj2     A     L117G     -2.01  25.0  7.0  11.3  0.23  B    0    C
 5vj2     A     L117H     -1.37  25.0  7.0  11.3  0.23  B    0    C
 5vj2     A     L117I     -1.29  25.0  7.0  11.3  0.23  B    0    C
 5vj2     A     L117K     -1.71  25.0  7.0  11.3  0.23  B    0    C
 5vj2     A     L117M     -1.21  25.0  7.0  11.3  0.23  B    0    C
 5vj2     A     L117F     -1.21  25.0  7.0  11.3  0.23  B    0    C
 5vj2     A     L117P     -1.19  25.0  7.0  11.3  0.23  B    0    C
 5vj2     A     L117S     -1.66  25.0  7.0  11.3  0.23  B    0    C
 5vj2     A     L117T     -1.87  25.0  7.0  11.3  0.23  B    0    C
 5vj2     A     L117W     -0.71  25.0  7.0  11.3  0.23  B    0    C
 5vj2     A     L117Y     -1.07  25.0  7.0  11.3  0.23  B    0    C
 5vj2     A     L117V     -1.32  25.0  7.0  11.3  0.23  B    0    C
 5vj2     A     S118A     -0.15  25.0  7.0  19.5  0.20  S    3    C
 5vj2     A     S118R      0.14  25.0  7.0  19.5  0.20  S    3    C
 5vj2     A     S118N      0.14  25.0  7.0  19.5  0.20  S    3    C
 5vj2     A     S118D      0.31  25.0  7.0  19.5  0.20  S    3    C
 5vj2     A     S118C     -0.19  25.0  7.0  19.5  0.20  S    3    C
 5vj2     A     S118E      0.17  25.0  7.0  19.5  0.20  S    3    C
 5vj2     A     S118Q      0.13  25.0  7.0  19.5  0.20  S    3    C
 5vj2     A     S118G      0.11  25.0  7.0  19.5  0.20  S    3    C
 5vj2     A     S118H     -0.05  25.0  7.0  19.5  0.20  S    3    C
 5vj2     A     S118I      0.29  25.0  7.0  19.5  0.20  S    3    C
 5vj2     A     S118L      0.11  25.0  7.0  19.5  0.20  S    3    C
 5vj2     A     S118K      0.13  25.0  7.0  19.5  0.20  S    3    C
 5vj2     A     S118M      0.17  25.0  7.0  19.5  0.20  S    3    C
 5vj2     A     S118F      0.31  25.0  7.0  19.5  0.20  S    3    C
 5vj2     A     S118P     -0.32  25.0  7.0  19.5  0.20  S    3    C
 5vj2     A     S118T      0.11  25.0  7.0  19.5  0.20  S    3    C
 5vj2     A     S118W      0.13  25.0  7.0  19.5  0.20  S    3    C
 5vj2     A     S118Y     -0.26  25.0  7.0  19.5  0.20  S    3    C
 5vj2     A     S118V      0.26  25.0  7.0  19.5  0.20  S    3    C
 5vj2     A     D119A     -1.77  25.0  7.0  10.8  0.15  S    9    H
 5vj2     A     D119R     -1.72  25.0  7.0  10.8  0.15  S    9    H
 5vj2     A     D119N     -1.77  25.0  7.0  10.8  0.15  S    9    H
 5vj2     A     D119C     -1.77  25.0  7.0  10.8  0.15  S    9    H
 5vj2     A     D119E     -1.72  25.0  7.0  10.8  0.15  S    9    H
 5vj2     A     D119Q     -1.77  25.0  7.0  10.8  0.15  S    9    H
 5vj2     A     D119G     -1.77  25.0  7.0  10.8  0.15  S    9    H
 5vj2     A     D119H     -1.77  25.0  7.0  10.8  0.15  S    9    H
 5vj2     A     D119I     -1.77  25.0  7.0  10.8  0.15  S    9    H
 5vj2     A     D119L     -1.77  25.0  7.0  10.8  0.15  S    9    H
 5vj2     A     D119K     -1.72  25.0  7.0  10.8  0.15  S    9    H
 5vj2     A     D119M     -1.77  25.0  7.0  10.8  0.15  S    9    H
 5vj2     A     D119F     -1.77  25.0  7.0  10.8  0.15  S    9    H
 5vj2     A     D119P     -1.75  25.0  7.0  10.8  0.15  S    9    H
 5vj2     A     D119S     -1.77  25.0  7.0  10.8  0.15  S    9    H
 5vj2     A     D119T     -1.77  25.0  7.0  10.8  0.15  S    9    H
 5vj2     A     D119W     -1.77  25.0  7.0  10.8  0.15  S    9    H
 5vj2     A     D119Y     -1.77  25.0  7.0  10.8  0.15  S    9    H
 5vj2     A     D119V     -1.77  25.0  7.0  10.8  0.15  S    9    H
 5vj2     A     S120A     -0.21  25.0  7.0   8.1  0.11  S    7    H
 5vj2     A     S120R     -0.14  25.0  7.0   8.1  0.11  S    7    H
 5vj2     A     S120N     -0.14  25.0  7.0   8.1  0.11  S    7    H
 5vj2     A     S120D     -0.10  25.0  7.0   8.1  0.11  S    7    H
 5vj2     A     S120C     -0.48  25.0  7.0   8.1  0.11  S    7    H
 5vj2     A     S120E     -0.55  25.0  7.0   8.1  0.11  S    7    H
 5vj2     A     S120Q     -0.15  25.0  7.0   8.1  0.11  S    7    H
 5vj2     A     S120G     -0.17  25.0  7.0   8.1  0.11  S    7    H
 5vj2     A     S120H     -0.33  25.0  7.0   8.1  0.11  S    7    H
 5vj2     A     S120I      0.00  25.0  7.0   8.1  0.11  S    7    H
 5vj2     A     S120L     -0.18  25.0  7.0   8.1  0.11  S    7    H
 5vj2     A     S120K     -0.16  25.0  7.0   8.1  0.11  S    7    H
 5vj2     A     S120M     -0.08  25.0  7.0   8.1  0.11  S    7    H
 5vj2     A     S120F      0.02  25.0  7.0   8.1  0.11  S    7    H
 5vj2     A     S120P     -0.60  25.0  7.0   8.1  0.11  S    7    H
 5vj2     A     S120T     -0.18  25.0  7.0   8.1  0.11  S    7    H
 5vj2     A     S120W     -0.16  25.0  7.0   8.1  0.11  S    7    H
 5vj2     A     S120Y     -0.55  25.0  7.0   8.1  0.11  S    7    H
 5vj2     A     S120V     -0.02  25.0  7.0   8.1  0.11  S    7    H
 5vj2     A     T121A     -0.59  25.0  7.0   7.6  0.11  S    8    H
 5vj2     A     T121R     -0.33  25.0  7.0   7.6  0.11  S    8    H
 5vj2     A     T121N     -0.32  25.0  7.0   7.6  0.11  S    8    H
 5vj2     A     T121D     -0.27  25.0  7.0   7.6  0.11  S    8    H
 5vj2     A     T121C     -0.31  25.0  7.0   7.6  0.11  S    8    H
 5vj2     A     T121E     -0.78  25.0  7.0   7.6  0.11  S    8    H
 5vj2     A     T121Q     -0.30  25.0  7.0   7.6  0.11  S    8    H
 5vj2     A     T121G     -0.32  25.0  7.0   7.6  0.11  S    8    H
 5vj2     A     T121H     -0.34  25.0  7.0   7.6  0.11  S    8    H
 5vj2     A     T121I     -0.19  25.0  7.0   7.6  0.11  S    8    H
 5vj2     A     T121L     -0.26  25.0  7.0   7.6  0.11  S    8    H
 5vj2     A     T121K     -0.31  25.0  7.0   7.6  0.11  S    8    H
 5vj2     A     T121M     -0.28  25.0  7.0   7.6  0.11  S    8    H
 5vj2     A     T121F     -0.20  25.0  7.0   7.6  0.11  S    8    H
 5vj2     A     T121P     -0.31  25.0  7.0   7.6  0.11  S    8    H
 5vj2     A     T121S     -0.31  25.0  7.0   7.6  0.11  S    8    H
 5vj2     A     T121W     -0.31  25.0  7.0   7.6  0.11  S    8    H
 5vj2     A     T121Y     -0.11  25.0  7.0   7.6  0.11  S    8    H
 5vj2     A     T121V     -0.38  25.0  7.0   7.6  0.11  S    8    H
 5vj2     A     M122A     -0.76  25.0  7.0  11.9  0.11  U    1    H
 5vj2     A     M122R     -0.80  25.0  7.0  11.9  0.11  U    1    H
 5vj2     A     M122N     -0.75  25.0  7.0  11.9  0.11  U    1    H
 5vj2     A     M122D     -0.78  25.0  7.0  11.9  0.11  U    1    H
 5vj2     A     M122C     -0.76  25.0  7.0  11.9  0.11  U    1    H
 5vj2     A     M122E     -0.73  25.0  7.0  11.9  0.11  U    1    H
 5vj2     A     M122Q     -0.74  25.0  7.0  11.9  0.11  U    1    H
 5vj2     A     M122G     -0.75  25.0  7.0  11.9  0.11  U    1    H
 5vj2     A     M122H     -0.78  25.0  7.0  11.9  0.11  U    1    H
 5vj2     A     M122I     -0.77  25.0  7.0  11.9  0.11  U    1    H
 5vj2     A     M122L     -0.74  25.0  7.0  11.9  0.11  U    1    H
 5vj2     A     M122K     -0.80  25.0  7.0  11.9  0.11  U    1    H
 5vj2     A     M122F     -0.76  25.0  7.0  11.9  0.11  U    1    H
 5vj2     A     M122P     -0.80  25.0  7.0  11.9  0.11  U    1    H
 5vj2     A     M122S     -0.74  25.0  7.0  11.9  0.11  U    1    H
 5vj2     A     M122T     -0.72  25.0  7.0  11.9  0.11  U    1    H
 5vj2     A     M122W     -0.76  25.0  7.0  11.9  0.11  U    1    H
 5vj2     A     M122Y     -0.78  25.0  7.0  11.9  0.11  U    1    H
 5vj2     A     M122V     -0.78  25.0  7.0  11.9  0.11  U    1    H
 5vj2     A     T123A     -0.73  25.0  7.0  15.5  0.13  U    2    H
 5vj2     A     T123R     -1.28  25.0  7.0  15.5  0.13  U    2    H
 5vj2     A     T123N     -0.63  25.0  7.0  15.5  0.13  U    2    H
 5vj2     A     T123D     -1.18  25.0  7.0  15.5  0.13  U    2    H
 5vj2     A     T123C     -0.69  25.0  7.0  15.5  0.13  U    2    H
 5vj2     A     T123E     -1.35  25.0  7.0  15.5  0.13  U    2    H
 5vj2     A     T123Q     -1.30  25.0  7.0  15.5  0.13  U    2    H
 5vj2     A     T123G     -0.70  25.0  7.0  15.5  0.13  U    2    H
 5vj2     A     T123H     -0.71  25.0  7.0  15.5  0.13  U    2    H
 5vj2     A     T123I     -0.62  25.0  7.0  15.5  0.13  U    2    H
 5vj2     A     T123L     -0.65  25.0  7.0  15.5  0.13  U    2    H
 5vj2     A     T123K     -2.34  25.0  7.0  15.5  0.13  U    2    H
 5vj2     A     T123M     -0.62  25.0  7.0  15.5  0.13  U    2    H
 5vj2     A     T123F     -0.62  25.0  7.0  15.5  0.13  U    2    H
 5vj2     A     T123P     -0.69  25.0  7.0  15.5  0.13  U    2    H
 5vj2     A     T123S     -0.67  25.0  7.0  15.5  0.13  U    2    H
 5vj2     A     T123W     -0.62  25.0  7.0  15.5  0.13  U    2    H
 5vj2     A     T123Y     -0.62  25.0  7.0  15.5  0.13  U    2    H
 5vj2     A     T123V     -0.64  25.0  7.0  15.5  0.13  U    2    H
 5vj2     A     N124A     -0.41  25.0  7.0   7.4  0.13  S    4    H
 5vj2     A     N124R     -1.58  25.0  7.0   7.4  0.13  S    4    H
 5vj2     A     N124D     -1.47  25.0  7.0   7.4  0.13  S    4    H
 5vj2     A     N124C      0.12  25.0  7.0   7.4  0.13  S    4    H
 5vj2     A     N124E     -0.79  25.0  7.0   7.4  0.13  S    4    H
 5vj2     A     N124Q     -0.12  25.0  7.0   7.4  0.13  S    4    H
 5vj2     A     N124G     -0.73  25.0  7.0   7.4  0.13  S    4    H
 5vj2     A     N124H     -0.61  25.0  7.0   7.4  0.13  S    4    H
 5vj2     A     N124I      1.44  25.0  7.0   7.4  0.13  S    4    H
 5vj2     A     N124L      0.91  25.0  7.0   7.4  0.13  S    4    H
 5vj2     A     N124K     -2.16  25.0  7.0   7.4  0.13  S    4    H
 5vj2     A     N124M      1.18  25.0  7.0   7.4  0.13  S    4    H
 5vj2     A     N124F      0.41  25.0  7.0   7.4  0.13  S    4    H
 5vj2     A     N124P      0.12  25.0  7.0   7.4  0.13  S    4    H
 5vj2     A     N124S     -0.31  25.0  7.0   7.4  0.13  S    4    H
 5vj2     A     N124T      0.09  25.0  7.0   7.4  0.13  S    4    H
 5vj2     A     N124W      0.12  25.0  7.0   7.4  0.13  S    4    H
 5vj2     A     N124Y      0.20  25.0  7.0   7.4  0.13  S    4    H
 5vj2     A     N124V      0.86  25.0  7.0   7.4  0.13  S    4    H
 5vj2     A     Y125A     -1.98  25.0  7.0   7.8  0.11  U    3    H
 5vj2     A     Y125R     -2.70  25.0  7.0   7.8  0.11  U    3    H
 5vj2     A     Y125N     -1.29  25.0  7.0   7.8  0.11  U    3    H
 5vj2     A     Y125D     -2.48  25.0  7.0   7.8  0.11  U    3    H
 5vj2     A     Y125C     -1.19  25.0  7.0   7.8  0.11  U    3    H
 5vj2     A     Y125E     -2.02  25.0  7.0   7.8  0.11  U    3    H
 5vj2     A     Y125Q     -0.83  25.0  7.0   7.8  0.11  U    3    H
 5vj2     A     Y125G     -3.35  25.0  7.0   7.8  0.11  U    3    H
 5vj2     A     Y125H     -0.96  25.0  7.0   7.8  0.11  U    3    H
 5vj2     A     Y125I     -1.28  25.0  7.0   7.8  0.11  U    3    H
 5vj2     A     Y125L     -1.01  25.0  7.0   7.8  0.11  U    3    H
 5vj2     A     Y125K     -2.70  25.0  7.0   7.8  0.11  U    3    H
 5vj2     A     Y125M     -1.28  25.0  7.0   7.8  0.11  U    3    H
 5vj2     A     Y125F     -1.22  25.0  7.0   7.8  0.11  U    3    H
 5vj2     A     Y125P     -1.28  25.0  7.0   7.8  0.11  U    3    H
 5vj2     A     Y125S     -1.31  25.0  7.0   7.8  0.11  U    3    H
 5vj2     A     Y125T     -1.28  25.0  7.0   7.8  0.11  U    3    H
 5vj2     A     Y125W     -1.08  25.0  7.0   7.8  0.11  U    3    H
 5vj2     A     Y125V     -0.97  25.0  7.0   7.8  0.11  U    3    H
 5vj2     A     M126A     -2.01  25.0  7.0  21.3  0.11  B    0    H
 5vj2     A     M126R     -2.10  25.0  7.0  21.3  0.11  B    0    H
 5vj2     A     M126N     -1.73  25.0  7.0  21.3  0.11  B    0    H
 5vj2     A     M126D     -2.15  25.0  7.0  21.3  0.11  B    0    H
 5vj2     A     M126C     -1.91  25.0  7.0  21.3  0.11  B    0    H
 5vj2     A     M126E     -1.22  25.0  7.0  21.3  0.11  B    0    H
 5vj2     A     M126Q     -1.41  25.0  7.0  21.3  0.11  B    0    H
 5vj2     A     M126G     -2.79  25.0  7.0  21.3  0.11  B    0    H
 5vj2     A     M126H     -2.03  25.0  7.0  21.3  0.11  B    0    H
 5vj2     A     M126I     -0.64  25.0  7.0  21.3  0.11  B    0    H
 5vj2     A     M126L     -0.65  25.0  7.0  21.3  0.11  B    0    H
 5vj2     A     M126K     -2.13  25.0  7.0  21.3  0.11  B    0    H
 5vj2     A     M126F     -0.72  25.0  7.0  21.3  0.11  B    0    H
 5vj2     A     M126P     -2.64  25.0  7.0  21.3  0.11  B    0    H
 5vj2     A     M126S     -1.96  25.0  7.0  21.3  0.11  B    0    H
 5vj2     A     M126T     -2.30  25.0  7.0  21.3  0.11  B    0    H
 5vj2     A     M126W     -0.69  25.0  7.0  21.3  0.11  B    0    H
 5vj2     A     M126Y     -0.61  25.0  7.0  21.3  0.11  B    0    H
 5vj2     A     M126V     -0.71  25.0  7.0  21.3  0.11  B    0    H
 5vj2     A     N127A     -2.56  25.0  7.0  11.2  0.12  U    1    H
 5vj2     A     N127R     -1.78  25.0  7.0  11.2  0.12  U    1    H
 5vj2     A     N127D     -1.81  25.0  7.0  11.2  0.12  U    1    H
 5vj2     A     N127C     -0.45  25.0  7.0  11.2  0.12  U    1    H
 5vj2     A     N127E     -0.40  25.0  7.0  11.2  0.12  U    1    H
 5vj2     A     N127Q     -0.45  25.0  7.0  11.2  0.12  U    1    H
 5vj2     A     N127G     -1.78  25.0  7.0  11.2  0.12  U    1    H
 5vj2     A     N127H     -0.61  25.0  7.0  11.2  0.12  U    1    H
 5vj2     A     N127I      0.42  25.0  7.0  11.2  0.12  U    1    H
 5vj2     A     N127L      0.14  25.0  7.0  11.2  0.12  U    1    H
 5vj2     A     N127K     -1.94  25.0  7.0  11.2  0.12  U    1    H
 5vj2     A     N127M      0.26  25.0  7.0  11.2  0.12  U    1    H
 5vj2     A     N127F     -0.17  25.0  7.0  11.2  0.12  U    1    H
 5vj2     A     N127P     -0.50  25.0  7.0  11.2  0.12  U    1    H
 5vj2     A     N127S     -0.52  25.0  7.0  11.2  0.12  U    1    H
 5vj2     A     N127T     -0.23  25.0  7.0  11.2  0.12  U    1    H
 5vj2     A     N127W     -0.48  25.0  7.0  11.2  0.12  U    1    H
 5vj2     A     N127Y     -0.50  25.0  7.0  11.2  0.12  U    1    H
 5vj2     A     N127V     -0.38  25.0  7.0  11.2  0.12  U    1    H
 5vj2     A     Q128A     -1.86  25.0  7.0   7.4  0.13  S    4    H
 5vj2     A     Q128R     -1.86  25.0  7.0   7.4  0.13  S    4    H
 5vj2     A     Q128N     -1.88  25.0  7.0   7.4  0.13  S    4    H
 5vj2     A     Q128D     -1.77  25.0  7.0   7.4  0.13  S    4    H
 5vj2     A     Q128C     -1.93  25.0  7.0   7.4  0.13  S    4    H
 5vj2     A     Q128E     -1.28  25.0  7.0   7.4  0.13  S    4    H
 5vj2     A     Q128G     -1.91  25.0  7.0   7.4  0.13  S    4    H
 5vj2     A     Q128H     -1.81  25.0  7.0   7.4  0.13  S    4    H
 5vj2     A     Q128I     -1.80  25.0  7.0   7.4  0.13  S    4    H
 5vj2     A     Q128L     -1.85  25.0  7.0   7.4  0.13  S    4    H
 5vj2     A     Q128K     -1.90  25.0  7.0   7.4  0.13  S    4    H
 5vj2     A     Q128M     -1.92  25.0  7.0   7.4  0.13  S    4    H
 5vj2     A     Q128F     -1.92  25.0  7.0   7.4  0.13  S    4    H
 5vj2     A     Q128P     -2.04  25.0  7.0   7.4  0.13  S    4    H
 5vj2     A     Q128S     -1.84  25.0  7.0   7.4  0.13  S    4    H
 5vj2     A     Q128T     -1.92  25.0  7.0   7.4  0.13  S    4    H
 5vj2     A     Q128W     -1.88  25.0  7.0   7.4  0.13  S    4    H
 5vj2     A     Q128Y     -1.88  25.0  7.0   7.4  0.13  S    4    H
 5vj2     A     Q128V     -1.86  25.0  7.0   7.4  0.13  S    4    H
 5vj2     A     L129A     -3.40  25.0  7.0  17.3  0.15  U    1    H
 5vj2     A     L129R     -2.32  25.0  7.0  17.3  0.15  U    1    H
 5vj2     A     L129N     -2.43  25.0  7.0  17.3  0.15  U    1    H
 5vj2     A     L129D     -3.18  25.0  7.0  17.3  0.15  U    1    H
 5vj2     A     L129C     -2.74  25.0  7.0  17.3  0.15  U    1    H
 5vj2     A     L129E     -1.32  25.0  7.0  17.3  0.15  U    1    H
 5vj2     A     L129Q     -1.66  25.0  7.0  17.3  0.15  U    1    H
 5vj2     A     L129G     -3.93  25.0  7.0  17.3  0.15  U    1    H
 5vj2     A     L129H     -2.03  25.0  7.0  17.3  0.15  U    1    H
 5vj2     A     L129I     -2.38  25.0  7.0  17.3  0.15  U    1    H
 5vj2     A     L129K     -2.79  25.0  7.0  17.3  0.15  U    1    H
 5vj2     A     L129M     -1.12  25.0  7.0  17.3  0.15  U    1    H
 5vj2     A     L129F     -2.27  25.0  7.0  17.3  0.15  U    1    H
 5vj2     A     L129P     -1.68  25.0  7.0  17.3  0.15  U    1    H
 5vj2     A     L129S     -2.43  25.0  7.0  17.3  0.15  U    1    H
 5vj2     A     L129T     -2.95  25.0  7.0  17.3  0.15  U    1    H
 5vj2     A     L129W     -0.97  25.0  7.0  17.3  0.15  U    1    H
 5vj2     A     L129Y     -1.99  25.0  7.0  17.3  0.15  U    1    H
 5vj2     A     L129V     -2.10  25.0  7.0  17.3  0.15  U    1    H
 5vj2     A     S130A     -0.27  25.0  7.0  14.9  0.12  B    0    H
 5vj2     A     S130R     -0.12  25.0  7.0  14.9  0.12  B    0    H
 5vj2     A     S130N     -0.15  25.0  7.0  14.9  0.12  B    0    H
 5vj2     A     S130D     -1.75  25.0  7.0  14.9  0.12  B    0    H
 5vj2     A     S130C     -0.48  25.0  7.0  14.9  0.12  B    0    H
 5vj2     A     S130E     -1.53  25.0  7.0  14.9  0.12  B    0    H
 5vj2     A     S130Q     -0.11  25.0  7.0  14.9  0.12  B    0    H
 5vj2     A     S130G     -0.21  25.0  7.0  14.9  0.12  B    0    H
 5vj2     A     S130H     -0.35  25.0  7.0  14.9  0.12  B    0    H
 5vj2     A     S130I      0.00  25.0  7.0  14.9  0.12  B    0    H
 5vj2     A     S130L     -0.15  25.0  7.0  14.9  0.12  B    0    H
 5vj2     A     S130K     -0.13  25.0  7.0  14.9  0.12  B    0    H
 5vj2     A     S130M     -0.10  25.0  7.0  14.9  0.12  B    0    H
 5vj2     A     S130F      0.03  25.0  7.0  14.9  0.12  B    0    H
 5vj2     A     S130P     -0.82  25.0  7.0  14.9  0.12  B    0    H
 5vj2     A     S130T     -0.15  25.0  7.0  14.9  0.12  B    0    H
 5vj2     A     S130W     -0.16  25.0  7.0  14.9  0.12  B    0    H
 5vj2     A     S130Y     -0.55  25.0  7.0  14.9  0.12  B    0    H
 5vj2     A     S130V     -0.05  25.0  7.0  14.9  0.12  B    0    H
 5vj2     A     E131A     -0.40  25.0  7.0   8.8  0.12  S    6    H
 5vj2     A     E131R      1.13  25.0  7.0   8.8  0.12  S    6    H
 5vj2     A     E131N     -0.58  25.0  7.0   8.8  0.12  S    6    H
 5vj2     A     E131D     -0.28  25.0  7.0   8.8  0.12  S    6    H
 5vj2     A     E131C      0.40  25.0  7.0   8.8  0.12  S    6    H
 5vj2     A     E131Q     -0.66  25.0  7.0   8.8  0.12  S    6    H
 5vj2     A     E131G     -0.54  25.0  7.0   8.8  0.12  S    6    H
 5vj2     A     E131H     -1.44  25.0  7.0   8.8  0.12  S    6    H
 5vj2     A     E131I      0.92  25.0  7.0   8.8  0.12  S    6    H
 5vj2     A     E131L      0.77  25.0  7.0   8.8  0.12  S    6    H
 5vj2     A     E131K     -0.89  25.0  7.0   8.8  0.12  S    6    H
 5vj2     A     E131M      0.62  25.0  7.0   8.8  0.12  S    6    H
 5vj2     A     E131F      1.31  25.0  7.0   8.8  0.12  S    6    H
 5vj2     A     E131P     -1.21  25.0  7.0   8.8  0.12  S    6    H
 5vj2     A     E131S     -0.46  25.0  7.0   8.8  0.12  S    6    H
 5vj2     A     E131T      0.81  25.0  7.0   8.8  0.12  S    6    H
 5vj2     A     E131W      0.61  25.0  7.0   8.8  0.12  S    6    H
 5vj2     A     E131Y      0.26  25.0  7.0   8.8  0.12  S    6    H
 5vj2     A     E131V      0.42  25.0  7.0   8.8  0.12  S    6    H
 5vj2     A     L132A     -1.73  25.0  7.0   9.1  0.13  S    8    H
 5vj2     A     L132R     -1.25  25.0  7.0   9.1  0.13  S    8    H
 5vj2     A     L132N     -2.42  25.0  7.0   9.1  0.13  S    8    H
 5vj2     A     L132D     -3.51  25.0  7.0   9.1  0.13  S    8    H
 5vj2     A     L132C     -2.38  25.0  7.0   9.1  0.13  S    8    H
 5vj2     A     L132E     -1.38  25.0  7.0   9.1  0.13  S    8    H
 5vj2     A     L132Q     -1.36  25.0  7.0   9.1  0.13  S    8    H
 5vj2     A     L132G     -3.78  25.0  7.0   9.1  0.13  S    8    H
 5vj2     A     L132H     -1.30  25.0  7.0   9.1  0.13  S    8    H
 5vj2     A     L132I     -1.09  25.0  7.0   9.1  0.13  S    8    H
 5vj2     A     L132K     -1.91  25.0  7.0   9.1  0.13  S    8    H
 5vj2     A     L132M     -1.13  25.0  7.0   9.1  0.13  S    8    H
 5vj2     A     L132F     -1.10  25.0  7.0   9.1  0.13  S    8    H
 5vj2     A     L132P     -2.07  25.0  7.0   9.1  0.13  S    8    H
 5vj2     A     L132S     -2.07  25.0  7.0   9.1  0.13  S    8    H
 5vj2     A     L132T     -2.16  25.0  7.0   9.1  0.13  S    8    H
 5vj2     A     L132W     -0.57  25.0  7.0   9.1  0.13  S    8    H
 5vj2     A     L132Y     -0.92  25.0  7.0   9.1  0.13  S    8    H
 5vj2     A     L132V     -1.25  25.0  7.0   9.1  0.13  S    8    H
 5vj2     A     L133A     -2.80  25.0  7.0  14.5  0.18  U    1    H
 5vj2     A     L133R     -2.07  25.0  7.0  14.5  0.18  U    1    H
 5vj2     A     L133N     -2.39  25.0  7.0  14.5  0.18  U    1    H
 5vj2     A     L133D     -3.11  25.0  7.0  14.5  0.18  U    1    H
 5vj2     A     L133C     -2.59  25.0  7.0  14.5  0.18  U    1    H
 5vj2     A     L133E     -1.54  25.0  7.0  14.5  0.18  U    1    H
 5vj2     A     L133Q     -1.62  25.0  7.0  14.5  0.18  U    1    H
 5vj2     A     L133G     -3.14  25.0  7.0  14.5  0.18  U    1    H
 5vj2     A     L133H     -1.79  25.0  7.0  14.5  0.18  U    1    H
 5vj2     A     L133I     -2.24  25.0  7.0  14.5  0.18  U    1    H
 5vj2     A     L133K     -2.49  25.0  7.0  14.5  0.18  U    1    H
 5vj2     A     L133M     -2.15  25.0  7.0  14.5  0.18  U    1    H
 5vj2     A     L133F     -2.14  25.0  7.0  14.5  0.18  U    1    H
 5vj2     A     L133P     -2.17  25.0  7.0  14.5  0.18  U    1    H
 5vj2     A     L133S     -2.41  25.0  7.0  14.5  0.18  U    1    H
 5vj2     A     L133T     -2.19  25.0  7.0  14.5  0.18  U    1    H
 5vj2     A     L133W     -1.64  25.0  7.0  14.5  0.18  U    1    H
 5vj2     A     L133Y     -1.95  25.0  7.0  14.5  0.18  U    1    H
 5vj2     A     L133V     -2.24  25.0  7.0  14.5  0.18  U    1    H
 5vj2     A     G134A     -0.70  25.0  7.0   7.9  0.12  S    6    H
 5vj2     A     G134R     -0.70  25.0  7.0   7.9  0.12  S    6    H
 5vj2     A     G134N     -0.74  25.0  7.0   7.9  0.12  S    6    H
 5vj2     A     G134D     -0.70  25.0  7.0   7.9  0.12  S    6    H
 5vj2     A     G134C     -0.78  25.0  7.0   7.9  0.12  S    6    H
 5vj2     A     G134E     -0.75  25.0  7.0   7.9  0.12  S    6    H
 5vj2     A     G134Q     -0.73  25.0  7.0   7.9  0.12  S    6    H
 5vj2     A     G134H     -0.66  25.0  7.0   7.9  0.12  S    6    H
 5vj2     A     G134I     -0.64  25.0  7.0   7.9  0.12  S    6    H
 5vj2     A     G134L     -0.68  25.0  7.0   7.9  0.12  S    6    H
 5vj2     A     G134K     -0.74  25.0  7.0   7.9  0.12  S    6    H
 5vj2     A     G134M     -0.77  25.0  7.0   7.9  0.12  S    6    H
 5vj2     A     G134F     -0.76  25.0  7.0   7.9  0.12  S    6    H
 5vj2     A     G134P     -0.88  25.0  7.0   7.9  0.12  S    6    H
 5vj2     A     G134S     -0.68  25.0  7.0   7.9  0.12  S    6    H
 5vj2     A     G134T     -0.76  25.0  7.0   7.9  0.12  S    6    H
 5vj2     A     G134W     -0.72  25.0  7.0   7.9  0.12  S    6    H
 5vj2     A     G134Y     -0.72  25.0  7.0   7.9  0.12  S    6    H
 5vj2     A     G134V     -0.70  25.0  7.0   7.9  0.12  S    6    H
 5vj2     A     F135A     -1.66  25.0  7.0  16.8  0.16  B    0    C
 5vj2     A     F135R     -1.57  25.0  7.0  16.8  0.16  B    0    C
 5vj2     A     F135N     -1.79  25.0  7.0  16.8  0.16  B    0    C
 5vj2     A     F135D     -2.10  25.0  7.0  16.8  0.16  B    0    C
 5vj2     A     F135C     -1.60  25.0  7.0  16.8  0.16  B    0    C
 5vj2     A     F135E     -1.07  25.0  7.0  16.8  0.16  B    0    C
 5vj2     A     F135Q     -1.51  25.0  7.0  16.8  0.16  B    0    C
 5vj2     A     F135G     -2.66  25.0  7.0  16.8  0.16  B    0    C
 5vj2     A     F135H     -1.70  25.0  7.0  16.8  0.16  B    0    C
 5vj2     A     F135I     -1.54  25.0  7.0  16.8  0.16  B    0    C
 5vj2     A     F135L     -1.67  25.0  7.0  16.8  0.16  B    0    C
 5vj2     A     F135K     -1.57  25.0  7.0  16.8  0.16  B    0    C
 5vj2     A     F135M     -1.55  25.0  7.0  16.8  0.16  B    0    C
 5vj2     A     F135P     -1.71  25.0  7.0  16.8  0.16  B    0    C
 5vj2     A     F135S     -1.67  25.0  7.0  16.8  0.16  B    0    C
 5vj2     A     F135T     -1.61  25.0  7.0  16.8  0.16  B    0    C
 5vj2     A     F135W     -1.51  25.0  7.0  16.8  0.16  B    0    C
 5vj2     A     F135Y     -1.53  25.0  7.0  16.8  0.16  B    0    C
 5vj2     A     F135V     -1.60  25.0  7.0  16.8  0.16  B    0    C
 5vj2     A     D136A     -2.34  25.0  7.0  12.9  0.16  U    1    C
 5vj2     A     D136R     -2.25  25.0  7.0  12.9  0.16  U    1    C
 5vj2     A     D136N     -2.21  25.0  7.0  12.9  0.16  U    1    C
 5vj2     A     D136C     -2.25  25.0  7.0  12.9  0.16  U    1    C
 5vj2     A     D136E     -2.23  25.0  7.0  12.9  0.16  U    1    C
 5vj2     A     D136Q     -2.23  25.0  7.0  12.9  0.16  U    1    C
 5vj2     A     D136G     -2.16  25.0  7.0  12.9  0.16  U    1    C
 5vj2     A     D136H     -2.27  25.0  7.0  12.9  0.16  U    1    C
 5vj2     A     D136I     -2.26  25.0  7.0  12.9  0.16  U    1    C
 5vj2     A     D136L     -2.24  25.0  7.0  12.9  0.16  U    1    C
 5vj2     A     D136K     -2.25  25.0  7.0  12.9  0.16  U    1    C
 5vj2     A     D136M     -2.25  25.0  7.0  12.9  0.16  U    1    C
 5vj2     A     D136F     -2.25  25.0  7.0  12.9  0.16  U    1    C
 5vj2     A     D136P     -2.29  25.0  7.0  12.9  0.16  U    1    C
 5vj2     A     D136S     -2.20  25.0  7.0  12.9  0.16  U    1    C
 5vj2     A     D136T     -2.21  25.0  7.0  12.9  0.16  U    1    C
 5vj2     A     D136W     -2.25  25.0  7.0  12.9  0.16  U    1    C
 5vj2     A     D136Y     -2.27  25.0  7.0  12.9  0.16  U    1    C
 5vj2     A     D136V     -2.27  25.0  7.0  12.9  0.16  U    1    C
 5vj2     A     L137A     -2.55  25.0  7.0  25.6  0.18  B    0    C
 5vj2     A     L137R     -2.25  25.0  7.0  25.6  0.18  B    0    C
 5vj2     A     L137N     -2.39  25.0  7.0  25.6  0.18  B    0    C
 5vj2     A     L137D     -3.41  25.0  7.0  25.6  0.18  B    0    C
 5vj2     A     L137C     -2.56  25.0  7.0  25.6  0.18  B    0    C
 5vj2     A     L137E     -1.60  25.0  7.0  25.6  0.18  B    0    C
 5vj2     A     L137Q     -1.60  25.0  7.0  25.6  0.18  B    0    C
 5vj2     A     L137G     -2.96  25.0  7.0  25.6  0.18  B    0    C
 5vj2     A     L137H     -1.97  25.0  7.0  25.6  0.18  B    0    C
 5vj2     A     L137I     -1.44  25.0  7.0  25.6  0.18  B    0    C
 5vj2     A     L137K     -2.77  25.0  7.0  25.6  0.18  B    0    C
 5vj2     A     L137M     -1.36  25.0  7.0  25.6  0.18  B    0    C
 5vj2     A     L137F     -1.41  25.0  7.0  25.6  0.18  B    0    C
 5vj2     A     L137P     -2.10  25.0  7.0  25.6  0.18  B    0    C
 5vj2     A     L137S     -2.28  25.0  7.0  25.6  0.18  B    0    C
 5vj2     A     L137T     -3.85  25.0  7.0  25.6  0.18  B    0    C
 5vj2     A     L137W     -0.84  25.0  7.0  25.6  0.18  B    0    C
 5vj2     A     L137Y     -1.20  25.0  7.0  25.6  0.18  B    0    C
 5vj2     A     L137V     -1.40  25.0  7.0  25.6  0.18  B    0    C
 5vj2     A     N138A     -0.43  25.0  7.0  22.2  0.18  B    0    C
 5vj2     A     N138R     -2.00  25.0  7.0  22.2  0.18  B    0    C
 5vj2     A     N138D     -0.14  25.0  7.0  22.2  0.18  B    0    C
 5vj2     A     N138C     -0.20  25.0  7.0  22.2  0.18  B    0    C
 5vj2     A     N138E     -0.06  25.0  7.0  22.2  0.18  B    0    C
 5vj2     A     N138Q     -0.19  25.0  7.0  22.2  0.18  B    0    C
 5vj2     A     N138G     -1.04  25.0  7.0  22.2  0.18  B    0    C
 5vj2     A     N138H     -0.72  25.0  7.0  22.2  0.18  B    0    C
 5vj2     A     N138I      0.70  25.0  7.0  22.2  0.18  B    0    C
 5vj2     A     N138L      0.38  25.0  7.0  22.2  0.18  B    0    C
 5vj2     A     N138K     -1.77  25.0  7.0  22.2  0.18  B    0    C
 5vj2     A     N138M      0.56  25.0  7.0  22.2  0.18  B    0    C
 5vj2     A     N138F      0.13  25.0  7.0  22.2  0.18  B    0    C
 5vj2     A     N138P     -0.20  25.0  7.0  22.2  0.18  B    0    C
 5vj2     A     N138S     -0.28  25.0  7.0  22.2  0.18  B    0    C
 5vj2     A     N138T     -0.01  25.0  7.0  22.2  0.18  B    0    C
 5vj2     A     N138W     -0.20  25.0  7.0  22.2  0.18  B    0    C
 5vj2     A     N138Y     -0.20  25.0  7.0  22.2  0.18  B    0    C
 5vj2     A     N138V      0.41  25.0  7.0  22.2  0.18  B    0    C
 5vj2     A     P139A     -2.08  25.0  7.0  18.5  0.20  S    8    C
 5vj2     A     P139R     -2.07  25.0  7.0  18.5  0.20  S    8    C
 5vj2     A     P139N     -2.09  25.0  7.0  18.5  0.20  S    8    C
 5vj2     A     P139D     -2.08  25.0  7.0  18.5  0.20  S    8    C
 5vj2     A     P139C     -2.08  25.0  7.0  18.5  0.20  S    8    C
 5vj2     A     P139E     -2.08  25.0  7.0  18.5  0.20  S    8    C
 5vj2     A     P139Q     -2.08  25.0  7.0  18.5  0.20  S    8    C
 5vj2     A     P139G     -2.09  25.0  7.0  18.5  0.20  S    8    C
 5vj2     A     P139H     -2.08  25.0  7.0  18.5  0.20  S    8    C
 5vj2     A     P139I     -2.08  25.0  7.0  18.5  0.20  S    8    C
 5vj2     A     P139L     -2.11  25.0  7.0  18.5  0.20  S    8    C
 5vj2     A     P139K     -2.08  25.0  7.0  18.5  0.20  S    8    C
 5vj2     A     P139M     -2.08  25.0  7.0  18.5  0.20  S    8    C
 5vj2     A     P139F     -2.08  25.0  7.0  18.5  0.20  S    8    C
 5vj2     A     P139S     -2.09  25.0  7.0  18.5  0.20  S    8    C
 5vj2     A     P139T     -2.08  25.0  7.0  18.5  0.20  S    8    C
 5vj2     A     P139W     -2.09  25.0  7.0  18.5  0.20  S    8    C
 5vj2     A     P139Y     -2.09  25.0  7.0  18.5  0.20  S    8    C
 5vj2     A     P139V     -2.07  25.0  7.0  18.5  0.20  S    8    C
