# Supplementary material for: Respiratory Syncytial Virus Vaccine Design Using Structure-Based Machine-Learning Models
Source: Viruses. 2024 May 22;16(6):821. doi: 10.3390/v16060821 (PMC11209532; doi:10.3390/v16060821)
Supplement: Supplementary file 1 [file viruses-16-00821-s001.zip › Growth level calculations.xlsx]

## Sheet: Sheet1
	Vero
	RSV wt	ΔNS1	NS1 06-09	NS1 11-13-15	NS1 29	NS1 47	NS1 54-57-60	NS1 58-66	NS1 98-109	NS1 98-104st	NS1 06 D	NS1 06 Q	NS1 06 R	NS1 06 W
	34000000	7100000	6150000	5100000	25000000	7200000	4650000	9050000	14500000	3450000	2200000	9100000	11000000	10000000
	35500000	7100000	6500000	5350000	19000000	9350000	4750000	9550000	18000000	3150000	3600000	8400000	11000000	14000000
	37000000	8200000	6100000	6400000	27500000	13100000	4200000	9300000	16000000	3300000
avg	35500000	7.46667e+06	6250000	5.61667e+06	2.38333e+07	9.88333e+06	4.53333e+06	9300000	1.61667e+07	3300000	2900000	8750000	11000000	12000000
sd	1500000	635085	217945	689807	4.36845e+06	2.98594e+06	292973	250000	1.75594e+06	150000	989949	494975	0	2.82843e+06
log avg	7.55023
log sd	6.17609
	Vero
	RSV wt	ΔNS1	NS1 06-09	NS1 11-13-15	NS1 29	NS1 47	NS1 54-57-60	NS1 58-66	NS1 98-109	NS1 98-104st	NS1 06 D	NS1 06 Q	NS1 06 R	NS1 06 W
	7.53148	6.85126	6.78888	6.70757	7.39794	6.85733	6.66745	6.95665	7.16137	6.53782	6.34242	6.95904	7.04139	7
	7.55023	6.85126	6.81291	6.72835	7.27875	6.97081	6.67669	6.98	7.25527	6.49831	6.5563	6.92428	7.04139	7.14613
	7.5682	6.91381	6.78533	6.80618	7.43933	7.11727	6.62325	6.96848	7.20412	6.51851
avg	7.54997	6.87211	6.79571	6.74737	7.37201	6.98181	6.6558	6.96838	7.20692	6.51821	6.44936	6.94166	7.04139	7.07306
sd	0.0183628	0.0361164	0.015007	0.051982	0.0833711	0.130318	0.0285647	0.0116777	0.0470148	0.019756	0.151236	0.0245805	0	0.103328
	A549
	RSV wt	ΔNS1	NS1 06-09	NS1 11-13-15	NS1 29	NS1 47	NS1 54-57-60	NS1 58-66	NS1 98-109	NS1 98-104st	NS1 06 D	NS1 06 Q	NS1 06 R	NS1 06 W
	1750000	8750	51000	69000	1650000	70000	37500	41000	380000	17000	33000	28000	45000	27000
	1550000	8500	33000	62000	1350000	140000	32000	37500	315000	14000	35000	41000	38000	21500
	1750000	4950	41000	74000	1600000	80000	12500	25000	380000	20000
avg	1.68333e+06	7400	41666.7	68333.3	1.53333e+06	96666.7	27333.3	34500	358333	17000	34000	34500	41500	24250
sd	115470	2125.44	9018.5	6027.71	160728	37859.4	13137.1	8411.3	37527.8	3000	1414.21	9192.39	4949.75	3889.09
log avg	6.22617
log sd	5.06247
	A549
	RSV wt	ΔNS1	NS1 06-09	NS1 11-13-15	NS1 29	NS1 47	NS1 54-57-60	NS1 58-66	NS1 98-109	NS1 98-104st	NS1 06 D	NS1 06 Q	NS1 06 R	NS1 06 W
	6.24304	3.94201	4.70757	4.83885	6.21748	4.8451	4.57403	4.61278	5.57978	4.23045	4.51851	4.44716	4.65321	4.43136
	6.19033	3.92942	4.51851	4.79239	6.13033	5.14613	4.50515	4.57403	5.49831	4.14613	4.54407	4.61278	4.57978	4.33244
	6.24304	3.69461	4.61278	4.86923	6.20412	4.90309	4.09691	4.39794	5.57978	4.30103
avg	6.22547	3.85534	4.61296	4.83349	6.18398	4.96477	4.39203	4.52825	5.55263	4.22587	4.53129	4.52997	4.6165	4.3819
sd	0.03043	0.139346	0.0945282	0.0386992	0.0469364	0.159713	0.257892	0.114505	0.0470385	0.0775525	0.0180695	0.117115	0.0519221	0.0699508
