# Supplementary material for: Respiratory Syncytial Virus Vaccine Design Using Structure-Based Machine-Learning Models
Source: Viruses. 2024 May 22;16(6):821. doi: 10.3390/v16060821 (PMC11209532; doi:10.3390/v16060821)
Supplement: Supplementary file 1 [file viruses-16-00821-s001.zip › Host ELISA table_01.xlsx]

## Sheet: Sheet1
		Fold change relative to RSV wt at 18 h (log2)
	Fold change relative to wt 18 hr	IFNB1			IFNL1
		18	24	36	18	24	36
	RSV wt	0	0.801461	0.246012	0	1.51103	1.31724
	ΔNS1	-0.697146	0.447646	0.687932	-3.05197	-1.46954	-0.710352
	NS1 29	-0.217006	0.0351461	-0.299222	0.234306	0.933327	1.32825
	NS1 98-109	0.0155066	0.672966	0.261435	-0.434846	0.828706	1.19977
	NS1 47	-0.82303	-0.326031	-0.646207	-2.26975	-0.95848	-0.483348
	NS1 11-13-15	0.0351461	0.360348	0.396328	-1.55313	-0.835862	-0.244808
	NS1 06-09	-1.14584	-0.387454	-0.195332	-2.55118	-1.45624	-0.566805
	NS1 58-66	-1.25801	-0.390071	-0.684884	-2.51139	-1.14684	-0.570545
	NS1 54-57-60	-0.234771	0.453788	0.209486	-2.04592	-0.609853	-0.140692
	NS1 98-104st	0.539619	0.921553	0.790871	-1.45918	-0.723117	-0.411049
	NS1 06 D	1.20221	1.14244	0.838147	0.333235	0.712367	0.777215
	NS1 06 Q	-0.434759	0.51661	0.561724	-1.19991	0.448152	1.08856
	NS1 06 R	-0.221194	0.385047	0.370587	-1.34505	0.0419142	0.847623
	NS1 06 W	-0.356416	0.590681	0.43735	-1.25093	0.0550289	0.791517
	A549	-6.03602	-8.49546	-7.17353	-12.5159	#NUM!	-14.0184
		Fold change relative to RSV wt at 18 h
		IFNB1			IFNL1
		18	24	36	18	24	36
	RSV wt	1	1.74287	1.18592	1	2.85013	2.49189
	ΔNS1	0.616791	1.36381	1.61097	0.120577	0.361098	0.611171
	NS1 29	0.860349	1.02466	0.81269	1.17634	1.90968	2.51097
	NS1 98-109	1.01081	1.59435	1.19867	0.739773	1.77609	2.29704
	NS1 47	0.565254	0.797728	0.638958	0.207366	0.514599	0.715316
	NS1 11-13-15	1.02466	1.28374	1.31615	0.340769	0.560248	0.843928
	NS1 06-09	0.451926	0.764478	0.873372	0.170616	0.364443	0.67511
	NS1 58-66	0.418121	0.763092	0.622056	0.175386	0.451614	0.673363
	NS1 54-57-60	0.84982	1.36963	1.15628	0.242168	0.655264	0.907084
	NS1 98-104st	1.45359	1.89415	1.73012	0.363699	0.605787	0.752077
	NS1 06 D	2.30091	2.20754	1.78775	1.25984	1.63849	1.71382
	NS1 06 Q	0.739817	1.43059	1.47603	0.435302	1.36429	2.12662
	NS1 06 R	0.857855	1.3059	1.29288	0.39364	1.02948	1.79953
	NS1 06 W	0.781103	1.50596	1.35411	0.420176	1.03888	1.73089
	A549	0.0152397	0.00277085	0.00692713	0.000170746	0	6.02634e-05
		Absorbance 450 nm				Absorbance 450 nm				Absorbance 450 nm
		IFNB1				IFNB1				IFNB1
		18 h	upper	lower		24 h	upper	lower		36 h	upper	lower
	RSV wt	3609	3780	3439		6290	6897	5683		4280	4563	3996
	ΔNS1	2226	2351	2102		4922	6005	3839		5814	6133	5496
	NS1 29	3105	3242	2968		3698	3996	3400		2933	3144	2722
	NS1 98-109	3648	4161	3136		5754	6649	4859		4326	4471	4180
	NS1 47	2040	2701	1378		2879	2959	2799		2306	2495	2117
	NS1 11-13-15	3698	4345	3050		4633	5145	4121		4750	4942	4559
	NS1 06-09	1631	2007	1254		2759	3080	2438		3152	3198	3106
	NS1 58-66	1509	1782	1235		2754	3021	2487		2245	2413	2077
	NS1 54-57-60	3067	3404	2730		4943	5251	4635		4173	4540	3806
	NS1 98-104st	5246	5576	4916		6836	8315	5358		6244	6565	5922
	NS1 06 D	8304	9136	7472		7967	8837	7097		6452	6616	6288
	NS1 06 Q	2670	3054	2286		5163	5931	4395		5327	5708	4946
	NS1 06 R	3096	3495	2696		4713	5417	4008		4666	4988	4343
	NS1 06 W	2819	2932	2705		5435	6248	4623		4887	5189	4586
	A549	55	108	2		10	18	3		25	35	15
		Absorbance 450 nm				Absorbance 450 nm				Absorbance 450 nm
		IFNL1				IFNL1				IFNL1
		18 h	upper	lower		24 h	upper	lower		36 h	upper	lower
	RSV wt	99563	128542	70584		283767	321474	246059		248100	259364	236836
	ΔNS1	12005	13213	10796		35952	42409	29494		60850	70895	50805
	NS1 29	117120	150360	83879		190133	196875	183391		250000	319549	180451
	NS1 98-109	73654	92489	54819		176833	207355	146311		228700	251145	206255
	NS1 47	20646	22762	18531		51235	59204	43266		71219	78133	64305
	NS1 11-13-15	33928	41608	26249		55780	60544	51017		84024	89418	78630
	NS1 06-09	16987	23039	10935		36285	37912	34658		67216	76564	57867
	NS1 58-66	17462	22047	12877		44964	48546	41382		67042	69218	64867
	NS1 54-57-60	24111	26942	21280		65240	80031	50448		90312	95751	84873
	NS1 98-104st	36211	45483	26939		60314	72161	48468		74879	81914	67843
	NS1 06 D	125433	137835	113031		163133	172850	153417		170633	181825	159441
	NS1 06 Q	43340	53396	33285		135833	157526	114140		211733	230008	193459
	NS1 06 R	39192	49451	28932		102498	113883	91113		179167	191427	166906
	NS1 06 W	41834	45383	38285		103434	106526	100342		172333	197653	147014
	A549	17	45	-12		0	0	0		6	17	-4
