# Supplementary material for: Respiratory Syncytial Virus Vaccine Design Using Structure-Based Machine-Learning Models
Source: Viruses. 2024 May 22;16(6):821. doi: 10.3390/v16060821 (PMC11209532; doi:10.3390/v16060821)
Supplement: Supplementary file 1 [file viruses-16-00821-s001.zip › RSV N and F and STAT2 protein expression percentage.xlsx]

## Sheet: Sheet1
		RSV N protein expression
			18	24	36
		rgRSV_wt TM162	1	1.577	2.377		1
		rgRSV_NS1_29	1.1	1.783	3.15		1.13063
		rgRSV_NS1_98_109	1.013	1.443	2.487		0.915029
		rgRSV_NS1_47	0.55	0.957	1.447		0.606848	0.53699
		rgRSV_NS1_11_13_15	0.693	0.937	1.947		0.594166
		rgRSV_NS1_06_09	0.477	0.73	1.267		0.462904
		rgRSV_NS1_58_66	0.563	0.887	1.537		0.56246
		rgRSV_NS1_54_57_60	0.52	0.863	1.403		0.547242
		rgRSV_NS1_98_104st	0.44	0.707	1.253		0.44832
		rgRSV_dNS1 TM164	0.867	1.027	1.857		0.651237
		rgRSV_NS1_06_D	0.47	0.703	1.34		0.445783	0.569594
		rgRSV_NS1_06_Q	0.58	0.917	1.537		0.581484
		rgRSV_NS1_06_R	0.577	0.893	1.373		0.566265
		rgRSV_NS1_06_W	0.663	1.08	1.647		0.684845
		mock_a549	0	0	0		0
		RSV F protein expression
			18	24	36
		rgRSV_wt TM162	1	1.827	2.907		1
		rgRSV_NS1_29	0.91	1.597	2.61		0.874111
		rgRSV_NS1_98_109	0.66	1.277	2.267		0.69896
		rgRSV_NS1_47	0.127	0.21	0.37		0.114943	0.0982485
		rgRSV_NS1_11_13_15	0.273	0.297	0.607		0.162562
		rgRSV_NS1_06_09	0.09	0.107	0.217		0.058566
		rgRSV_NS1_58_66	0.157	0.217	0.383		0.118774
		rgRSV_NS1_54_57_60	0.1	0.133	0.24		0.0727969
		rgRSV_NS1_98_104st	0.113	0.113	0.177		0.06185
		rgRSV_dNS1 TM164	0.467	0.49	0.937		0.268199
		rgRSV_NS1_06_D	0.14	0.277	0.527		0.151615	0.292009
		rgRSV_NS1_06_Q	0.287	0.647	1.1		0.354132
		rgRSV_NS1_06_R	0.257	0.557	0.927		0.304871
		rgRSV_NS1_06_W	0.233	0.653	1.113		0.357417
		mock_a549	0	0	0		0
		STAT2 protein expression
			18	24	36
		rgRSV_wt TM162	1	0.59	0.38	0.0748503	0.132984	0.0419332	0.0713101
		rgRSV_NS1_29	1.25	1.61	1.09	0.0935629		0.114428
		rgRSV_NS1_98_109	3.08	0.81	0.83	0.230539		0.0575693
		rgRSV_NS1_47	2.02	1.29	0.76	0.151198	0.343189	0.0916844	0.164416
		rgRSV_NS1_11_13_15	4.32	1.3	1.19	0.323353		0.0923952
		rgRSV_NS1_06_09	4.44	1.89	2.19	0.332335		0.134328
		rgRSV_NS1_58_66	4.6	2.46	1.32	0.344311		0.17484
		rgRSV_NS1_54_57_60	5.2	2.17	1.5	0.389222		0.154229
		rgRSV_NS1_98_104st	6.93	4.77	4.29	0.518713		0.339019
		rgRSV_dNS1 TM164	2.21	1.91	1.91	0.165419		0.13575
		rgRSV_NS1_06_D	10.27	2.37	1.69	0.768713	0.914484	0.168443	0.165245
		rgRSV_NS1_06_Q	12.52	2.32	0.91	0.937126		0.16489
		rgRSV_NS1_06_R	14.64	2.89	1.57	1.09581		0.205402
		rgRSV_NS1_06_W	11.44	1.72	1.21	0.856287		0.122246
		mock_a549	13.36	14.07	15.24	1		1
