# Supplementary material for: Respiratory Syncytial Virus Vaccine Design Using Structure-Based Machine-Learning Models
Source: Viruses. 2024 May 22;16(6):821. doi: 10.3390/v16060821 (PMC11209532; doi:10.3390/v16060821)
Supplement: Supplementary file 1 [file viruses-16-00821-s001.zip › Vero and A549 timecourse table.xlsx]

## Sheet: Sheet1
	Virus	Vero Day 4	A549 Day 2
	RSV wt	1	1
	NS1 29	0.671362	1.52636
	NS1 98-109	0.455399	0.473643
	NS1 47	0.278404	0.154209
	NS1 11-13-15	0.158216	0.0566483
	NS1 06-09	0.176056	0.0456334
	NS1 58-66	0.261972	0.0969315
	NS1 54-57-60	0.1277	0.0322581
	NS1 98-104st	0.0929577	0.0354052
	DNS1	0.210329	0.01369
	NS1 6 D	0.0816901	0.0774194
	NS1 6 Q	0.246479	0.0802518
	NS1 6 R	0.309859	0.103855
	NS1 6 W	0.338028	0.118489

## Sheet: Sheet2
		NS1 mRNA		N mRNA		F mRNA
		18 hours	24 hours	18 hours	24 hours	18 hours	24 hours
	RSV wt	1	1.26	1	1.77	1	2.24
	NS1 29	0.63	0.88	1.76	1.61	1.11	1.65
	NS1 98-109	0.76	1.38	2.03	1.91	1.35	1.78
	NS1 47	0.5	0.54	1.07	0.85	0.84	0.73
	NS1 11-13-15	1.05	0.79	1.19	1.07	0.75	0.81
	NS1 06-09	0.87	0.83	0.87	1.33	0.5	1.1
	NS1 58-66	0.67	0.74	1.89	1.46	1.17	1.06
	NS1 54-57-60	0.48	0.54	1.29	1.04	0.77	1.05
	NS1 98-104st	0.48	0.67	0.95	1.19	0.71	1.17
	DNS1	ND	ND	0.81	0.98	0.57	0.7
	NS1 6 D	0.47	0.81	0.61	0.95	0.47	0.89
	NS1 6 Q	0.69	1.25	0.87	1.9	0.73	1.45
	NS1 6 R	0.57	1.2	0.83	1.93	0.67	1.69
	NS1 6 W	0.58	1.01	0.82	1.61	0.62	1.15
		IFNB1		IFNL1		CCL5		TNFa
		18 hours	24 hours	18 hours	24 hours	18 hours	24 hours	18 hours	24 hours
	RSV wt	1	0.78	1	1.92	1	5.74	1	3.8
	NS1 29	0.56	0.19	0.98	0.93	0.89	4.3	1.2	1.53
	NS1 98-109	0.78	0.4	0.95	1.15	1.03	4.35	0.75	2.44
	NS1 47	2.52	0.92	1.05	0.89	0.81	1.57	0.71	0.73
	NS1 11-13-15	4.36	3.54	1.19	1.7	0.6	1.58	0.18	0.22
	NS1 06-09	5.47	6.78	1.52	6.97	0.65	5.81	0.12	0.27
	NS1 58-66	2.79	2.27	1.28	2.14	0.86	2.73	0.18	0.25
	NS1 54-57-60	7.56	8.47	2.26	8.16	0.9	6.62	0.15	0.23
	NS1 98-104st	5.25	7.32	1.3	2.6	0.63	1.9	0.7	0.58
	DNS1	3.97	4.83	0.74	1.53	0.32	1.02	0.27	0.85
	NS1 6 D	0.53	1.14	0.36	1.19	1.23	6.63	0.3	1.12
	NS1 6 Q	0.83	0.69	0.56	1.14	0.69	3.24	0.57	2.46
	NS1 6 R	0.68	0.71	0.44	1.27	0.64	3.78	0.3	1.52
	NS1 6 W	0.73	0.54	0.49	1.06	0.64	3.84	0.31	4.32

## Sheet: Sheet3
	Virus	Vero Day 4	A549 Day 2
	RSV wt	1	1
	NS1 29	0.671362	1.52636
	NS1 98-109	0.455399	0.473643
	NS1 47	0.278404	0.154209
	NS1 11-13-15	0.158216	0.0566483
	NS1 06-09	0.176056	0.0456334
	NS1 58-66	0.261972	0.0969315
	NS1 54-57-60	0.1277	0.0322581
	NS1 98-104st	0.0929577	0.0354052
	DNS1	0.210329	0.01369
	NS1 6 D	0.0816901	0.0774194
	NS1 6 Q	0.246479	0.0802518
	NS1 6 R	0.309859	0.103855
	NS1 6 W	0.338028	0.118489
		NS1		N		F
		18 hours	24 hours	18 hours	24 hours	18 hours	24 hours
	RSV wt	1	1.26	1	1.77	1	2.24
	NS1 29	0.63	0.88	1.76	1.61	1.11	1.65
	NS1 98-109	0.76	1.38	2.03	1.91	1.35	1.78
	NS1 47	0.5	0.54	1.07	0.85	0.84	0.73
	NS1 11-13-15	1.05	0.79	1.19	1.07	0.75	0.81
	NS1 06-09	0.87	0.83	0.87	1.33	0.5	1.1
	NS1 58-66	0.67	0.74	1.89	1.46	1.17	1.06
	NS1 54-57-60	0.48	0.54	1.29	1.04	0.77	1.05
	NS1 98-104st	0.48	0.67	0.95	1.19	0.71	1.17
	DNS1	ND	ND	0.81	0.98	0.57	0.7
	NS1 6 D	0.47	0.81	0.61	0.95	0.47	0.89
	NS1 6 Q	0.69	1.25	0.87	1.9	0.73	1.45
	NS1 6 R	0.57	1.2	0.83	1.93	0.67	1.69
	NS1 6 W	0.58	1.01	0.82	1.61	0.62	1.15
		IFNB1		IFNL1		CCL5		TNFa
		18 hours	24 hours	18 hours	24 hours	18 hours	24 hours	18 hours	24 hours
	RSV wt	1	0.78	1	1.92	1	5.74	1	3.8
	NS1 29	0.56	0.19	0.98	0.93	0.89	4.3	1.2	1.53
	NS1 98-109	0.78	0.4	0.95	1.15	1.03	4.35	0.75	2.44
	NS1 47	2.52	0.92	1.05	0.89	0.81	1.57	0.71	0.73
	NS1 11-13-15	4.36	3.54	1.19	1.7	0.6	1.58	0.18	0.22
	NS1 06-09	5.47	6.78	1.52	6.97	0.65	5.81	0.12	0.27
	NS1 58-66	2.79	2.27	1.28	2.14	0.86	2.73	0.18	0.25
	NS1 54-57-60	7.56	8.47	2.26	8.16	0.9	6.62	0.15	0.23
	NS1 98-104st	5.25	7.32	1.3	2.6	0.63	1.9	0.7	0.58
	DNS1	3.97	4.83	0.74	1.53	0.32	1.02	0.27	0.85
	NS1 6 D	0.53	1.14	0.36	1.19	1.23	6.63	0.3	1.12
	NS1 6 Q	0.83	0.69	0.56	1.14	0.69	3.24	0.57	2.46
	NS1 6 R	0.68	0.71	0.44	1.27	0.64	3.78	0.3	1.52
	NS1 6 W	0.73	0.54	0.49	1.06	0.64	3.84	0.31	4.32
