# Supplementary material for: Respiratory Syncytial Virus Vaccine Design Using Structure-Based Machine-Learning Models
Source: Viruses. 2024 May 22;16(6):821. doi: 10.3390/v16060821 (PMC11209532; doi:10.3390/v16060821)
Supplement: Supplementary file 1 [file viruses-16-00821-s001.zip › Virus RT_PCR table.xlsx]

## Sheet: Sheet1
	Fold change relative to wt 18 hr	eGFP			N			P			F			G			NS1			NS2
		18	24	36	18	24	36	18	24	36	18	24	36	18	24	36	18	24	36	18	24	36
	rgRSV_wt	0	1.17632	0.344828	0	0.823749	0.0143553	0	0.871844	0.659925	0	1.1635	0.62293	0	0.887525	0.757023	0	0.333424	0.31034	0	1.04264	0.650765
	rgRSV_NS1_29	0.604071	1.20789	0.722466	0.815575	0.687061	0.594549	0.773996	0.903038	1.23266	0.15056	0.722466	0.918386	0.432959	0.722466	0.739848	-0.666576	-0.184425	0.137504	0.847997	1.36737	1.32769
	rgRSV_NS1_98_109	0.879706	1.23266	-0.184425	1.02148	0.933573	-0.0291463	0.941106	1.16993	0.176323	0.432959	0.831877	-0.304006	0.739848	0.879706	-0.0740006	-0.395929	0.464668	0.782409	1.18269	1.36177	1.18269
	rgRSV_NS1_47	-0.0439433	0.189034	-0.454032	0.0976108	-0.234465	-0.200913	0.189034	-0.168123	-0.120294	-0.251539	-0.454032	-0.358454	-0.494109	-0.785875	-0.643856	-1	-0.888969	-0.915936	-0.0740006	-0.321928	-0.184425
	rgRSV_NS1_11_13_15	0.0285692	0.226509	-0.862496	0.250962	0.0976108	-0.415037	0.669027	0.505891	-0.0439433	-0.415037	-0.304006	-1.02915	-0.304006	-0.395929	-0.736966	0.0703893	-0.340075	-0.535332	0.389567	0.226509	-0.268817
	rgRSV_NS1_06_09	-0.434403	0.62293	0.0840643	-0.200913	0.411426	0.464668	0.163499	0.807355	0.555816	-1	0.137504	-0.340075	-0.68966	0.0285692	-0.286304	-0.200913	-0.268817	-0.321928	-0.234465	0.454176	0.669027
	rgRSV_NS1_58_66	0.632268	0.85599	-0.321928	0.918386	0.545968	-0.234465	1.07724	0.933573	0.0703893	0.226509	0.0840643	-0.577767	0.298658	0.0426443	-0.621488	-0.577767	-0.434403	-1.05889	0.757023	0.695994	-0.152003
	rgRSV_NS1_54_57_60	0.137504	0.356144	0.111031	0.367371	0.0565835	0.0976108	0.604071	0.887525	0.454176	-0.37707	0.0703893	-0.152003	-0.136062	-0.136062	-0.37707	-1.05889	-0.888969	-1.51457	0.333424	0.464668	0.0840643
	rgRSV_NS1_98_105st	-0.340075	0.641546	-0.971431	-0.0740006	0.250962	-0.643856	0.367371	0.9855	-0.104697	-0.494109	0.226509	-1.05889	-0.473931	0.0565835	-1.18442	-1.05889	-0.577767	-1.21759	0.0840643	0.333424	-0.473931
	rgRSV_dNS1	-0.577767	-0.184425	-1.08927	-0.304006	-0.0291463	-0.761213	0.189034	0.422233	-0.395929	-0.810966	-0.514573	-1.2863	-0.915936	-0.862496	-1.18442	#NUM!	#NUM!	#NUM!	-0.0892673	0.298658	-0.599462
	rgRSV_NS1_06_D	-0.810966	0.124328	-0.494109	-0.713119	-0.0740006	-0.643856	-0.810966	0.163499	-0.0740006	-1.08927	-0.168123	-0.621488	-1.18442	-0.535332	-0.643856	-1.08927	-0.304006	-0.577767	-0.713119	0.495695	-0.136062
	rgRSV_NS1_06_Q	-0.286304	0.978196	-0.286304	-0.200913	0.925999	0.0426443	-0.340075	0.632268	-0.200913	-0.454032	0.536053	-0.556393	-0.643856	0.422233	-0.120294	-0.535332	0.321928	0.163499	-0.340075	1.32193	0.604071
	rgRSV_NS1_06_R	-0.415037	1.19535	0.31034	-0.268817	0.948601	0.344828	-0.234465	1.04963	0.555816	-0.577767	0.757023	-0.0144996	-0.577767	0.516015	0.432959	-0.810966	0.263034	0.238787	-0.340075	1.45943	0.9855
	rgRSV_NS1_06_W	-0.454032	0.678072	-0.37707	-0.286304	0.687061	0.0976108	-0.577767	0.454176	-0.168123	-0.68966	0.201634	-0.535332	-0.836501	0.0840643	0.0143553	-0.785875	0.0143553	0.31034	-0.340075	0.925999	0.432959
	mock_a549	#NUM!	#NUM!	#NUM!	#NUM!	#NUM!	#NUM!	#NUM!	#NUM!	#NUM!	#NUM!	#NUM!	#NUM!	#NUM!	#NUM!	#NUM!	#NUM!	#NUM!	#NUM!	#NUM!	#NUM!	#NUM!
		eGFP			N			P			F			G			NS1			NS2
		18	24	36	18	24	36	18	24	36	18	24	36	18	24	36	18	24	36	18	24	36
	rgRSV_wt	1	2.26	1.27	1	1.77	1.01	1	1.83	1.58	1	2.24	1.54	1	1.85	1.69	1	1.26	1.24	1	2.06	1.57	rgRSV_wt
	rgRSV_NS1_29	1.52	2.31	1.65	1.76	1.61	1.51	1.71	1.87	2.35	1.11	1.65	1.89	1.35	1.65	1.67	0.63	0.88	1.1	1.8	2.58	2.51	rgRSV_NS1_29
	rgRSV_NS1_98_109	1.84	2.35	0.88	2.03	1.91	0.98	1.92	2.25	1.13	1.35	1.78	0.81	1.67	1.84	0.95	0.76	1.38	1.72	2.27	2.57	2.27	rgRSV_NS1_98_109
	rgRSV_NS1_47	0.97	1.14	0.73	1.07	0.85	0.87	1.14	0.89	0.92	0.84	0.73	0.78	0.71	0.58	0.64	0.5	0.54	0.53	0.95	0.8	0.88	rgRSV_NS1_47
	rgRSV_NS1_11_13_15	1.02	1.17	0.55	1.19	1.07	0.75	1.59	1.42	0.97	0.75	0.81	0.49	0.81	0.76	0.6	1.05	0.79	0.69	1.31	1.17	0.83	rgRSV_NS1_11_13_15
	rgRSV_NS1_06_09	0.74	1.54	1.06	0.87	1.33	1.38	1.12	1.75	1.47	0.5	1.1	0.79	0.62	1.02	0.82	0.87	0.83	0.8	0.85	1.37	1.59	rgRSV_NS1_06_09
	rgRSV_NS1_58_66	1.55	1.81	0.8	1.89	1.46	0.85	2.11	1.91	1.05	1.17	1.06	0.67	1.23	1.03	0.65	0.67	0.74	0.48	1.69	1.62	0.9	rgRSV_NS1_58_66
	rgRSV_NS1_54_57_60	1.1	1.28	1.08	1.29	1.04	1.07	1.52	1.85	1.37	0.77	1.05	0.9	0.91	0.91	0.77	0.48	0.54	0.35	1.26	1.38	1.06	rgRSV_NS1_54_57_60
	rgRSV_NS1_98_105st	0.79	1.56	0.51	0.95	1.19	0.64	1.29	1.98	0.93	0.71	1.17	0.48	0.72	1.04	0.44	0.48	0.67	0.43	1.06	1.26	0.72	rgRSV_NS1_98_105st
	rgRSV_dNS1	0.67	0.88	0.47	0.81	0.98	0.59	1.14	1.34	0.76	0.57	0.7	0.41	0.53	0.55	0.44	0	0	0	0.94	1.23	0.66	rgRSV_dNS1
	rgRSV_NS1_06_D	0.57	1.09	0.71	0.61	0.95	0.64	0.57	1.12	0.95	0.47	0.89	0.65	0.44	0.69	0.64	0.47	0.81	0.67	0.61	1.41	0.91	rgRSV_NS1_06_D
	rgRSV_NS1_06_Q	0.82	1.97	0.82	0.87	1.9	1.03	0.79	1.55	0.87	0.73	1.45	0.68	0.64	1.34	0.92	0.69	1.25	1.12	0.79	2.5	1.52	rgRSV_NS1_06_Q
	rgRSV_NS1_06_R	0.75	2.29	1.24	0.83	1.93	1.27	0.85	2.07	1.47	0.67	1.69	0.99	0.67	1.43	1.35	0.57	1.2	1.18	0.79	2.75	1.98	rgRSV_NS1_06_R
	rgRSV_NS1_06_W	0.73	1.6	0.77	0.82	1.61	1.07	0.67	1.37	0.89	0.62	1.15	0.69	0.56	1.06	1.01	0.58	1.01	1.24	0.79	1.9	1.35	rgRSV_NS1_06_W
	mock_a549	0	0	0	0	0	0	0	0	0	0	0	0	0	0	0	0	0	0	0	0	0	mock_a549
			1.41421	0.485427
